# Supplementary material for: Dynamics and variability in the pleiotropic effects of adaptation in laboratory budding yeast populations
Source: eLife. 2021 Oct 1;10:e70918. doi: 10.7554/eLife.70918 (PMC8579951; doi:10.7554/eLife.70918)
Supplement: Figure 2—source data 1. [file elife-70918-fig2-data1.csv]

When this population was sampled from the evolution experiment	The landing pad type in the population	The environment in which the population was evolved	The plate coordinates of the population (plates 1-8, wells A1-H12)	The (ancestral) ploidy of the population	Summed counts of the reads attributable to the population in the generation-specific bulk fitness assay pool at the outset.)	Read counts 10 generations into a fitness assay in the YPD at 30C environment, technical replicate 1)																														The log frequency of the population's read counts in the 30C environment, technical replicate 1, generation 10)
Generation	Landing pad	evoEnvt	evocode	ploidy	tp0_na-na_Reads	tp1_30C-1_Reads	tp1_30C-2_Reads	tp1_37C-1_Reads	tp1_37C-2_Reads	tp1_AA-1_Reads	tp1_AA-2_Reads	tp1_NaCl-1_Reads	tp1_NaCl-2_Reads	tp1_21C-1_Reads	tp1_21C-2_Reads	tp3_30C-1_Reads	tp3_30C-2_Reads	tp3_37C-1_Reads	tp3_37C-2_Reads	tp3_AA-1_Reads	tp3_AA-2_Reads	tp3_NaCl-1_Reads	tp3_NaCl-2_Reads	tp3_21C-1_Reads	tp3_21C-2_Reads	tp5_30C-1_Reads	tp5_30C-2_Reads	tp5_37C-1_Reads	tp5_37C-2_Reads	tp5_AA-1_Reads	tp5_AA-2_Reads	tp5_NaCl-1_Reads	tp5_NaCl-2_Reads	tp5_21C-1_Reads	tp5_21C-2_Reads	logfreq_30C-rep1-tp1	logfreq_30C-rep1-tp3	logfreq_30C-rep1-tp5	logfreq_30C-rep2-tp1	logfreq_30C-rep2-tp3	logfreq_30C-rep2-tp5	logfreq_AA-rep1-tp1	logfreq_AA-rep1-tp3	logfreq_AA-rep1-tp5	logfreq_AA-rep2-tp1	logfreq_AA-rep2-tp3	logfreq_AA-rep2-tp5	logfreq_37C-rep1-tp1	logfreq_37C-rep1-tp3
0	1	reference	p1-E11	H	5430	7468	5738	6179	6068	5691	5256	5655	7786	5455	5112	6469	7401	6256	6205	5815	7225	7680	7999	6865	6174	8133	8122	5590	7740	4122	5956	7757	9815	9093	10897	-1.268251852	-1.532574563	-1.507473403	-1.555333899	-1.412103536	-1.603089312	-1.564551558	-1.72595522	-2.136434839	-1.551836209	-1.553273915	-1.849284704	-1.577337284	-1.552881093
0	1	reference	p1-F10	H	4008	3637	5532	5914	5650	5522	5153	5126	7412	5286	4804	6053	4660	5917	4432	7299	7238	5180	7725	5554	5679	7538	8484	5262	6904	12157	13771	7102	5904	5400	4507	-1.987719911	-1.599042083	-1.583446367	-1.591895202	-1.874703214	-1.559483705	-1.594697424	-1.498658653	-1.054868186	-1.571627421	-1.551476224	-1.011118887	-1.621171309	-1.608592532
0	1	YPD(37C)	p8-F1	H	2392	3163	2965	3247	3189	2910	2715	2573	3692	2760	2564	2894	3581	2967	3146	3490	3548	3860	4063	4182	4251	3517	4347	3017	3827	2812	2802	4299	4523	4454	8542	-2.127358133	-2.336956472	-2.345794908	-2.215567584	-2.138076571	-2.228179789	-2.235284456	-2.236494269	-2.518877347	-2.212414537	-2.264437085	-2.603350371	-2.220762237	-2.298870755
0	1	YPD(37C)	p8-C2	H	2140	2571	2687	2884	2732	2637	2342	2425	3353	2516	2390	2913	3252	2860	2746	3338	3424	3170	3539	3653	3363	3681	4273	2632	3674	4690	4504	3667	3893	3995	4431	-2.334584149	-2.330412622	-2.300218807	-2.314019287	-2.234448471	-2.245349585	-2.33379563	-2.28102418	-2.007340739	-2.360201225	-2.300011691	-2.128717928	-2.339315511	-2.335600471
0	1	YPD(37C)	p7-D10	H	1993	2853	2547	2985	2785	2633	2445	2372	3336	2517	2336	2887	3209	3029	2605	3462	3448	3621	4055	4618	3747	3829	4205	2630	3410	3506	3434	6079	5552	3879	12886	-2.230508005	-2.3393782	-2.260799589	-2.36752842	-2.2477593	-2.261391448	-2.335313657	-2.244549549	-2.298297535	-2.317161368	-2.293026797	-2.399958056	-2.304893983	-2.278189564
0	1	YPD(37C)	p8-D1	H	1965	2093	2772	3123	2958	2809	2496	2559	3552	2587	2468	2980	2789	3311	3157	3038	3467	3081	4377	4080	3679	3316	3837	2833	4234	2026	2838	4432	3647	3353	3579	-2.540280634	-2.3076728	-2.404644024	-2.282875535	-2.388035554	-2.35297493	-2.270608989	-2.375196601	-2.846709915	-2.29651704	-2.287531483	-2.59058424	-2.259699652	-2.189171838
0	1	YPD(37C)	p8-C4	H	1839	2419	2464	2876	2543	2641	2216	2241	3251	2432	2108	2928	2658	2653	2290	3292	2792	2506	3661	3563	3374	3173	3399	2097	3554	3370	2173	2941	4316	3540	5077	-2.395524846	-2.325276504	-2.448725749	-2.400658571	-2.436144702	-2.474184471	-2.332279904	-2.294900723	-2.337860577	-2.415502722	-2.504062965	-2.857575117	-2.34209329	-2.410731021
0	1	YPD(37C)	p8-D3	H	1756	2342	2474	2711	2590	2363	2186	2142	3038	2259	2068	2828	2828	2567	2365	2934	3010	2769	3367	3494	3645	3536	3686	2197	3533	2227	2374	3215	3598	2947	3791	-2.427873812	-2.360026352	-2.340407117	-2.396608342	-2.374148914	-2.393123882	-2.443505539	-2.410029326	-2.752117933	-2.429133101	-2.428881071	-2.769107522	-2.40117616	-2.443684194
200	1	YPD(37C)	p7-D10	H	4984	3681	3346	3302	3410	2899	2397	2986	3477	2660	2842	3953	4118	3976	3772	2925	2470	6300	6570	3761	3935	8353	7083	4151	4027	3096	3323	18372	13927	3564	4337	-2.175159136	-2.015695353	-1.559536153	-2.148992138	-2.003702435	-1.591804891	-2.220709616	-2.141171636	-2.078350831	-2.268769852	-2.080048645	-2.123124321	-2.171697947	-2.15754769
200	1	YPD(37C)	p8-F1	H	4852	3353	2998	3387	3163	2649	2307	2786	3031	2494	2432	2995	2939	3580	3537	2489	2005	3524	3692	2946	2939	3922	3146	3375	3544	2313	2525	5294	3219	3432	2672	-2.268488123	-2.293225906	-2.315555181	-2.258812341	-2.341000656	-2.403370633	-2.310893255	-2.302585093	-2.369916403	-2.307039829	-2.288622735	-2.397751248	-2.146281719	-2.262461179
200	1	YPD(37C)	p8-C2	H	4561	3308	2862	2767	3173	2692	2267	2654	3075	2443	2385	3102	3187	3708	3503	2355	2135	3043	3837	3292	2911	4514	3860	3560	3596	2076	2632	4966	4799	3441	2850	-2.281999814	-2.258123073	-2.17497323	-2.305237059	-2.259990008	-2.198835254	-2.294791054	-2.357925389	-2.478018821	-2.324530436	-2.225800149	-2.356248297	-2.348462592	-2.227331331
200	1	YPD(37C)	p8-C4	H	4552	3227	2841	2894	3018	2633	2100	2577	3019	2494	2522	2870	2975	3808	3317	2665	2065	3308	4090	3055	2894	3470	3576	3531	3175	3304	4485	4715	5148	1952	2039	-2.306790678	-2.335858108	-2.438002314	-2.312601637	-2.328826004	-2.27525758	-2.316951585	-2.234262059	-2.013327931	-2.401050463	-2.259136569	-1.823253815	-2.303586665	-2.200719862
200	1	YPD(37C)	p8-D1	H	4401	3021	2473	2388	3088	2754	2386	2790	3222	2628	2497	3356	3103	3845	3463	2479	1969	2514	3312	2815	2524	4337	3153	3518	3562	1865	2595	2833	3124	3325	2770	-2.372755688	-2.179420349	-2.214974043	-2.451325752	-2.286700658	-2.401148057	-2.272021065	-2.306610863	-2.585200733	-2.273369484	-2.306740996	-2.370405794	-2.495770097	-2.191050376
200	1	YPD(37C)	p8-D3	H	4256	2931	2676	2771	2851	2349	2025	2375	2721	2384	2305	2781	2826	3082	3355	2159	1767	2717	3601	2809	2744	3399	3001	2789	3096	1726	2339	3727	3635	4801	2048	-2.402999929	-2.367359563	-2.458675638	-2.372434598	-2.380207759	-2.450556871	-2.43108576	-2.444820965	-2.662655194	-2.437418107	-2.414983602	-2.474268823	-2.347018027	-2.412245242
200	1	reference	p1-E11	H	0	7438	6818	7639	6423	5543	5018	6053	7142	5545	5269	5373	5857	6399	6686	4496	3750	6826	6850	5055	4789	6046	5518	5816	5889	3334	4165	4558	4058	3855	3877	-1.471741595	-1.708783726	-1.882760012	-1.437191567	-1.651432516	-1.841486962	-1.572539595	-1.711278004	-2.004289002	-1.52995636	-1.662510955	-1.897276035	-1.332959588	-1.681682251
200	1	reference	p1-F10	H	0	5447	4682	3821	6130	5192	4673	5573	6633	5196	5165	5241	5536	5994	5268	5322	3611	3875	6214	3965	3877	5691	5459	5140	5466	7027	5707	4115	4105	3009	3872	-1.783278592	-1.733657818	-1.943270929	-1.813032371	-1.707797825	-1.852236815	-1.637956486	-1.542616944	-1.258701914	-1.601186544	-1.700282053	-1.582298819	-2.025714124	-1.74706501
400	1	YPD(37C)	p7-D10	H	5257	367	3528	1742	3499	1422	2438	1701	3601	1563	2866	3138	4723	3193	4282	1857	1383	4721	8689	4716	6769	7921	7781	3399	5414	1068	1104	14349	15694	10736	9535	-2.152648953	-1.732799862	-1.335107374	-2.111106088	-1.759703374	-1.351111238	-2.188513516	-2.22641211	-2.656888313	-2.239085135	-2.233127285	-2.895391345	-2.138511636	-1.844424617
400	1	YPD(37C)	p8-D1	H	5121	273	2783	1612	3400	1303	2428	1351	3185	1440	2488	1983	2968	2747	4183	1898	1435	1877	3689	2185	2891	3318	2729	2576	5035	997	1292	2559	3347	2524	2219	-2.448539006	-2.191774666	-2.205262643	-2.348307744	-2.22425924	-2.398860861	-2.275908549	-2.204573692	-2.725680562	-2.243195293	-2.196217489	-2.738139887	-2.216069871	-1.994876123
400	1	YPD(37C)	p8-F1	H	5114	349	2956	1522	3132	1326	2276	1336	3171	1488	2584	1952	3023	2201	3362	1709	1066	2465	4150	2623	3586	3500	3624	1897	3762	815	827	4241	4381	2827	3475	-2.202938879	-2.207531028	-2.151861866	-2.288000223	-2.205897849	-2.115217715	-2.258410955	-2.309465988	-2.927243219	-2.30784365	-2.493469012	-3.184281877	-2.273520255	-2.216473728
400	1	YPD(37C)	p8-C2	H	4898	325	2935	1587	3222	1279	2341	1336	2912	1454	2620	1952	3206	1902	3411	1784	1261	2058	3574	2592	3107	3815	3969	1494	3682	988	1513	4383	4700	1752	1447	-2.274185618	-2.207531028	-2.06568417	-2.295129773	-2.147123511	-2.024281929	-2.294499325	-2.266516358	-2.734748635	-2.279684978	-2.325477281	-2.580236858	-2.231700073	-2.362479566
400	1	YPD(37C)	p8-D3	H	4563	287	2591	1368	2841	1153	2107	1049	2477	1303	2413	1539	2313	1770	2999	1382	996	1327	2360	1928	2857	2460	2344	1309	2916	650	982	1557	2137	1816	1715	-2.398528585	-2.445252661	-2.504463485	-2.419793325	-2.473602182	-2.550937231	-2.398210606	-2.521842667	-3.153458969	-2.384998032	-2.56139036	-3.012495263	-2.380195696	-2.434405984
400	1	YPD(37C)	p8-C4	H	4502	314	2800	1405	2950	1189	2249	1122	2589	1244	2416	1526	2440	2047	2861	3257	2480	1394	2275	1821	2406	2297	2588	1566	2801	7895	10808	1861	1723	1059	1045	-2.308617815	-2.453735583	-2.573020911	-2.342217809	-2.420149526	-2.451910726	-2.367465229	-1.664567866	-0.656446406	-2.319777494	-1.649123778	-0.614044692	-2.353508212	-2.289010224
400	1	reference	p1-E11	H	0	800	6282	2879	6029	2628	4864	2584	5915	2768	5382	2975	4381	3461	5048	2727	2117	2350	4318	2516	3592	3356	3473	2070	4519	1241	1333	1615	1704	1637	2194	-1.373399073	-1.786141477	-2.193875046	-1.534148825	-1.834870556	-2.157777329	-1.574354747	-1.842172288	-2.506758547	-1.548402022	-1.807382346	-2.706899251	-1.636102503	-1.763827966
400	1	reference	p1-F10	H	0	444	5257	2669	5710	2387	4177	2392	5591	2682	5213	2685	4390	2873	4529	2594	2164	2257	4179	2514	3269	3436	3540	1912	4368	1567	2113	1467	1623	1406	1292	-1.962186238	-1.888704788	-2.17031683	-1.712276705	-1.832818338	-2.138669376	-1.6705405	-1.892173306	-2.27351309	-1.700669881	-1.785423977	-2.246222554	-1.711841644	-1.950028751
600	1	YPD(37C)	p8-D1	H	2681	2608	2452	3400	3136	2445	1956	2304	2370	2360	2259	2548	1396	4321	60057	5224	8815	1527	2339	1834	2719	2342	2307	3079	4520	494	571	1583	2950	1633	1556	-2.210429442	-2.195129239	-2.288351048	-2.230031941	-2.262389693	-2.324620537	-2.094158884	-2.045046456	-3.144431452	-2.118482811	-2.029103101	-3.499104621	-2.047123421	-1.829531225
600	1	YPD(37C)	p8-F1	H	2466	2662	2870	2950	2694	2057	1799	2591	2576	2615	2593	3036	1849	3380	37268	2383	3744	2559	3138	2380	3748	3274	3560	2395	2540	102	280	3941	4281	3534	3448	-2.189935366	-2.019897117	-1.953343835	-2.072623929	-1.981355745	-1.890807971	-2.266955396	-2.82994965	-4.721994156	-2.202153427	-2.885403358	-4.211704228	-2.189093683	-2.075142373
600	1	YPD(37C)	p7-D10	H	2457	2687	2697	3468	2988	1901	1649	2832	2852	2342	2208	3499	2069	4662	63491	2975	3326	3376	4742	5103	6177	4602	4552	3675	4922	137	172	6906	10616	14832	12606	-2.180587756	-1.877960763	-1.612865322	-2.134795915	-1.868935299	-1.645001819	-2.345823944	-2.608065809	-4.426986044	-2.289215339	-3.003787536	-4.698999354	-2.027320794	-1.753573542
600	1	YPD(37C)	p8-C2	H	2219	2549	2345	2800	2625	2246	1696	2311	2345	2386	2232	3080	1773	2874	41383	5352	7430	2102	3026	2391	3172	3784	4204	2136	3266	516	585	4605	5564	1937	956	-2.23331196	-2.005508379	-1.808574662	-2.274650557	-2.02332767	-1.724532063	-2.179053151	-2.020839525	-3.100860204	-2.261111845	-2.200032058	-3.474881984	-2.241279436	-2.237313294
600	1	YPD(37C)	p8-C4	H	2012	2285	2079	2511	2210	2033	1858	1898	1920	2035	1960	2371	1344	2441	34763	11102	21724	1312	2016	1620	2295	2741	2430	1553	2132	9367	16082	2174	2793	1085	1896	-2.342647061	-2.267126169	-2.131033496	-2.39504895	-2.300350455	-2.272677259	-2.278691472	-1.291184576	-0.202018816	-2.169883742	-1.127140276	-0.161037918	-2.350217773	-2.400610291
600	1	YPD(37C)	p8-D3	H	1881	2139	1986	2256	2076	1613	1333	1595	1624	1948	1842	1959	1192	2515	30068	2712	5130	1148	1583	1531	1784	1801	2199	1354	2003	175	322	2050	2787	930	447	-2.408674656	-2.458003837	-2.551014247	-2.440813394	-2.420368129	-2.372565804	-2.510108208	-2.700623478	-4.182180996	-2.501952341	-2.570452257	-4.071942285	-2.457305519	-2.370745279
600	1	reference	p1-E11	H	0	4597	4739	4667	4096	3727	3071	3835	3948	4553	4333	3200	2176	3599	44674	5072	8904	1604	2148	1938	2971	2246	2332	1693	2171	247	400	995	1131	873	677	-1.643609169	-1.967287167	-2.330205457	-1.571109816	-1.818512368	-2.313842248	-1.672600387	-2.074574631	-3.837578633	-1.667381141	-2.019057303	-3.855029284	-1.730382386	-2.012362053
600	1	reference	p1-F10	H	0	4257	3636	4283	4022	3828	2909	3580	3731	4303	4064	3191	1611	3132	40475	5559	7985	1290	2035	1760	2849	2299	2000	1694	2020	426	480	753	1039	824	970	-1.720448399	-1.970103629	-2.306882068	-1.836051783	-2.119145593	-2.467421335	-1.645861534	-1.982891612	-3.292527623	-1.721575003	-2.127993135	-3.672707727	-1.816245154	-2.151346304
800	1	YPD(37C)	p8-D1	H	4972	1253	2555	3631	3795	2624	2219	2188	2959	2389	2730	3015	3290	41619	45527	18724	13235	878	2176	3432	2262	3237	3070	4438	4994	524	486	3488	3083	5084	4952	-2.590466667	-2.224883479	-2.096137955	-2.335425416	-2.14665979	-2.090697177	-2.098457379	-2.078005187	-3.269699543	-2.126964782	-2.000008615	-3.377390865	-2.064248215	-1.900951028
800	1	YPD(37C)	p8-F1	H	4921	2279	3274	3139	3116	2158	1890	3040	3156	2807	3077	4075	4278	33648	39998	7105	4913	1611	3908	3906	2704	4306	4534	3841	3881	108	98	5314	4422	4865	3588	-1.992270592	-1.923612563	-1.810775531	-2.087465161	-1.884061744	-1.700770186	-2.293975383	-3.047012549	-4.849060001	-2.287444597	-2.990988698	-4.97863201	-2.209852029	-2.113554203
800	1	YPD(37C)	p8-C2	H	4879	1788	2850	3205	3260	2580	2291	2297	2709	2398	2579	3392	3557	37208	34607	26166	15707	972	2452	3041	1762	3620	3767	3594	3190	1279	1002	2921	3081	1801	928	-2.234909666	-2.107063591	-1.984310904	-2.226158646	-2.068629862	-1.88609581	-2.115367851	-1.743350452	-2.377357426	-2.095033023	-1.828766978	-2.653846207	-2.189044217	-2.01298403
800	1	YPD(37C)	p7-D10	H	4874	2044	3021	3661	3755	1963	1762	3097	3658	2475	2436	4092	3896	45441	55848	8446	5025	2514	5597	7488	4808	4585	3935	5754	6551	167	88	12371	9847	20091	14791	-2.10109867	-1.919449461	-1.747994824	-2.167889738	-1.977596969	-1.842463857	-2.388683335	-2.874118354	-4.413197415	-2.357571898	-2.968447997	-5.086262674	-2.056019973	-1.813093041
800	1	YPD(37C)	p8-C4	H	4284	1401	2672	2977	3088	2236	1951	2428	2661	2193	2488	3257	3184	31387	33641	35270	23253	1139	3552	2994	2114	3572	2890	3300	3156	10173	11283	5100	4525	3678	2749	-2.478821075	-2.147676783	-1.997659267	-2.290650384	-2.179409087	-2.151118236	-2.258468695	-1.444778566	-0.303698797	-2.255679364	-1.436439295	-0.232547041	-2.262840225	-2.183114027
800	1	YPD(37C)	p8-D3	H	3784	1119	2073	2348	2422	1830	1590	1761	1830	1840	2089	2065	1890	27631	31598	14460	8540	516	1408	1976	1336	1771	1550	2894	3693	450	434	1899	1757	1425	953	-2.703571913	-2.603353083	-2.699240571	-2.544480807	-2.700970526	-2.774119808	-2.458841283	-2.336425094	-3.421943645	-2.46028741	-2.438112443	-3.490554955	-2.500192405	-2.310569491
800	1	reference	p1-E11	H	0	5421	5578	5329	5119	4081	3574	5431	5049	4684	5074	4203	4034	30882	34075	19765	13064	1478	2954	2531	2147	2530	2393	2291	2102	325	358	1184	981	1040	547	-1.125727042	-1.892684753	-2.342565627	-1.554647351	-1.942788915	-2.33982693	-1.656815193	-2.023898614	-3.747366045	-1.650336009	-2.013013095	-3.683066502	-1.680592704	-2.199334332
800	1	reference	p1-F10	H	0	1405	4380	4320	4967	3923	3339	2822	4476	4480	4978	3797	4021	30709	32801	19641	14058	440	1407	2552	1785	2711	2699	2048	1997	757	488	1128	1004	1010	688	-2.47597004	-1.994272028	-2.273467359	-1.796428916	-1.946016727	-2.219493404	-1.696300583	-2.030192092	-2.901827974	-1.718350065	-1.939681822	-3.373284083	-1.890500905	-2.204952051
1000	1	YPD(37C)	p8-F1	H	3774	2522	3335	3517	2628	1929	1499	2881	3019	3261	2534	3769	3016	50175	32230	5670	1017	3488	3769	2649	2539	4215	2729	4204	3723	49	40	3793	2604	2068	1036	-2.144069893	-2.000454039	-1.773564091	-2.047451	-1.965144218	-1.906674778	-2.379872483	-3.035631091	-4.016566861	-2.339969565	-3.163028368	-3.937203304	-2.117039693	-2.081047128
1000	1	YPD(37C)	p8-D1	H	3757	2509	2359	2742	3298	2408	1995	2832	2703	2955	2346	4327	3121	60654	47193	17622	3634	2738	2136	2819	4507	3582	3341	5686	5359	409	245	2538	2877	13095	10209	-2.149237863	-1.862389292	-1.936292378	-2.393685878	-1.930922204	-1.704339857	-2.158077689	-1.901672087	-1.894672003	-2.054123734	-1.889551515	-2.124824548	-2.365960465	-1.891378437
1000	1	YPD(37C)	p8-C2	H	3718	2406	2704	3133	2708	2623	1933	2717	2576	3126	2317	3256	2727	49503	35659	26580	5508	2655	2729	2008	2610	3265	2888	3389	3272	868	731	2689	2281	1155	865	-2.191156513	-2.146764305	-2.028953919	-2.257191521	-2.065873564	-1.850045799	-2.072555516	-1.490661155	-1.142195445	-2.085694584	-1.473683904	-1.031669298	-2.232657034	-2.094530749
1000	1	YPD(37C)	p7-D10	H	3617	2537	3026	4066	2999	2045	1529	3238	3049	2877	2302	3827	2802	64283	42618	6915	1573	5322	5461	5371	6461	4166	2734	6220	5108	86	88	6725	6318	13487	11010	-2.13813985	-1.985182547	-1.785257339	-2.144682064	-2.03874222	-1.904844282	-2.321476427	-2.837127243	-3.454039863	-2.320153857	-2.726900861	-3.148745944	-1.971988331	-1.833268812
1000	1	YPD(37C)	p8-C4	H	3547	2115	2989	3286	2648	2365	1714	2540	2422	2863	2168	3264	2856	52097	32481	15766	2957	2846	3107	2162	2319	3569	2711	4387	3408	432	342	2642	2493	2254	1240	-2.320067318	-2.144310316	-1.939928237	-2.156984796	-2.019653623	-1.91329245	-2.176096195	-2.012964486	-1.839961571	-2.205937964	-2.095710244	-1.791272021	-2.184977027	-2.043456657
1000	1	YPD(37C)	p8-D3	H	2866	1657	2059	2466	1986	1809	1343	1432	1454	2640	1847	2117	1553	44960	28992	14285	2732	1183	941	3106	4128	1988	1152	4140	3234	447	239	474	416	2647	2003	-2.564113392	-2.577263761	-2.525084574	-2.529703251	-2.628887124	-2.769110458	-2.44410001	-2.111610173	-1.805828565	-2.449861866	-2.174851543	-2.149619206	-2.472050642	-2.190790817
1000	1	reference	p1-E11	H	0	4359	6334	7673	4051	3937	2889	4402	4090	5727	4680	3826	2601	41997	28441	19519	3417	1984	2586	2455	2158	2877	1508	2314	1782	235	172	561	429	610	296	-1.596879458	-1.985443882	-2.155465597	-1.405991731	-2.113179681	-2.499825751	-1.666455205	-1.799431858	-2.448801645	-1.683857363	-1.951122512	-2.478588281	-1.336940373	-2.258965835
1000	1	reference	p1-F10	H	0	3418	3034	2331	3856	3724	2659	3923	3860	5448	4313	3476	2846	38376	23338	11659	3206	1591	1042	902	1783	1172	1305	1869	1355	194	194	451	425	482	478	-1.840066546	-2.081381546	-3.053501991	-2.142041798	-2.023161168	-2.644406979	-1.722075857	-2.314741795	-2.640529	-1.766817672	-2.014861431	-2.358224599	-2.528350686	-2.349131758
0	2	reference	p1-C10	H	4980	6905	6255	5743	5691	5230	4878	4857	6832	5464	5735	4470	6714	5509	6246	4920	4963	4445	6085	2480	3817	4177	4451	3812	5513	3046	5519	3552	2409	2729	21	-2.034094935	-2.264602092	-2.208834625	-2.12340488	-1.832521885	-2.029961688	-2.214537198	-2.158240512	-2.323925039	-2.099709335	-1.904987404	-2.098176875	-2.180190185	-2.360316143
0	2	reference	p1-D9	H	3406	5219	5593	5215	5396	5017	4144	4461	6604	5515	5162	4340	3616	5583	4939	4341	2868	2856	5405	2208	2792	4000	3492	3774	4653	3543	5778	3292	1260	1278	23	-2.314034909	-2.294116153	-2.252133549	-2.235270208	-2.451348341	-2.27261584	-2.25611633	-2.283444306	-2.172780468	-2.26278313	-2.453382878	-2.052315957	-2.276632819	-2.346972995
0	2	reference	p1-B11	H	3242	4668	5030	4802	5063	4923	3705	4332	6313	5271	4835	4402	2811	5799	4633	3928	2977	2694	4516	2086	2318	3948	2744	3975	3603	3112	4326	3590	1080	1676	8	-2.425610007	-2.279931518	-2.265218789	-2.34136604	-2.703176492	-2.513673768	-2.275030375	-2.383418652	-2.302488687	-2.374761376	-2.416081719	-2.341730232	-2.359139409	-2.309013773
0	2	YPD(37C)	p8-F2	H	2349	3186	2659	2577	2764	2315	2298	1987	2832	2600	2574	2259	3389	2823	4039	2343	2419	2635	2675	1748	2584	2091	1981	2122	3642	1706	2394	2064	1031	1050	13	-2.80757451	-2.947068263	-2.90078549	-2.978835912	-2.516181891	-2.83948871	-3.029538788	-2.900116883	-2.903602845	-2.852405455	-2.623643569	-2.933407952	-2.981545975	-3.028899112
0	2	YPD(37C)	p7-G12	H	2108	3462	2984	3049	2926	2707	2336	2448	3375	3074	2869	2569	2973	3650	3182	2441	2209	2362	3040	1762	2631	2191	1995	2607	3042	1535	2748	2483	1025	887	16	-2.724494265	-2.818473783	-2.85406985	-2.863521342	-2.64714524	-2.832446428	-2.873107465	-2.859141251	-3.009223913	-2.83600457	-2.714457876	-2.795500185	-2.813358239	-2.771972094
0	2	YPD(37C)	p7-G10	H	1960	2814	2533	2615	2610	2260	2208	1872	2774	2560	2368	1831	2669	2681	2888	2321	1863	1930	2370	2043	2496	1573	1660	1810	2576	1372	1866	1619	806	1671	14	-2.931733763	-3.157128235	-3.185443287	-3.027381653	-2.755012913	-3.016272876	-3.053583663	-2.909550915	-3.121484764	-2.892357506	-2.884809709	-3.182576457	-2.96690781	-3.080509402
0	2	YPD(37C)	p7-C10	H	1926	2904	2699	2650	2682	2304	2224	1963	2888	2479	2562	2108	2789	2668	2960	2147	2167	1936	2798	1357	2183	1474	2000	1603	2673	1499	2098	1568	1067	981	12	-2.900251625	-3.01625087	-3.250448117	-2.96390469	-2.711033675	-2.829943297	-3.034301733	-2.987477523	-3.032956075	-2.885137258	-2.733654078	-3.065389049	-2.953612267	-3.085370133
0	2	YPD(37C)	p7-E12	H	1917	2929	2941	2847	2931	2524	2307	2212	3216	2830	2850	2451	2570	3079	3497	2591	2028	1897	3201	1489	2422	2013	2130	2135	2995	1610	2294	1990	820	848	0	-2.891679654	-2.865494396	-2.938801764	-2.878036364	-2.792810885	-2.766968498	-2.943103531	-2.799505141	-2.961520115	-2.848496656	-2.799947715	-2.97607654	-2.881906099	-2.942094392
0	2	YPD(37C)	p8-E3	H	1757	2451	2456	2491	2544	2246	1934	1807	2649	2484	2276	2128	2375	2815	2947	2054	1746	1749	2889	1356	1849	1782	1787	2016	2793	1358	2241	2059	919	859	9	-3.069844617	-3.006807929	-3.060691582	-3.058252014	-2.871719346	-2.942552242	-3.05979762	-3.031759931	-3.131741264	-3.024854238	-2.949670343	-2.999451364	-3.015487671	-3.031737
0	2	YPD(37C)	p7-F9	H	1729	2686	2683	2473	2697	2292	2114	1886	2870	2486	2444	2142	2622	2907	3406	2428	1887	1915	2853	1472	1964	1834	1837	2111	2992	1802	2064	1875	971	759	7	-2.978287624	-3.000250529	-3.031928537	-2.969850452	-2.772779398	-2.914956672	-3.039523677	-2.864481169	-2.848857134	-2.935862747	-2.872009534	-3.081727712	-3.022739919	-2.99957764
0	2	YPD(37C)	p8-C3	H	1559	2505	2572	2454	2529	2207	1957	1824	2748	2523	2412	1964	1716	2839	2731	2033	1650	1391	2303	1192	1769	1810	1575	2093	2222	1210	1738	1850	607	578	0	-3.048051987	-3.087007291	-3.045101065	-3.012102218	-3.196720782	-3.068835206	-3.077314349	-3.042036508	-3.247133934	-3.013031946	-3.006222513	-3.253638532	-3.030452561	-3.023247384
0	2	YPD(37C)	p8-E1	H	1462	2545	2619	2648	2751	2453	1990	1973	2996	2668	2449	2060	1562	3410	3091	2287	1464	1428	2629	1275	1712	1956	1732	2394	2414	2050	2391	1822	656	10598	4	-3.032210072	-3.039284518	-2.967526339	-2.993993458	-3.290749732	-2.973813668	-2.971636711	-2.924308127	-2.7199145	-2.996309996	-3.125825385	-2.934661871	-2.954367269	-2.83998697
0	2	YPD(37C)	p8-G1	H	1459	2621	2799	2572	2795	2480	2010	2022	3101	2684	2631	2366	1764	2962	2929	2264	1295	1478	2550	1441	2001	2019	1657	2006	2683	1652	2285	1831	548	815	4	-3.002784797	-2.900789735	-2.935825571	-2.927523813	-3.169132826	-3.01808174	-2.960689916	-2.934415882	-2.935767619	-2.986309913	-3.248487105	-2.980007535	-2.983488101	-2.980834546
0	2	YPD(37C)	p8-G3	H	1451	2427	2370	2437	2487	2334	1816	1881	2750	2619	2346	2277	1744	3383	2401	1942	1401	1443	2390	1499	1880	2171	1736	2278	2211	1425	2109	2053	797	2731	16	-3.079684795	-2.939131714	-2.86324002	-3.093896069	-3.180535458	-2.971506862	-3.021364942	-3.087830673	-3.08358248	-3.087808355	-3.169811533	-3.060159658	-3.037404133	-2.847936372
0	2	YPD(37C)	p8-B2	H	998	2053	2303	2465	2643	2564	1600	1981	3012	2746	2279	2155	982	3432	2277	1709	826	1187	2677	1262	1312	1974	1300	2286	2017	1613	1908	2239	482	948	0	-3.247038584	-2.994199777	-2.95836597	-3.122573403	-3.754880754	-3.260726213	-2.927379937	-3.215640638	-2.959658494	-3.214441006	-3.698158306	-3.160317986	-3.0259801	-2.83355608
0	2	YPD(37C)	p8-D2	H	936	1826	1983	1954	2172	2072	1213	1497	2493	2270	1791	1953	863	2484	2057	1518	860	727	1919	1032	959	1744	964	1679	1580	1415	1772	1612	310	847	0	-3.364212939	-3.092623849	-3.082246585	-3.272175174	-3.884057371	-3.559754462	-3.140434151	-3.334155363	-3.090624763	-3.491348005	-3.65782069	-3.234264707	-3.258293354	-3.156829097
0	2	YPD(37C)	p8-F4	H	744	1590	1810	1822	1906	1964	1089	1354	2286	2215	1677	1559	801	2340	1657	1320	725	660	1945	984	1000	1275	848	1411	1113	1169	1456	1493	275	865	0	-3.502606705	-3.317945911	-3.395481732	-3.363459179	-3.958611115	-3.687965121	-3.193965266	-3.473917306	-3.281605611	-3.599184791	-3.828581425	-3.430680609	-3.328237108	-3.216548332
200	2	YPD(37C)	p8-F2	H	6606	3617	3700	3302	2821	2771	1858	2009	3422	3026	2669	2363	3072	3062	3822	3259	2352	2757	2776	2104	1903	1640	1584	2258	2035	1648	2316	1669	2071	1171	593	-2.705965272	-3.045509396	-3.245945147	-2.68240894	-3.001736348	-3.095394768	-3.020134379	-2.893554441	-2.728273135	-2.97484833	-2.656219706	-2.953645627	-2.798281706	-2.995013531
200	2	YPD(37C)	p7-G10	H	5764	3302	3664	3266	2805	2745	1789	2025	3071	2957	2688	2745	3377	3020	4099	3004	2312	3706	2987	2401	2678	2659	2117	2122	2145	1196	2038	5199	4479	952	1078	-2.797081879	-2.895660319	-2.762691276	-2.692186313	-2.907077422	-2.805348069	-3.02956157	-2.975030107	-3.048852911	-3.012692166	-2.673372785	-3.081518252	-2.809244057	-3.008824997
200	2	YPD(37C)	p7-G12	H	5373	3495	3814	3494	3317	3131	1960	2353	3798	3473	3109	3382	3798	3546	4631	3494	1928	3122	2961	2119	2514	3337	2665	2896	2438	1371	2289	3466	4192	874	1159	-2.740276849	-2.686974144	-2.535569189	-2.652063253	-2.789590551	-2.575144004	-2.897990203	-2.823927629	-2.912295166	-2.921404497	-2.855002539	-2.965372146	-2.74176284	-2.84826162
200	2	YPD(37C)	p7-C10	H	5219	2849	3238	3035	2644	2773	1747	1817	2947	2784	2634	2363	2776	2967	4086	2697	1947	1849	1972	2468	2038	1913	1466	1916	1775	1089	1853	916	1553	4594	724	-2.944642169	-3.045509396	-3.091968698	-2.815785905	-3.103054121	-3.172810458	-3.019412878	-3.082834797	-3.142575722	-3.036448939	-2.845196009	-3.176681239	-2.882598627	-3.026530487
200	2	YPD(37C)	p7-E12	H	5135	2993	3055	2987	2939	2873	1917	2043	3346	3279	2830	2707	3723	3384	3812	3274	2071	2602	2635	2791	1970	2229	2009	2399	2100	1054	2291	3222	3154	1215	941	-2.895333996	-2.909600383	-2.939088334	-2.873962168	-2.809535369	-2.857710976	-2.983985865	-2.888962362	-3.175243116	-2.943587506	-2.783454153	-2.964498783	-2.898540512	-2.895023386
200	2	YPD(37C)	p7-F9	H	5043	3156	3257	3036	2995	2939	1915	2284	3670	3200	2815	2817	3566	3477	4308	2963	2012	3357	3209	2780	2130	2390	1843	2471	2186	1086	1888	3341	4219	2250	1174	-2.842304822	-2.869768905	-2.869348023	-2.809935234	-2.852620644	-2.943953383	-2.961273258	-2.988772573	-3.145334345	-2.944631348	-2.812356483	-3.157969119	-2.882269192	-2.867911975
200	2	YPD(37C)	p8-E3	H	4441	2698	2771	2724	2638	2620	1687	1790	2987	2692	2554	2204	3153	3060	3743	2985	2028	1940	1986	2012	1815	1749	1568	1874	1776	1604	3229	1015	1657	1108	903	-2.999099467	-3.115167503	-3.181597193	-2.971533494	-2.975710783	-3.10554714	-3.076168327	-2.981375094	-2.755335057	-3.071397167	-2.80443565	-2.621314695	-2.990708663	-2.995666912
200	2	YPD(37C)	p8-C3	H	3850	2547	2442	2629	2682	2894	1702	2068	3159	2789	2638	2262	2936	2952	3376	2810	1559	2098	1857	1388	1600	1711	1787	1762	1796	1195	2118	2079	2209	655	862	-3.056694029	-3.089192016	-3.203563394	-3.097924384	-3.047017053	-2.974809825	-2.976703017	-3.041790358	-3.049689381	-3.06254494	-3.067441145	-3.043014939	-3.026206506	-3.031598921
200	2	YPD(37C)	p8-G3	H	3689	2698	2509	2680	2980	2931	1902	2000	3239	3065	2888	3166	3527	3287	4760	3580	1787	2413	2441	4632	5037	3031	2452	2635	3038	2010	3079	3052	3391	29492	18268	-2.999099467	-2.752972433	-2.631748791	-3.070857493	-2.863617512	-2.658444043	-2.963998983	-2.799612041	-2.529700844	-2.951443006	-2.930947499	-2.668882318	-3.006993257	-2.924106533
200	2	YPD(37C)	p8-G1	H	3620	2418	2288	2489	2796	3114	1921	2337	3494	3138	2881	2761	3410	3655	3755	3463	1705	2961	2090	1962	1832	3050	2332	3003	2145	1403	2800	4540	3810	1849	544	-3.108669473	-2.889848461	-2.625499798	-3.163063687	-2.897352872	-2.708621793	-2.903434572	-2.832839576	-2.889222765	-2.941503086	-2.977920625	-2.763867769	-3.080929028	-2.817985735
200	2	YPD(37C)	p8-E1	H	3488	2152	2128	2361	2652	2796	1759	1922	3010	2885	2703	2432	2956	2903	3055	2858	1230	1803	1536	1399	1696	2129	1731	2011	1757	1184	1771	1478	1517	1530	234	-3.225212582	-3.01672743	-2.984989003	-3.235559189	-3.040228161	-3.006648785	-3.011152821	-3.024852762	-3.05893703	-3.029603505	-3.304471566	-3.221942828	-3.133724793	-3.048337143
200	2	YPD(37C)	p8-B2	H	2182	1843	1392	2102	2747	3051	1907	2437	3510	2923	2940	2708	3299	3605	3083	3457	947	2463	1876	1603	1548	3031	2102	2844	2256	1601	2115	5851	4141	2301	484	-3.380215546	-2.909231039	-2.631748791	-3.660000198	-2.930445771	-2.812458789	-2.923873239	-2.83457368	-2.757207132	-2.948817644	-3.565941921	-3.044432374	-3.249920779	-2.831760057
200	2	YPD(37C)	p8-D2	H	1906	1658	1312	1875	2271	2389	1621	1955	2971	2730	2490	2351	3239	3073	2377	2569	916	2061	1546	1299	1374	2295	2207	2389	1757	1339	1835	4632	3114	2842	621	-3.485998168	-3.050600625	-2.909908545	-3.71918907	-2.948800523	-2.763713934	-3.168467777	-3.131458123	-2.9359125	-3.111305728	-3.59922465	-3.186442705	-3.364201392	-2.991427545
200	2	YPD(37C)	p8-F4	H	1512	1437	1105	1645	1957	2360	1402	1803	2709	2356	2297	1756	2512	2511	2452	2261	697	1400	1060	1076	965	1539	1367	2095	1804	974	1878	2066	1728	729	358	-3.629052618	-3.342402899	-3.309508534	-3.890896425	-3.202985915	-3.242729504	-3.180681026	-3.259167648	-3.254179542	-3.256449182	-3.872455604	-3.163279806	-3.495069667	-3.193400748
200	2	reference	p1-C10	H	0	7364	8151	6976	5836	5896	3912	4760	7658	6667	5845	4762	5788	5673	7280	5942	4539	4841	4243	3178	3093	3167	2637	3809	3241	2229	4172	2099	1908	1449	1401	-1.995006961	-2.344773646	-2.587856621	-1.892601141	-2.368278355	-2.585706154	-2.26506849	-2.292929064	-2.426282512	-2.230300218	-1.998779012	-2.365091649	-2.050334365	-2.37836375
200	2	reference	p1-D9	H	0	5329	5136	5116	5371	5803	3734	4580	7263	6231	5684	4467	5510	5259	5497	5571	3067	3585	3296	2507	2719	3254	2541	3634	2844	2154	5121	1928	2064	1729	917	-2.318446621	-2.408724352	-2.56075638	-2.354467194	-2.417500541	-2.622790357	-2.28096762	-2.35740027	-2.460508988	-2.276868925	-2.39078585	-2.160137454	-2.360437168	-2.454140933
200	2	reference	p1-B11	H	0	4586	4133	4490	5101	5703	3659	4762	7274	5976	5507	4426	5168	5762	5477	4662	2401	3389	3001	2499	2206	3001	2592	4090	3634	2088	3618	1691	1717	1624	1354	-2.46860204	-2.417945152	-2.641695822	-2.571738225	-2.481579397	-2.602918283	-2.298350293	-2.535530301	-2.491628896	-2.297159084	-2.635600418	-2.5075658	-2.49095735	-2.362797191
400	2	YPD(37C)	p8-F2	H	5442	1336	3648	2199	3523	2096	2091	1923	3511	1793	2616	1733	2332	2440	3817	2068	1190	2315	3954	1906	2221	1893	1653	763	2351	782	766	3163	3363	750	2254	-2.648211199	-3.022182591	-3.037707327	-2.739955366	-3.018687193	-3.161559397	-2.714865348	-2.86685981	-4.160619905	-2.816161592	-2.968300619	-4.421793242	-2.811826926	-2.862154041
400	2	YPD(37C)	p7-G12	H	4624	1379	3653	2216	3563	1953	2176	1810	3497	1936	2986	2705	3914	2473	4584	2685	1629	2467	4497	2125	3374	4695	4753	925	3358	1670	3129	6599	7570	825	2147	-2.616532675	-2.576934689	-2.129372087	-2.73858569	-2.500853593	-2.105375218	-2.785529462	-2.605761038	-3.401895741	-2.776315684	-2.654287597	-3.014506668	-2.804125868	-2.848720092
400	2	YPD(37C)	p7-F9	H	4441	1353	4037	2439	3849	1899	2172	2434	4303	1967	2872	2588	3905	3560	5599	1154	859	2534	4287	2535	3099	3218	3191	1377	4357	362	590	4582	4262	1899	2310	-2.635566925	-2.621151225	-2.507110151	-2.638632596	-2.503155679	-2.503816869	-2.813568682	-3.450207598	-4.930830434	-2.778155611	-3.294240283	-4.682852875	-2.708241518	-2.484391536
400	2	YPD(37C)	p7-G10	H	4385	1243	3359	1971	3290	1730	1937	1609	2772	1677	2668	1917	2980	2106	4309	1880	1197	1933	3576	2327	3318	2953	3060	782	2724	708	1142	4710	4590	2130	3287	-2.720363461	-2.921275137	-2.593048597	-2.822491127	-2.773490161	-2.5457363	-2.906774705	-2.962169989	-4.260030552	-2.892663628	-2.9624355	-4.022439022	-2.921288609	-3.009361667
400	2	YPD(37C)	p8-G1	H	4028	848	3007	2308	3754	1634	2003	1854	3528	1725	2615	2313	2803	2928	4069	1484	840	2080	4090	1536	2031	2630	2272	923	2582	648	805	4580	5222	1027	773	-3.102765917	-2.733491218	-2.708886353	-2.933191534	-2.83472319	-2.843490715	-2.963865118	-3.198700621	-4.34858395	-2.859157956	-3.316607313	-4.372133135	-2.763448289	-2.679832485
400	2	YPD(37C)	p7-E12	H	3786	952	2920	1826	3033	1643	1630	1356	2497	1625	2381	1809	2294	2190	3469	1598	1004	1371	2497	1610	2388	2357	2155	767	2297	644	822	2667	3312	597	1837	-2.987081518	-2.979262395	-2.818480576	-2.962550822	-3.035116443	-2.896360492	-2.958372275	-3.124688919	-4.35477592	-3.065223998	-3.138261905	-4.351235017	-2.997701855	-2.970250537
400	2	YPD(37C)	p8-C3	H	3653	800	2576	1786	2935	1559	1631	1235	2277	1535	2325	1640	2279	1606	3033	1550	1031	978	1857	1265	2122	1595	1541	556	1971	701	1001	1602	2016	562	787	-3.161034825	-3.07734036	-3.208996463	-3.08789663	-3.041676712	-3.23171966	-3.010851524	-3.155186835	-4.269966759	-3.064610689	-3.111724721	-4.154220633	-3.019851155	-3.280405465
400	2	YPD(37C)	p7-C10	H	3651	914	2595	1377	2503	1404	1526	1138	2161	1324	2138	1469	1856	1693	2499	1389	831	787	1673	1429	1896	1772	1554	542	1504	540	861	1277	1756	513	859	-3.027815981	-3.187454704	-3.103761347	-3.080547921	-3.246989828	-3.223318964	-3.115570808	-3.264857702	-4.530905506	-3.13115408	-3.32737941	-4.304880907	-3.279922418	-3.227649978
400	2	YPD(37C)	p8-B2	H	3540	746	2555	2384	4469	2039	2369	1650	3726	1820	3048	2879	3882	3747	5777	7494	5356	2415	4790	1788	2427	2835	3296	1506	4373	33413	43094	5205	6426	1569	1607	-3.230920953	-2.51459359	-2.633828262	-3.096082214	-2.509062977	-2.471441604	-2.742436622	-1.579339066	-0.405774321	-2.691336088	-1.464036498	-0.391836357	-2.731049888	-2.433196561
400	2	YPD(37C)	p8-E3	H	3449	803	2420	1563	2560	1444	1477	1002	1956	1225	2027	1456	1836	1952	3253	1886	992	694	1334	725	1233	1451	1626	717	2362	4184	2523	922	790	320	815	-3.157291839	-3.196343652	-3.303617226	-3.150366898	-3.25782417	-3.178028205	-3.087479074	-2.958983582	-2.48345164	-3.163791009	-3.150286098	-3.229771463	-3.153222586	-3.085297593
400	2	YPD(37C)	p8-G3	H	3241	997	2808	1962	3347	1706	1848	1271	2537	1766	2716	2413	3374	2835	4467	2323	1389	1482	2930	7166	9498	3732	3726	1387	4259	1612	1821	4302	4532	34163	48821	-2.940895783	-2.691165815	-2.358925917	-3.001661952	-2.649314478	-2.348815944	-2.920744665	-2.750582312	-3.437243723	-2.93970004	-2.813669862	-3.555834332	-2.925865276	-2.712110144
400	2	YPD(37C)	p8-E1	H	3201	727	2427	1578	2837	1252	1528	1167	2291	1562	2230	1637	1926	1934	2767	1215	766	934	1774	1439	1508	1723	1451	656	1682	742	1060	1656	2142	1000	698	-3.256720075	-3.079171303	-3.131803242	-3.147478511	-3.209968149	-3.291898242	-3.230153841	-3.398697689	-4.213125403	-3.129844322	-3.408827035	-4.096951225	-3.143671415	-3.094561684
400	2	YPD(37C)	p8-D2	H	2478	657	1920	1530	2995	1024	1324	1123	2478	1507	2424	1766	2317	2125	3069	1070	734	1117	2620	1296	1857	1814	2036	704	2129	645	1071	2705	3783	780	1984	-3.357962534	-3.003319499	-3.080335848	-3.381809252	-3.025140217	-2.953164117	-3.431179587	-3.525783118	-4.353224329	-3.273146555	-3.451500177	-4.086627341	-3.174561902	-3.000380278
400	2	YPD(37C)	p8-F4	H	2234	541	1695	1529	3032	1114	1185	1041	2786	1306	2194	1876	2542	2145	3273	701	477	1309	3157	1307	1931	1773	1837	900	2504	585	880	3818	5756	933	1226	-3.552227274	-2.942894751	-3.103197172	-3.506451697	-2.932462289	-3.05601741	-3.346938972	-3.948689158	-4.450862799	-3.384061238	-3.882492714	-4.283053504	-3.17521571	-2.991012528
400	2	reference	p1-C10	H	0	2463	6571	3569	5601	3513	3674	2903	5208	3206	4876	2428	3417	3000	5538	3122	1949	1413	2422	1926	2396	1874	1839	789	2902	857	1482	808	874	765	1214	-2.036511155	-2.684968728	-3.047795016	-2.15146841	-2.636650489	-3.05492927	-2.198425741	-2.454967944	-4.069036727	-2.252523026	-2.474937506	-3.761827606	-2.327544193	-2.655539792
400	2	reference	p1-D9	H	0	1656	5467	3298	5656	3011	3290	2715	5094	3234	4891	2491	3023	3055	4807	2749	1579	1343	2474	1570	2282	1626	1648	984	2910	1082	1383	855	790	642	1072	-2.433486218	-2.659352365	-3.189747188	-2.335404418	-2.759163746	-3.164588784	-2.352623864	-2.582204557	-3.835908187	-2.362916448	-2.685462191	-3.83096508	-2.406513413	-2.637372488
400	2	reference	p1-B11	H	0	1461	4836	3057	5269	2634	3085	2335	4813	2989	4678	2469	3043	2909	4109	1991	1333	1132	2083	1767	2055	1542	1385	912	2370	960	1336	580	710	551	821	-2.558770141	-2.668223391	-3.242789924	-2.458046505	-2.752569591	-3.338451076	-2.486392511	-2.904804741	-3.955541361	-2.427252356	-2.854821885	-3.865540058	-2.482395594	-2.686342701
600	2	YPD(37C)	p7-G12	H	2979	3944	3988	4487	3805	4917	2846	3254	4031	3749	3215	5159	3154	63016	98177	42935	48467	3062	5211	2139	2981	5557	5109	2857	4236	17691	29000	4601	7650	592	1158	-2.471206057	-2.236026053	-1.947605413	-2.367906908	-2.040610733	-1.999133744	-2.250981334	-1.092522591	-0.845988833	-2.301248994	-1.222148989	-0.727365349	-2.404478495	-2.289729871
600	2	YPD(37C)	p8-B2	H	2761	2395	1963	3094	3714	4112	2674	2934	3215	2876	2021	3926	1222	62382	87279	30728	54211	1894	3990	1249	1831	2206	2920	2329	3999	19485	24587	2467	3877	967	854	-2.970018263	-2.509147719	-2.871482886	-3.076722845	-2.988793361	-2.558553818	-2.429770395	-1.427035644	-0.74939993	-2.363588014	-1.110148303	-0.892443331	-2.77619807	-2.299841761
600	2	YPD(37C)	p8-F2	H	2491	3119	2992	3208	2700	2669	1549	2692	3355	2880	2721	2639	1964	34606	52730	3743	4127	2816	4301	1772	2125	2323	1846	1253	2055	215	380	3921	6621	818	1055	-2.705889056	-2.906368758	-2.819804354	-2.6552547	-2.514299012	-3.017116298	-2.861976052	-3.532322506	-5.256162119	-2.909553932	-3.685481393	-5.062245205	-2.740015132	-2.889091456
600	2	YPD(37C)	p8-G1	H	2432	3084	2406	3338	3285	2770	1759	3255	3987	3099	2404	3546	1420	42143	69514	3522	4290	2454	4433	1203	1924	2372	2228	1490	2618	201	377	3224	5151	539	1236	-2.717174038	-2.610948608	-2.798930326	-2.873231143	-2.83862535	-2.829033112	-2.824832603	-3.593180925	-5.323495239	-2.782418027	-3.64674541	-5.07017127	-2.700290997	-2.692049936
600	2	YPD(37C)	p7-G10	H	2003	3009	2971	3062	2694	2711	1549	2344	2861	3040	2696	3188	2224	35107	54202	4492	4622	2121	3413	2728	4016	3642	2940	1409	2101	327	616	3386	4784	3251	5705	-2.741793696	-2.717375054	-2.370130826	-2.662298164	-2.389974846	-2.551727853	-2.846362352	-3.349911898	-4.836839977	-2.909553932	-3.572204632	-4.579169494	-2.786594525	-2.874717993
600	2	YPD(37C)	p7-F9	H	1944	3168	3013	3206	2722	2489	1643	2991	3549	3253	2576	3326	1831	44009	66735	2545	2076	1663	3170	2708	3573	2646	2292	2007	2782	75	146	1770	2882	1886	3451	-2.69030102	-2.674998434	-2.689614742	-2.6482605	-2.584419956	-2.800712635	-2.931798899	-3.918079285	-6.309312034	-2.850639654	-4.372589178	-6.018809836	-2.740638768	-2.648724375
600	2	YPD(37C)	p7-E12	H	1778	2432	2339	2644	2317	2387	1280	1636	1980	2803	2332	2596	1411	34135	49428	4271	4654	1104	1845	1731	2242	2288	2247	1752	2240	319	504	1475	1817	799	1913	-2.954687529	-2.922797016	-2.834985734	-2.901473273	-2.844983549	-2.820541441	-2.973642575	-3.400361943	-4.861609045	-3.100303415	-3.565305078	-4.77984019	-2.9333699	-2.902795283
600	2	YPD(37C)	p8-F4	H	1756	1558	1317	1836	2343	1727	1228	2040	2300	2295	1505	2468	726	33032	43895	1796	3352	1208	2598	1479	2819	1309	2343	1440	2100	151	227	1793	4037	1884	1824	-3.399998546	-2.973360709	-3.39340032	-3.475840337	-3.509487486	-2.778705275	-3.297294124	-4.266647965	-5.609520311	-3.141776663	-3.893474961	-5.57746644	-3.29807353	-2.935641745
600	2	YPD(37C)	p8-G3	H	1720	2474	2224	2847	2784	2316	1531	2042	2084	2919	2401	3566	1837	49882	70504	4397	5408	1724	2783	6032	11017	4101	4445	2324	4034	448	708	2861	4528	26949	49361	-2.93756522	-2.605324296	-2.251432961	-2.951889384	-2.581148416	-2.138357565	-3.003838363	-3.371287445	-4.522006915	-2.921242376	-3.415152805	-4.439972364	-2.859397014	-2.523458317
600	2	YPD(37C)	p7-C10	H	1592	2225	2162	2424	2162	2208	1189	1546	1893	2326	1968	2418	1291	31515	53421	4674	3459	1155	2181	974	1382	2677	2056	1517	2558	512	493	2045	3736	352	218	-3.043644578	-2.993828063	-2.677967043	-2.980163041	-2.93386511	-2.909375086	-3.051592794	-3.310194699	-4.388475522	-3.174050875	-3.862052613	-4.801907284	-3.020243754	-2.98265491
600	2	YPD(37C)	p8-D2	H	1527	1609	1339	1827	2012	1743	1115	1671	1941	2533	1691	2693	759	30098	45194	2502	3615	1196	2568	1124	1537	2208	2321	1416	1969	305	355	2089	4773	498	474	-3.367788626	-2.886113001	-2.870576679	-3.459273693	-3.465035724	-2.788139307	-3.288072156	-3.935119523	-4.906488371	-3.238309088	-3.817940288	-5.130298668	-3.302987545	-3.028659809
600	2	YPD(37C)	p8-E1	H	1516	1925	1688	2112	2052	1898	1233	1383	1673	2425	1916	2180	808	26521	39854	3110	4135	672	1427	1027	1206	1816	1446	1125	1728	349	544	879	1640	495	2114	-3.188475526	-3.097443938	-3.066027527	-3.227652364	-3.402475442	-3.26133631	-3.202879223	-3.717587209	-4.771728225	-3.137713269	-3.683544815	-4.703467211	-3.158027456	-3.155181661
600	2	YPD(37C)	p8-E3	H	1408	1711	1545	1882	1674	1697	966	1101	1394	1904	1698	1280	730	20917	38043	2885	2816	483	739	340	583	687	724	909	1612	274	348	271	528	88	70	-3.306323499	-3.629908737	-4.038084794	-3.31617285	-3.503992967	-3.953101321	-3.314817937	-3.792685035	-5.013672041	-3.381754938	-4.067714705	-5.150213978	-3.273327781	-3.392556308
600	2	YPD(37C)	p8-C3	H	1339	1715	1562	1993	1635	1735	1063	1249	1524	1999	1738	1690	922	21221	35711	2911	3144	699	1226	961	1380	1415	1544	776	1466	188	305	962	1560	370	1711	-3.303988413	-3.352040286	-3.315534276	-3.305229709	-3.270492277	-3.195760982	-3.292672509	-3.783713271	-5.390358185	-3.286068394	-3.957536269	-5.282104681	-3.216021781	-3.378127276
600	2	reference	p1-C10	H	0	4722	4698	4423	3662	4181	2338	2791	3529	4874	4421	2533	1695	33879	51056	5202	5370	771	1485	1429	1823	1500	1131	1111	1426	217	566	327	538	460	779	-2.291169055	-2.947364444	-3.257198699	-2.204059874	-2.661599481	-3.507035237	-2.41312947	-3.203166768	-5.246902794	-2.49786763	-3.422204235	-4.66382238	-2.418844623	-2.91032318
600	2	reference	p1-D9	H	0	3838	3371	3783	3463	3708	2218	2847	3364	4871	3747	2689	1241	31284	45146	4495	5824	704	1334	1186	1891	1147	1089	905	1385	256	454	271	470	287	585	-2.498450096	-2.887599438	-3.525513969	-2.535987324	-2.973364716	-3.54487759	-2.533187275	-3.349244267	-5.081622703	-2.550557604	-3.341044832	-4.88431926	-2.575145477	-2.990011749
600	2	reference	p1-B11	H	0	3756	2994	3517	3464	3429	2241	2791	3242	4598	3480	2371	1036	28364	43958	3815	4950	671	1130	1110	1872	1071	1037	883	1373	212	409	223	385	380	374	-2.520046932	-3.013457008	-3.594071016	-2.654586474	-3.153915078	-3.593805505	-2.611411249	-3.513269271	-5.270213873	-2.540241298	-3.503644567	-4.988701302	-2.648054469	-3.087997798
800	2	YPD(37C)	p7-G12	H	5814	3316	3344	4584	4641	4813	4172	2906	4546	2873	3079	4587	5744	46606	64989	188398	80753	5124	4257	2001	1661	5457	3753	4792	3935	28813	26576	4283	3394	797	762	-2.342982389	-2.276008758	-2.315602436	-2.533402474	-2.280191368	-2.382640098	-2.155119546	-1.004281116	-0.720787196	-2.076440879	-1.020933741	-0.727579145	-2.381459176	-2.300321021
800	2	YPD(37C)	p8-B2	H	5015	1221	2680	2924	4117	4113	2638	1906	3191	2557	2763	3823	5056	47025	57416	146682	67902	3175	2495	2287	1804	5467	4623	3500	4551	24490	22668	5565	5291	1123	1212	-3.342071432	-2.458199519	-2.313771604	-2.754753375	-2.407771543	-2.174151774	-2.312287447	-1.254570884	-0.883348999	-2.534815362	-1.194263365	-0.88663346	-2.831078614	-2.291370934
800	2	YPD(37C)	p8-F2	H	4567	3424	2967	3860	3517	2512	2345	3100	4678	3005	3011	3683	4710	36950	49761	17873	8176	8622	7720	6152	4631	5166	4338	4178	3723	628	494	13384	11235	7943	9775	-2.310932168	-2.495507336	-2.370402929	-2.653018828	-2.478659292	-2.237782206	-2.805360888	-3.359546668	-4.546828982	-2.652551015	-3.311125821	-4.71280746	-2.553363972	-2.532484661
800	2	YPD(37C)	p8-G1	H	4454	1849	2672	3479	3721	2649	2129	2476	4096	2588	2839	3710	4320	29235	42922	17297	6754	4536	3727	2472	1569	5393	3264	2070	2416	533	517	5490	6028	1176	970	-2.927096674	-2.488203097	-2.327399808	-2.757742914	-2.565091797	-2.522242181	-2.752257926	-3.392304786	-4.710847725	-2.749184031	-3.502193932	-4.667300103	-2.657286259	-2.766683687
800	2	YPD(37C)	p8-G3	H	3691	1885	2700	3052	3459	2220	1649	2006	3171	2686	2772	3979	4943	41436	54005	10230	4120	3794	3014	7492	5588	6521	4628	4447	3972	285	280	5433	4560	21047	17395	-2.907813806	-2.418204442	-2.137473886	-2.747318397	-2.430374765	-2.173070809	-2.92893294	-3.917513283	-5.336879968	-3.004667373	-3.996475691	-5.280553374	-2.788234042	-2.417900241
800	2	YPD(37C)	p7-G10	H	3353	2349	2261	2931	2742	2027	1831	1791	3206	2033	2164	2381	2928	24772	39676	12647	4953	4381	3796	3726	3570	3356	2342	2401	2650	332	348	6900	6175	6568	6315	-2.687751921	-2.931714406	-2.801751835	-2.924762976	-2.954027604	-2.854190353	-3.019883269	-3.70541783	-5.18423418	-2.899974151	-3.812335401	-5.063140498	-2.828687494	-2.932336326
800	2	YPD(37C)	p7-F9	H	3351	2443	2695	3093	3106	2204	1909	2647	4456	2719	2973	3058	3783	31495	37996	6471	2513	3900	3089	4090	2945	3704	2870	2891	2105	109	74	3022	2532	3702	1785	-2.648514834	-2.681473866	-2.703088307	-2.749171965	-2.697829854	-2.650883589	-2.936166245	-4.375507206	-6.298021266	-2.858256872	-4.490851596	-6.611277884	-2.774889662	-2.692221506
800	2	YPD(37C)	p7-E12	H	3291	1903	2214	2682	2537	1907	1574	1483	2566	2360	2581	2388	3042	29300	34340	11117	4857	1950	1575	3157	2434	2980	2229	2933	2182	333	285	1579	1168	2463	1473	-2.898310038	-2.928778778	-2.920578323	-2.945769335	-2.915832006	-2.903642564	-3.08090881	-3.834362394	-5.181226659	-3.051216266	-3.831907891	-5.262853797	-2.917468371	-2.764462793
800	2	YPD(37C)	p8-F4	H	3116	816	1801	1669	2601	1846	1224	1307	2245	2199	2141	2174	3002	24175	26057	8763	3643	1767	1260	2435	1809	2917	1792	1473	1229	172	149	2513	2398	1907	1231	-3.745082551	-3.022666185	-2.941945933	-3.152228103	-2.929068467	-3.121863304	-3.113419	-4.07229955	-5.841874672	-3.302712232	-4.119521336	-5.911396671	-3.391806511	-2.956731267
800	2	YPD(37C)	p7-C10	H	2949	1863	2087	2643	2350	1698	1510	1497	2428	2008	2162	2217	2971	23631	32139	12662	4849	3304	2624	1340	1475	3681	3039	2591	1947	377	323	4765	3390	431	689	-2.919553535	-3.003080043	-2.70931717	-3.004842541	-2.939448603	-2.593667105	-3.196989048	-3.70423248	-5.057123961	-3.092726766	-3.833556356	-5.137690654	-2.93211652	-2.979490899
800	2	YPD(37C)	p8-E1	H	2892	1035	1537	2009	2156	1691	1233	1034	1773	1946	2095	1406	1824	16844	23935	11519	5293	1079	841	749	624	1274	1069	1344	1358	419	429	849	742	301	218	-3.5073402	-3.458486181	-3.770340067	-3.310737705	-3.427315308	-3.638471987	-3.201120066	-3.798840017	-4.951498229	-3.295386192	-3.745943662	-4.853886058	-3.20639407	-3.318055798
800	2	YPD(37C)	p8-D2	H	2606	800	1598	1652	2239	1665	1039	967	1616	1945	1967	1738	2291	21268	23828	9418	4443	1217	908	903	741	2327	1797	1425	1556	247	356	2369	1955	392	701	-3.764885178	-3.246499947	-3.16792174	-3.271817322	-3.199358796	-3.119077011	-3.216615013	-4.000215111	-5.479980812	-3.466577704	-3.92099903	-5.040412246	-3.40204448	-3.084846713
800	2	YPD(37C)	p8-E3	H	2518	1276	1524	1862	1801	1281	1097	903	1490	1572	1597	1385	1482	13964	23154	11845	4416	882	720	475	290	1507	910	1123	1200	1262	1454	473	427	19	50	-3.298011442	-3.473534834	-3.602380704	-3.319231712	-3.634954673	-3.799506298	-3.478799113	-3.770932025	-3.848916106	-3.412257235	-3.927094545	-3.633269319	-3.282379977	-3.505567719
800	2	YPD(37C)	p8-C3	H	2372	1046	1334	1689	1790	1309	1113	855	1421	1640	1823	1205	1335	14695	22723	8027	3338	880	563	732	761	1072	729	1188	1317	347	200	559	384	2062	3296	-3.496768261	-3.612755407	-3.942975561	-3.452388222	-3.739415908	-4.021277166	-3.457176649	-4.160027003	-5.140044369	-3.397777344	-4.206957029	-5.617025611	-3.379894518	-3.454543009
800	2	reference	p1-C10	H	0	4450	3841	4356	4007	3312	2892	2879	4467	4180	4417	2543	3044	21071	26418	14041	5894	1741	1494	1927	1249	1530	1101	1470	816	253	261	428	335	603	613	-2.04883753	-2.865890488	-3.587233889	-2.39483742	-2.91517476	-3.608976761	-2.5288879	-3.600856241	-5.45597966	-2.442888112	-3.63839397	-5.35082257	-2.43247695	-3.094152621
800	2	reference	p1-D9	H	0	2649	3531	3735	4042	3183	2559	2264	3908	4098	4433	2223	2909	21508	29974	15258	6589	1136	965	1753	1527	1448	1075	1322	1162	346	309	280	310	634	313	-2.567559416	-3.000377339	-3.64231833	-2.478989053	-2.96053782	-3.632874957	-2.568615988	-3.517733907	-5.142930374	-2.565219859	-3.526927262	-5.1820017	-2.586283337	-3.07362535
800	2	reference	p1-B11	H	0	2202	3336	3382	3870	3101	2362	2155	3558	4082	4327	2167	2784	21031	24998	12068	5660	1105	839	1704	1507	1485	1099	1044	880	295	291	378	287	416	351	-2.752375588	-3.025891251	-3.617086852	-2.535797685	-3.004458457	-3.610794943	-2.594715496	-3.752280541	-5.302393792	-2.645327699	-3.678904962	-5.24201971	-2.685563905	-3.096052769
1000	2	YPD(37C)	p7-G12	H	4786	1990	4426	5346	3564	5286	3303	3266	4628	3735	3075	4811	3783	80056	53229	174043	22863	5516	4192	1539	1397	3745	2569	3564	3563	17861	14563	2375	1960	801	550	-2.363741645	-2.460144749	-2.632762525	-2.327993837	-2.488973617	-2.722426705	-2.09901787	-1.103406106	-1.366475497	-2.117899254	-1.240902178	-1.319312885	-2.2994939	-2.358461777
1000	2	YPD(37C)	p8-B2	H	4525	940	2950	2860	4015	4648	2881	3473	3922	3760	3181	9710	8425	143851	93383	183328	33768	6475	8041	2149	3402	11130	10134	12269	11923	48308	36684	15546	14622	3118	1627	-3.113751688	-1.75789343	-1.543539977	-2.733684908	-1.688287487	-1.350047316	-2.227642667	-1.051431603	-0.371497884	-2.254592944	-0.850908453	-0.395456258	-2.925020893	-1.772410125
1000	2	YPD(37C)	p8-F2	H	3893	2507	4246	5823	3170	3252	2194	3530	5186	4498	3490	5756	4395	94358	53758	25238	3166	15164	9713	10738	8378	8857	5766	4614	4013	568	492	12602	12221	32549	20531	-2.132789465	-2.280806923	-1.771976036	-2.369512715	-2.339023432	-1.913964824	-2.584809495	-3.034357706	-4.814728922	-2.527004038	-3.2179531	-4.707073513	-2.214026925	-2.194092108
1000	2	YPD(37C)	p8-G1	H	3734	1286	2570	3144	2895	2906	1824	2825	3542	3493	2715	4229	3453	58722	34602	17674	2759	3934	3483	1795	2442	3241	2425	2141	1685	697	464	2715	2825	2504	1549	-2.800339658	-2.589084153	-2.777302218	-2.871584179	-2.580247545	-2.780111898	-2.697302122	-3.390613868	-4.61006493	-2.711698509	-3.355553766	-4.765667677	-2.830346644	-2.668373723
1000	2	YPD(37C)	p7-E12	H	2660	1210	2405	2965	2132	2187	1385	1815	2409	3029	2410	2619	2169	40935	26459	12877	1545	2627	1767	2245	2389	1973	1513	2019	1480	270	203	1040	689	1743	1159	-2.861255925	-3.068257146	-3.273628915	-2.937940175	-3.045224731	-3.251848988	-2.981548945	-3.707265727	-5.558428382	-2.987030261	-3.935398151	-5.59234625	-2.888965486	-3.029202724
1000	2	YPD(37C)	p8-F4	H	2557	477	1531	1439	1906	1595	1059	1923	2145	2098	1956	2197	2064	29213	19027	5083	954	1459	1911	1060	2084	1013	950	1154	901	140	85	1332	1399	2189	1081	-3.792115072	-3.243956918	-3.940267917	-3.389568962	-3.094845115	-3.717236717	-3.29720595	-4.636806862	-6.215207918	-3.255405334	-4.417513669	-6.462900973	-3.61189409	-3.366574351
1000	2	YPD(37C)	p7-F9	H	2556	1426	2918	3473	2369	2355	1515	2724	3996	3491	2749	3214	2638	55353	38170	8672	849	4311	2736	4786	5551	2523	1786	2622	2198	124	70	1750	1149	21052	13936	-2.697002962	-2.863533445	-3.027735473	-2.744591628	-2.849469909	-3.08596494	-2.907538959	-4.102609056	-6.336568775	-2.897314961	-4.534118154	-6.657056987	-2.730823744	-2.727457308
1000	2	YPD(37C)	p8-E1	H	2433	737	1650	2130	1895	1838	1103	1548	1944	2490	1953	1940	1341	31240	19453	8663	1303	1312	1057	577	641	1091	786	1153	916	264	198	601	398	306	119	-3.357043671	-3.368361739	-3.866089436	-3.31471479	-3.526075359	-3.906741909	-3.155401663	-4.103647418	-5.580901238	-3.21469666	-4.105752763	-5.617285199	-3.219720538	-3.299488842
1000	2	YPD(37C)	p7-C10	H	2391	1169	2462	3306	1985	1959	1284	1765	2510	2789	2134	3141	2302	45194	26105	13099	1523	4289	2613	1251	1329	3619	2342	2264	1616	239	228	2560	2028	725	564	-2.895727602	-2.886508491	-2.666986398	-2.914516051	-2.985712653	-2.814938158	-3.091645548	-3.69017261	-5.680386789	-3.062750195	-3.949739987	-5.4762066	-2.780103519	-2.930223832
1000	2	YPD(37C)	p7-G10	H	2335	1411	2901	3938	2187	2129	1386	2586	3739	2266	1600	4864	3820	60081	37204	17920	2402	13295	9952	2609	2530	7758	5463	3740	3360	538	674	19096	17624	6017	5014	-2.707577611	-2.449188567	-1.904459573	-2.750434573	-2.47924054	-1.967945333	-3.008427301	-3.376791093	-4.868991781	-2.9863085	-3.494120338	-4.392322119	-2.605169538	-2.645494515
1000	2	YPD(37C)	p8-D2	H	2072	438	1259	1225	1674	1326	907	1272	1481	2212	1890	1907	1580	30103	19256	6182	996	1187	1311	476	1045	1337	890	1202	1174	178	117	1316	1304	334	160	-3.877412653	-3.385518385	-3.662755844	-3.585172323	-3.362066116	-3.782477239	-3.481912795	-4.441066657	-5.975066791	-3.410343229	-4.374430083	-6.143378295	-3.772901674	-3.336563332
1000	2	YPD(37C)	p8-C3	H	1976	758	1412	1904	1472	1534	961	1078	1431	2094	1684	1352	1129	26443	16507	8111	1030	816	631	759	670	504	492	1060	947	179	110	282	150	3215	1700	-3.328948178	-3.729464734	-4.638363153	-3.470482939	-3.698158678	-4.375219985	-3.336200984	-4.169487336	-5.969464535	-3.35251127	-4.340863259	-6.205071864	-3.331885582	-3.466196694
1000	2	YPD(37C)	p8-E3	H	1961	697	1577	1981	1405	1418	908	1069	1505	1860	1465	1135	957	27085	14871	7551	867	946	634	323	310	808	453	1103	763	203	137	335	215	26	25	-3.412846152	-3.904417061	-4.166377363	-3.35996577	-3.863442851	-4.457806576	-3.414832259	-4.241028496	-5.843644362	-3.409241301	-4.513138364	-5.985571304	-3.29224075	-3.442208098
1000	2	YPD(37C)	p8-G3	H	1734	697	1488	1911	1580	1142	769	1328	1717	1801	1443	2411	2040	37349	23500	3311	578	2287	1537	2069	2873	1861	1747	1880	1552	30	57	1705	1050	7128	4837	-3.412846152	-3.151008113	-3.332070165	-3.418057142	-3.106541155	-3.108043392	-3.631298575	-5.065458242	-7.755652959	-3.57539471	-4.918603472	-6.862500962	-3.328215853	-3.120882029
1000	2	reference	p1-C10	H	0	2347	4974	5365	2876	3371	2099	2717	3794	5156	3832	2418	1691	30852	19092	13082	1460	1994	1075	1424	1148	1069	741	741	531	150	132	177	137	784	321	-2.198738367	-3.14810896	-3.88646051	-2.211265733	-3.294170893	-3.965698077	-2.54887025	-3.691471261	-6.146215047	-2.57126936	-3.991985626	-6.022750307	-2.295946142	-3.311986589
1000	2	reference	p1-D9	H	0	1658	3581	3517	2925	3173	2036	2699	3386	4917	3859	2466	1863	31223	17901	11308	1643	1245	980	935	1109	924	567	822	519	178	145	164	138	363	299	-2.546264227	-3.128452307	-4.03222735	-2.539847987	-3.197302871	-4.233339398	-2.609402174	-3.837198061	-5.975066791	-2.601743302	-3.873898222	-5.928818487	-2.718234165	-3.300033164
1000	2	reference	p1-B11	H	0	1407	3049	2968	2828	3005	1846	2650	3159	4865	3865	2150	1931	24508	15634	8496	1371	921	916	870	1224	648	469	615	512	115	119	131	104	432	208	-2.710416506	-3.26558187	-4.387048725	-2.70067641	-3.16145296	-4.423095933	-2.663802119	-4.123113036	-6.411918213	-2.699709264	-4.054881661	-6.126428736	-2.887954193	-3.542188572
0	1	reference	p1-D6	D	5337	4703	4491	4182	4592	3964	3701	5374	7063	4737	4715	5112	5166	4235	4695	4053	3671	8947	11116	5639	5142	5156	4564	4305	5969	662	1099	13166	21583	4503	7936	-3.642932363	-3.882978508	-3.843859614	-3.959635519	-3.793935045	-3.94241959	-4.083016769	-4.114620381	-5.916120627	-4.027650548	-4.277694677	-5.583054935	-3.981325091	-4.046706627
0	1	reference	p1-C7	D	4591	3143	4147	3870	4195	3957	3522	4593	5826	4905	4635	4245	3852	3880	3808	3474	3826	3519	4360	6013	6062	3765	3902	3609	4475	487	492	2434	2646	5229	6061	-4.045955209	-4.068827405	-4.158272837	-4.039325732	-4.087441246	-4.09912978	-4.084784224	-4.268771061	-6.22312206	-4.077224591	-4.23633891	-6.386732173	-4.058860185	-4.134254801
0	1	reference	p1-E8	D	4681	3417	4149	3729	4180	3639	3241	4119	5364	4493	4216	3848	3993	3190	3421	3220	3200	2877	3638	5935	5366	3604	3559	2339	4184	869	550	1419	2253	5166	6634	-3.962369993	-4.167015692	-4.201976359	-4.038843572	-4.051490912	-4.191139416	-4.168561467	-4.34469637	-5.644043057	-4.160371677	-4.415007971	-6.275292611	-4.095974591	-4.330069038
0	1	reference	p1-F7	D	4428	3490	4169	3888	4257	3695	3180	4454	6013	4730	4515	4301	4307	3341	2920	2959	3521	3118	3936	5908	5409	4615	4416	2791	3864	503	483	1674	1951	4889	6088	-3.94123123	-4.055721671	-3.954708831	-4.034034715	-3.975792134	-3.975384713	-4.153289832	-4.429226356	-6.190796013	-4.179372404	-4.319413741	-6.405194236	-4.054219805	-4.283819791
0	1	reference	p1-B5	D	4226	2289	4152	3915	4253	3616	3319	4668	5967	4916	4633	4102	3603	4276	3391	3421	3230	2883	4728	6211	5164	3582	4272	4190	5011	552	495	2205	1849	5399	3952	-4.363017925	-4.103094565	-4.208099395	-4.038120768	-4.154266908	-4.008536921	-4.174901943	-4.284144823	-6.097838136	-4.136590069	-4.405676644	-6.380653127	-4.047299363	-4.037071961
0	1	YPD+AA	p4-G5	D	3350	4331	4599	4367	5016	4456	3919	5488	7675	4239	3857	7736	6191	6919	6525	3934	3508	18129	21474	4334	3490	10312	7880	9444	11581	442	413	33459	47187	3050	3549	-3.725334504	-3.468684466	-3.150712433	-3.935872025	-3.612937115	-3.396291119	-3.966018883	-4.144421009	-6.320076301	-3.970417082	-4.323112707	-6.561763297	-3.938038418	-3.555818704
0	1	YPD	p4-C8	D	3057	3411	3851	3982	4186	3945	3521	4002	5228	3939	3609	5335	4194	5524	4693	3823	3889	7751	7780	4379	3899	6120	5063	6909	7966	616	880	9183	9097	3492	5038	-3.964127463	-3.84028034	-3.672458602	-4.113378059	-4.002378807	-3.838659829	-4.087821432	-4.173042274	-5.988139219	-4.077508561	-4.220006726	-5.805288982	-4.030330486	-3.780987719
0	1	YPD(37C)	p7-A8	D	3094	3476	4018	4068	4428	3965	3615	5233	7432	3496	3278	6989	6119	6299	5925	3236	3245	21997	22054	2923	3010	10550	8490	8414	9108	506	497	46911	50327	1851	3424	-3.945250759	-3.57023174	-3.127894839	-4.070926647	-3.624635055	-3.321730022	-4.082764531	-4.33973973	-6.184849513	-4.051161746	-4.401043431	-6.376620864	-4.008963214	-3.649699064
0	1	YPD+AA	p1-G8	D	3007	2739	3590	3549	3946	3811	3404	2926	4038	4216	3959	3676	3601	3600	3603	3899	3292	2415	2972	5469	4861	3266	3511	3157	4669	458	539	1216	1552	4306	4728	-4.183540076	-4.21274402	-4.300454704	-4.183558711	-4.154822155	-4.204718125	-4.122378764	-4.153357619	-6.284516999	-4.111302391	-4.386663498	-6.295495319	-4.145448818	-4.209156109
0	1	YPD	p1-G7	D	2896	2990	3606	3422	3750	3417	3058	2810	3593	3871	3655	3558	3285	3829	3028	3605	3114	2060	2978	5064	4533	2974	2893	2972	3315	500	573	1114	1815	4217	5853	-4.095859579	-4.245370635	-4.394112851	-4.179111789	-4.246667088	-4.398324996	-4.231507413	-4.231755958	-6.196778084	-4.218492494	-4.442250708	-6.234325173	-4.181889517	-4.147486282
0	1	YPD	p1-F5	D	2756	2455	3658	3432	3540	4021	3578	2797	3829	3923	4047	3703	3261	3211	2714	11051	15109	1848	2527	5475	5073	3651	4209	2872	3292	22155	32934	1013	1219	4917	4847	-4.293006205	-4.205425923	-4.189019596	-4.164794363	-4.253999843	-4.023393933	-4.068739758	-3.111556807	-2.405567699	-4.061449616	-2.862868188	-2.182950052	-4.17897151	-4.32350754
0	1	YPD	p1-H6	D	2860	2656	3869	3554	4202	3839	3348	3296	4503	4135	3866	4034	3881	3984	4301	3067	3237	3726	4908	5360	4636	3989	4064	3962	6405	446	516	4426	4779	3899	4132	-4.214311735	-4.119810785	-4.100480126	-4.108714838	-4.079940888	-4.058451312	-4.11505847	-4.393377844	-6.311067231	-4.127890449	-4.403511806	-6.339104124	-4.144040962	-4.107803615
0	1	YPD+AA	p2-F6	D	2445	2364	3106	3135	3169	3347	3004	2434	3146	3529	3233	3378	2934	2950	3111	7670	9715	1636	2635	4438	3624	3234	2867	2714	3871	18540	28247	640	1353	3546	4199	-4.330777867	-4.297285406	-4.310300938	-4.328375189	-4.35966706	-4.407352836	-4.252205964	-3.476761114	-2.583700344	-4.236308867	-3.304487698	-2.336468353	-4.269485518	-4.408284784
0	1	YPD+AA	p2-G8	D	2616	2427	3417	3202	3666	3576	3135	2707	3601	3961	3703	3392	3225	3085	3083	3888	3795	1938	2829	5061	4394	3018	3485	2764	4068	620	509	979	1332	4421	4013	-4.30447704	-4.293149507	-4.379426338	-4.23294794	-4.26510079	-4.212150978	-4.186025529	-4.156182842	-5.981666705	-4.193624427	-4.24447437	-6.352762873	-4.248339077	-4.363538297
0	1	YPD	p6-A7	D	2600	2740	3285	3243	3493	3376	2903	3143	4003	3353	3176	3461	3327	4531	4287	2629	2744	4521	5275	3623	4051	4159	3385	4391	6140	369	372	5577	5822	3046	4675	-4.183175046	-4.27301166	-4.058746038	-4.272344262	-4.233962743	-4.241265116	-4.243578809	-4.547474183	-6.500589539	-4.270508916	-4.568742071	-6.666317035	-4.235615865	-3.979147289
0	1	YPD+AA	p1-B7	D	2432	2277	3107	2985	3314	3193	2835	2564	3327	3525	3282	2958	2678	3120	2731	2490	2695	1735	2291	4781	4026	2402	2825	3208	3041	327	338	1096	1061	3771	4138	-4.368274179	-4.43005586	-4.607718975	-4.328053283	-4.450963493	-4.422110658	-4.299309472	-4.601795019	-6.621426012	-4.294211664	-4.586760577	-6.762164994	-4.318514945	-4.352256953
0	1	YPD	p2-C8	D	2474	2456	2907	2969	3046	3062	2702	2673	3116	3456	3245	3235	2868	2819	2713	2641	2843	2020	2553	4862	3713	3417	2651	2509	3702	344	395	1029	1424	3775	4430	-4.292598956	-4.340540297	-4.255257726	-4.394589292	-4.382418817	-4.485682095	-4.341202089	-4.542920096	-6.570744525	-4.342261362	-4.533298949	-6.606325125	-4.323889496	-4.453707743
0	1	YPD(37C)	p7-E6	D	2557	2786	3599	3536	3934	3360	3045	4419	5526	3278	3321	5701	4920	5879	4722	2414	2827	15306	14445	3338	3233	7397	6057	8236	8001	267	302	33982	29385	2367	3027	-4.166526091	-3.773927627	-3.482946186	-4.181054884	-3.842725209	-3.659404394	-4.248329412	-4.632792606	-6.824137524	-4.2227527	-4.538942703	-6.874783872	-4.149118547	-3.718703275
0	1	YPD+AA	p2-G5	D	2282	1828	3508	3158	3475	3305	2816	2533	3415	3539	3296	3472	2424	3109	2917	2437	2677	1432	2257	4696	3918	3009	2504	2819	4551	407	361	1018	1003	3786	3140	-4.587910493	-4.269838428	-4.382412901	-4.206664839	-4.550614672	-4.542729569	-4.264833913	-4.623309954	-6.402572997	-4.300936163	-4.593462017	-6.696332931	-4.262175776	-4.355788824
0	1	YPD	p6-C8	D	2387	2506	2782	2448	2862	2875	2392	2143	2900	2953	2953	2786	3037	2627	2583	2233	2112	1426	2074	3779	2931	2415	2687	2091	3248	340	231	798	1247	2884	3638	-4.27244511	-4.489962349	-4.602321412	-4.43854082	-4.325163554	-4.472193693	-4.404217712	-4.710731756	-6.582440565	-4.464123765	-4.830523415	-7.142793179	-4.516843327	-4.524247444
0	1	YPD	p6-B6	D	2423	2661	2779	2807	3021	2897	2558	2308	2822	3045	2983	2931	2679	3228	3138	2856	3062	1374	2467	4013	3332	2741	2250	2517	3868	489	540	943	1476	3408	4297	-4.212430974	-4.439225563	-4.475697881	-4.439619763	-4.450590149	-4.649688806	-4.396594667	-4.464655685	-6.219023693	-4.397027898	-4.459090484	-6.29364175	-4.379998395	-4.318227204
0	1	YPD+AA	p4-H7	D	2499	2375	3203	2947	3081	3186	2970	2352	3325	3466	3127	3541	2978	2925	2655	2568	2874	1755	2449	4449	3434	3344	2665	2441	3177	429	327	804	1306	3220	3408	-4.326135529	-4.250160051	-4.276853003	-4.297623043	-4.344781806	-4.480414965	-4.301504174	-4.570950343	-6.349929264	-4.247691648	-4.522453994	-6.795250719	-4.331326988	-4.416795474
0	1	YPD+AA	p2-H7	D	2458	2267	3269	2848	3131	3018	2685	2398	3410	3212	3358	3164	2771	3225	2172	2563	3394	1890	2139	4268	4029	2765	2777	2989	3014	313	487	1069	1412	3369	3617	-4.372675595	-4.362732175	-4.466980064	-4.277226786	-4.416825474	-4.439247814	-4.355676026	-4.572899282	-6.665182992	-4.348572873	-4.356149614	-6.396946767	-4.365497698	-4.319157004
0	1	YPD(37C)	p8-A8	D	2335	2701	2827	2582	2739	2636	2408	2134	2829	3022	3057	2469	3085	2736	2293	2531	2416	1650	2332	3796	3886	2519	2923	2822	2760	320	316	840	1295	3209	5690	-4.197510892	-4.610756014	-4.560158701	-4.422494835	-4.309482083	-4.388008536	-4.491007769	-4.585463248	-6.643065187	-4.457457074	-4.696045501	-6.829468676	-4.4635504	-4.483592955
0	1	YPD	p1-C8	D	2402	2728	2987	2880	2887	2797	2575	2293	2910	3207	2913	2848	3240	2664	2710	2552	2821	1979	2056	4121	3666	3001	3290	2426	2989	233	280	1023	1157	3424	5131	-4.187564226	-4.467952231	-4.385075132	-4.367441374	-4.26046041	-4.269731458	-4.431722972	-4.577200364	-6.960347729	-4.390404067	-4.541067349	-6.950421287	-4.354324398	-4.510261202
0	1	YPD	p2-B6	D	2345	2213	3131	2835	3074	3042	2827	2441	2936	3280	3093	3089	2685	2968	3013	4660	5820	1911	2306	4115	3561	3175	2605	2570	4242	3620	8524	1242	1269	3633	3656	-4.396783905	-4.386721811	-4.328713066	-4.320358471	-4.448353012	-4.503186347	-4.347755192	-3.975062281	-4.217156878	-4.297037523	-3.816858519	-3.534569897	-4.370072755	-4.402201629
0	1	YPD+AA	p6-H7	D	2337	2373	3080	2721	3105	3030	2834	2384	2998	3160	2866	2216	3559	2721	3010	3039	2799	1545	2219	4240	3862	2249	3177	2576	3777	402	356	841	1528	3863	4885	-4.326977989	-4.718865456	-4.673535026	-4.336781316	-4.166554133	-4.304681667	-4.351707766	-4.402549215	-6.414934094	-4.29456446	-4.548896571	-6.710280159	-4.411115232	-4.489090495
0	1	YPD+AA	p4-G8	D	2204	1904	3203	2829	3234	3041	2692	2430	3251	3304	3221	3449	2301	3313	3274	3040	2789	1801	2564	4055	3824	2629	2633	3082	4220	414	341	1074	1256	3649	2643	-4.54717603	-4.276484891	-4.517417153	-4.297623043	-4.602689929	-4.492495142	-4.348083977	-4.402220214	-6.385520209	-4.345969189	-4.552475673	-6.753328412	-4.3721914	-4.292235831
0	1	YPD+AA	p6-C6	D	2225	2236	2985	2852	3093	3418	2793	2504	3047	3286	3097	3406	3108	3162	3069	27245	29100	2336	2590	3892	3811	3866	3729	3210	4648	167642	185666	1539	1672	2979	3755	-4.386444411	-4.289030642	-4.131800318	-4.368111167	-4.302054307	-4.144478921	-4.231214801	-2.209207711	-0.38180015	-4.309137314	-2.207420607	-0.45350625	-4.364094189	-4.338885216
0	1	YPD	p4-E7	D	2370	2225	2790	2816	3056	2832	2505	2241	3014	3132	3172	3088	2311	2810	2694	2534	2594	1940	2392	4206	3560	3159	2378	2348	3353	322	348	917	1352	3710	4102	-4.391376051	-4.387045592	-4.333765177	-4.435669318	-4.598353409	-4.594359224	-4.41928721	-4.584278647	-6.636834637	-4.417964867	-4.624957695	-6.73300841	-4.376797254	-4.456905471
0	1	YPD+AA	p4-F6	D	2296	2005	2989	2945	3239	2927	2556	2435	3032	3613	3256	3125	2734	3148	2445	2882	3142	1438	2402	3905	4000	2991	2556	2723	3154	406	394	935	1114	3100	3408	-4.495488906	-4.375134941	-4.388412919	-4.36677203	-4.430268002	-4.522175486	-4.386292378	-4.455593232	-6.405033023	-4.397810065	-4.433299241	-6.60885998	-4.332005875	-4.343322624
0	1	YPD(37C)	p7-B7	D	2267	2373	2911	2762	2915	2893	2542	2346	2842	3036	2736	2817	2761	2349	2918	2715	2797	1701	1890	3955	3656	2458	2594	2186	3734	426	454	958	934	3282	4061	-4.326977989	-4.478896736	-4.584672688	-4.393214249	-4.420440807	-4.507417937	-4.39797636	-4.515285776	-6.356946836	-4.403302428	-4.549611367	-6.467113692	-4.396159637	-4.636100249
0	1	YPD+AA	p6-D5	D	2085	2054	2818	2914	2867	2755	2459	2531	3216	2928	2813	3346	2684	3151	2781	2283	2709	2695	4016	3695	2843	3768	3217	3161	5181	347	278	3783	3567	2819	2639	-4.471343855	-4.306803622	-4.157476342	-4.4256835	-4.448725521	-4.292169774	-4.446852943	-4.688587362	-6.562061403	-4.436498838	-4.581579218	-6.957589776	-4.342587984	-4.342370092
0	1	YPD+AA	p6-G8	D	2204	2019	2829	2863	3152	3124	2477	2273	2936	3119	3070	2747	2558	2536	3086	2847	3072	2114	2574	3780	3553	2439	2472	2658	3874	410	484	1809	1381	3305	3772	-4.488530627	-4.504059817	-4.592432579	-4.421787621	-4.496808037	-4.555591483	-4.321156154	-4.467811921	-6.395229023	-4.429205451	-4.455829966	-6.403125983	-4.360244666	-4.559501918
0	1	YPD+AA	p2-C6	D	2309	2467	2699	2652	2844	2866	2430	2189	2883	3136	2964	2956	2889	2632	2447	3264	3206	1712	1888	4182	3174	2354	2512	2268	2793	4777	1791	820	1235	3303	3898	-4.288130129	-4.430732222	-4.62790469	-4.468829579	-4.375123318	-4.539539774	-4.407353057	-4.331124292	-3.939818169	-4.448362344	-4.413134727	-5.094681488	-4.43680062	-4.522345941
0	1	YPD	p6-E7	D	2109	1928	2786	2615	2880	2759	2411	2257	2935	2957	2995	3004	2278	2462	2681	2423	2628	1666	1970	3788	3476	2982	2240	2496	3160	294	400	1039	969	3406	3501	-4.53464977	-4.414624491	-4.391426482	-4.437104038	-4.612735875	-4.654143157	-4.445402091	-4.629071287	-6.727806415	-4.456212002	-4.611935681	-6.593746343	-4.450850595	-4.589115927
0	1	YPD+AA	p4-C6	D	2271	2407	2898	2656	2970	2940	2425	2191	2755	3196	3283	3089	2835	3136	2809	2864	2920	1742	2156	4275	3806	2980	2587	2871	3512	350	398	893	1185	3347	4042	-4.312751808	-4.386721811	-4.392097398	-4.39769007	-4.393991803	-4.510120119	-4.381860805	-4.46185848	-6.553453028	-4.450422077	-4.506575165	-6.598758884	-4.43529346	-4.347141852
0	1	YPD(37C)	p8-C6	D	2233	2199	2513	2503	2789	2725	2337	2088	2523	2886	2804	2551	2859	3023	2284	2377	2516	1462	2216	3454	3409	2569	2559	2815	2931	265	241	808	1453	3071	4287	-4.403130255	-4.578083785	-4.540503981	-4.540233655	-4.385561827	-4.521002465	-4.457801958	-4.648238541	-6.831656357	-4.487385546	-4.655488442	-7.100413956	-4.49462468	-4.383840239
0	1	YPD+AA	p2-A8	D	2228	2342	2868	2720	2759	2821	2663	2227	2865	3159	2921	3102	2984	2786	2427	2712	3385	1736	2041	3718	2988	2812	2598	2645	3031	324	407	1070	1337	2943	3511	-4.340127701	-4.38252216	-4.450124725	-4.408095991	-4.342769058	-4.505877104	-4.423178954	-4.516391359	-6.630642667	-4.356800294	-4.358804875	-6.576397704	-4.411482812	-4.465483079
0	1	YPD(37C)	p8-C8	D	2088	2214	2612	2436	2665	2686	2277	2043	2509	2820	2825	2326	2645	2392	2165	2731	2664	1405	2157	4186	3478	2167	2334	2262	3201	400	363	565	1073	3505	5260	-4.396332132	-4.670419171	-4.710676976	-4.501594702	-4.463362675	-4.613035489	-4.472217288	-4.509409887	-6.419921636	-4.513394814	-4.598330029	-6.690808055	-4.521757342	-4.617960119
0	1	YPD	p4-B6	D	2200	2046	2814	2531	2839	2748	2638	2359	3115	2951	2861	2839	2902	2933	2504	2440	2641	2498	2916	3748	3395	2905	2764	2923	3910	356	306	3001	3118	3027	3685	-4.475246299	-4.471117347	-4.417587308	-4.427103955	-4.370633585	-4.443940117	-4.449397012	-4.62207969	-6.536455452	-4.366232547	-4.607001148	-6.861625788	-4.48350021	-4.414064165
0	1	YPD(37C)	p7-G7	D	2213	1921	2983	2673	2877	2881	2439	2341	2970	3075	2861	2669	2649	2913	2196	2880	2523	1668	2121	3752	3204	2628	2837	2968	2856	347	303	1258	1124	3072	3095	-4.538287083	-4.532865354	-4.517797598	-4.368781408	-4.46185153	-4.417871867	-4.40213293	-4.456287435	-6.562061403	-4.444665482	-4.652710112	-6.871478084	-4.428913255	-4.420906477
0	1	YPD(37C)	p8-G8	D	2021	1718	2789	2374	2761	2565	2262	2127	2759	2992	2730	2445	2322	2887	2102	2135	2491	1324	1887	3474	2867	2321	2488	2797	2485	331	349	781	837	3154	2567	-4.649972143	-4.620524102	-4.642022571	-4.436027805	-4.593604857	-4.549139848	-4.518311907	-4.755611082	-6.609267807	-4.520004224	-4.665474545	-6.730138968	-4.547538396	-4.429872054
0	1	YPD+AA	p6-F6	D	2203	2031	2674	2748	2818	2723	2532	2167	2954	3039	2843	2496	2428	2612	2738	2942	2587	1657	2140	4045	3319	2316	2692	2592	3109	318	379	1102	888	3609	3570	-4.482604684	-4.599879774	-4.644179139	-4.478135435	-4.548965867	-4.470334611	-4.458536172	-4.434988107	-6.6493348	-4.407244097	-4.627659878	-6.647674685	-4.401241318	-4.529973743
0	1	YPD(37C)	p8-E5	D	2084	2004	2403	2437	2686	2622	2165	2061	2831	2912	2659	2746	2443	2829	2265	2400	2502	1369	2030	4168	3582	2136	2380	2590	2485	297	392	758	1075	3936	4067	-4.495987783	-4.504423917	-4.725085778	-4.584992957	-4.542806948	-4.593518535	-4.496333001	-4.638608992	-6.717654044	-4.56383324	-4.661068369	-6.61394905	-4.521346917	-4.450166662
0	1	YPD	p5-C8	D	1909	1915	2432	2389	2545	2403	2196	1868	2615	2409	2329	2242	2296	2196	2185	1945	1994	1302	1845	3030	2302	1729	2378	1828	3047	270	310	735	980	2479	2219	-4.541415344	-4.7072009	-4.936477492	-4.572996949	-4.604865261	-4.594359224	-4.583552429	-4.848815752	-6.812964224	-4.549616078	-4.88801611	-6.848638592	-4.541239824	-4.703452431
0	1	YPD+AA	p4-A8	D	2058	2005	2280	2270	2614	2596	2283	1958	2458	2650	2450	2456	2493	2633	1971	2401	2537	1400	1925	3691	2814	2160	2438	2078	2199	719	271	687	1157	3310	3517	-4.495488906	-4.616035214	-4.713912477	-4.63753547	-4.522546935	-4.569440991	-4.506298587	-4.638192412	-5.833524825	-4.510763234	-4.647176501	-6.983092069	-4.592334861	-4.521966074
0	1	YPD(37C)	p8-E7	D	1947	1676	2414	2455	2575	2510	1979	1840	2490	2711	2615	2397	2360	2337	2757	2521	2213	1506	2119	3935	3467	2085	2262	1920	3207	321	341	1052	1221	3324	3430	-4.674722964	-4.640351269	-4.749251843	-4.580425791	-4.577372121	-4.644369645	-4.539987633	-4.589422081	-6.63994506	-4.653661935	-4.78380972	-6.753328412	-4.513987931	-4.641221899
0	1	YPD(37C)	p8-B6	D	2098	1871	2710	2582	2993	2739	2383	2303	2944	2836	2757	2554	2797	2949	2902	2150	2009	2164	3980	3527	3376	2194	3140	2939	3991	161	296	2247	4392	2754	3278	-4.564659919	-4.576908467	-4.698294337	-4.464762279	-4.407486326	-4.316396223	-4.452677496	-4.748609887	-7.329981818	-4.467893403	-4.880521695	-6.894851435	-4.4635504	-4.408623825
0	1	YPD(37C)	p7-F5	D	2181	2202	2715	2616	2812	2721	2581	2112	3013	3195	2942	2945	2744	2578	2239	2184	2673	1560	2041	3707	3366	2598	2426	2142	2962	309	338	724	1075	3132	3401	-4.401766928	-4.434460408	-4.52927878	-4.46291896	-4.42661703	-4.574375212	-4.459270926	-4.732919671	-6.678044906	-4.388076681	-4.594957344	-6.762164994	-4.450468258	-4.54307605
0	1	YPD(37C)	p8-A7	D	2058	1822	2801	2412	2881	2831	2506	2077	2793	2991	2709	3033	2302	2742	2498	2426	2837	1573	2212	3881	3146	2344	2304	2497	3161	356	228	955	877	3064	2886	-4.591198168	-4.405016996	-4.632161827	-4.431734417	-4.60225543	-4.62597228	-4.41964038	-4.627833919	-6.536455452	-4.417565745	-4.535411625	-7.155865261	-4.531658413	-4.481402374
0	1	YPD(37C)	p8-D5	D	2105	1993	2488	2304	2778	2564	2380	1995	2639	2883	2607	2692	2467	2154	2465	2707	2509	1491	2233	3377	2996	2515	2363	1906	2964	277	361	663	1236	3346	3251	-4.501491925	-4.524284813	-4.561747895	-4.550231739	-4.533030902	-4.600687024	-4.518701847	-4.518236718	-6.787368676	-4.469153114	-4.658274514	-6.696332931	-4.577467949	-4.722763376
0	1	YPD(37C)	p7-D6	D	1047	1059	1307	1194	1415	1367	1233	1023	1314	1522	1323	1411	1235	1184	1233	1087	1327	783	1269	2100	1446	1176	1156	1294	1346	125	227	375	770	1812	1809	-5.1338079	-5.170270552	-5.321901849	-5.193976479	-5.22496277	-5.315653252	-5.147651828	-5.430656121	-7.583072445	-5.126803377	-5.295238026	-7.160260872	-5.234805677	-5.321191418
0	1	YPD(37C)	p7-F7	D	2071	1814	2685	2529	2691	2697	2347	2154	2681	3093	2676	2790	2947	2692	2527	2653	2748	1431	2253	3567	3307	2349	2731	2303	3007	308	330	1204	1309	2825	3724	-4.595598615	-4.488527629	-4.630030993	-4.474030185	-4.355246036	-4.45595118	-4.468130342	-4.538386654	-6.6812864	-4.483115684	-4.567285407	-6.786118235	-4.484290724	-4.499805543
0	1	YPD	p3-G7	D	1989	1926	2437	2255	2624	2436	2176	2015	2540	2502	2426	2572	2479	2609	2147	2397	2142	1597	1770	3530	2627	2041	2160	2449	2791	396	381	697	987	3000	3012	-4.535687653	-4.569885418	-4.770580815	-4.570943139	-4.528178487	-4.690510801	-4.569913036	-4.639859774	-6.429971971	-4.558765272	-4.816418809	-6.642411515	-4.598964719	-4.531122948
0	1	YPD	p4-A7	D	2068	2094	2665	2532	2802	2672	2357	2022	2717	2970	2862	2590	2147	2581	2510	2415	2182	1673	2064	3571	3211	2294	2007	2575	3049	276	331	902	997	2868	3612	-4.452056854	-4.562911349	-4.65372368	-4.481506856	-4.671962221	-4.763977953	-4.47744313	-4.632378442	-6.790985317	-4.478863977	-4.797916894	-6.783092514	-4.483105188	-4.541913034
0	1	YPD(37C)	p7-A5	D	2047	2035	2769	2553	2770	2690	2306	2501	3335	2784	2642	2732	2689	3483	2737	2052	2226	4035	5136	3363	2719	2740	3107	3686	4189	230	193	7313	8224	2390	2565	-4.480637148	-4.509535283	-4.476062778	-4.443224669	-4.446864363	-4.326961392	-4.470729192	-4.795262802	-6.973306874	-4.500739179	-4.777952528	-7.322520701	-4.474845554	-4.242195963
0	1	YPD(37C)	p8-F6	D	1911	1630	2478	2393	2722	2430	2311	2046	2794	2916	2674	2517	2302	2376	2241	1898	2263	1370	1590	3785	3032	2255	2449	2251	2694	255	261	836	597	3048	2441	-4.702552952	-4.591501508	-4.670870726	-4.55425913	-4.60225543	-4.564939244	-4.572379129	-4.873277029	-6.870122638	-4.49857327	-4.761467415	-7.020690482	-4.539566883	-4.624671553
0	1	YPD(37C)	p8-E8	D	1947	1690	2929	2693	2901	2856	2524	2497	3101	2862	2742	2997	2641	3346	3087	2288	2800	2758	3505	3151	2856	3405	2865	4675	4395	316	413	3476	2950	2306	2535	-4.666404437	-4.416957436	-4.258775759	-4.387049846	-4.464876107	-4.408050672	-4.410848341	-4.686399656	-6.655643969	-4.410408657	-4.548539364	-6.561763297	-4.421458878	-4.282324352
0	1	YPD(37C)	p8-G5	D	1972	1772	2645	2430	2660	2627	2219	2070	2867	2870	2665	2451	2425	2494	2208	2306	2496	1377	2209	3319	3090	2242	2489	1977	2784	380	300	795	901	2831	2646	-4.619024114	-4.61807312	-4.676652374	-4.489039848	-4.550202216	-4.548737999	-4.494427875	-4.678563307	-6.47121493	-4.539196957	-4.663469331	-6.881428415	-4.524223435	-4.576202107
0	1	YPD+AA	p5-B7	D	1975	2139	2320	2355	2561	2482	2054	1986	2524	2567	2712	2830	2324	2361	2381	1918	2326	1412	1919	3021	3393	2639	1918	1820	3184	189	253	650	1200	2964	3909	-4.430794536	-4.474292513	-4.513620641	-4.620143728	-4.592743901	-4.809336046	-4.551205699	-4.862794753	-7.169639168	-4.61646449	-4.734008727	-7.051821401	-4.555573965	-4.631004697
0	1	YPD+AA	p6-G5	D	2226	2173	2899	2538	2823	2856	2389	2278	2886	2982	2866	3000	2905	2767	2686	2991	3783	1689	2032	4145	3689	2341	2590	2427	2962	2241	5245	930	959	3440	3962	-4.415024265	-4.415956936	-4.63344251	-4.397345064	-4.36960035	-4.508961147	-4.410848341	-4.418469949	-4.696708709	-4.465378733	-4.247641436	-4.020180369	-4.480738323	-4.472326254
0	1	YPD+AA	p3-B7	D	1789	1603	2344	2229	2479	2288	1950	1788	2444	2491	2518	2080	2113	2310	1853	1843	1696	1152	1497	3039	2908	2084	2166	1867	2600	197	185	666	552	2652	2889	-4.719256093	-4.782201331	-4.749731575	-4.609852042	-4.687925001	-4.687736874	-4.632592312	-4.90268305	-7.128182454	-4.668424229	-5.049886244	-7.364855065	-4.610561638	-4.65284243
0	1	YPD+AA	p1-A5	D	1923	1982	2346	2266	2445	2356	2312	1767	2469	2579	2513	2353	2317	2263	2431	2222	2411	1438	2064	3553	2895	2308	2319	1876	3258	268	409	640	1187	3097	3510	-4.50702653	-4.658878115	-4.64763935	-4.608999163	-4.595760494	-4.619482964	-4.60330512	-4.715670038	-6.820399202	-4.49814065	-4.698117182	-6.571495734	-4.594098529	-4.673398588
0	1	YPD(37C)	p7-E8	D	1949	1693	2372	2390	2623	2449	2219	2032	2780	2855	2643	2537	2068	2129	2110	1856	1760	1589	1902	3591	3376	1965	2160	1788	3180	237	264	910	1035	2890	2945	-4.664630863	-4.583586944	-4.808528453	-4.597977432	-4.709451783	-4.690510801	-4.564590608	-4.895654095	-6.943326042	-4.539196957	-5.012844972	-7.009261787	-4.540821326	-4.734437569
0	1	YPD(37C)	p8-H5	D	1917	1566	2522	2605	2714	2674	2304	2153	2823	2814	2778	2973	1969	2979	2424	2606	2036	1828	2689	2906	2864	2846	2642	3263	3929	276	225	1493	1823	2347	2348	-4.742608369	-4.424997681	-4.438106199	-4.536658676	-4.75850794	-4.489082816	-4.476694907	-4.55626125	-6.790985317	-4.501606858	-4.867171683	-7.169110488	-4.454682017	-4.398502281
0	1	YPD+AA	p4-D5	D	1901	1926	2326	2250	2223	2237	1889	1932	2429	2356	2374	2059	2366	2036	2121	1987	2515	1233	1830	2951	2737	1754	2046	1822	2380	197	2836	646	1263	2317	3865	-4.535687653	-4.792348797	-4.922121805	-4.617560859	-4.574832974	-4.744732355	-4.655134703	-4.827451766	-7.128182454	-4.700206013	-4.655885978	-4.635061002	-4.601184476	-4.779102856
0	1	YPD+AA	p5-A5	D	1766	1486	2277	2130	2255	2218	2001	1920	2256	2563	2270	2476	2229	2150	1727	1945	2147	1060	1404	3349	2989	1780	2302	1953	2102	215	282	636	589	2943	2799	-4.79504502	-4.60792487	-4.907407334	-4.638852126	-4.634480686	-4.626840712	-4.663664497	-4.848815752	-7.040748155	-4.642606546	-4.814087262	-6.943303819	-4.655992712	-4.724622113
0	1	YPD+AA	p2-D5	D	1749	1693	2194	2148	2329	2198	1907	1971	2498	2591	2169	2539	2081	2230	2131	2093	2169	1864	2340	2977	2535	2529	2210	2387	3145	355	271	1799	1991	2781	2517	-4.664630863	-4.582798922	-4.556196731	-4.675984552	-4.703185193	-4.667626507	-4.67272253	-4.775479286	-6.539268393	-4.690722275	-4.803892549	-6.983092069	-4.647577515	-4.688088369
0	1	YPD	p3-F5	D	1823	1396	2530	2413	2610	2580	2189	2003	2598	2736	2703	2413	1904	2087	2188	2339	2239	1249	1769	3258	2905	2002	2199	1643	3112	336	297	807	539	2843	2241	-4.857521962	-4.633698438	-4.789874018	-4.533491611	-4.792076804	-4.672616311	-4.512480987	-4.664354241	-6.594275023	-4.552808783	-4.772129444	-6.891478751	-4.531243905	-4.754362327
0	1	YPD(37C)	p8-H7	D	2007	1792	2482	2540	2772	2589	2213	2162	2799	2939	2760	2571	2260	2719	2457	1875	1834	1360	2182	3966	3455	2111	2433	2694	2968	175	175	812	1069	3359	2761	-4.607800652	-4.570274296	-4.73685893	-4.552646227	-4.620668927	-4.571493959	-4.508998685	-4.88546907	-7.246600209	-4.54190454	-4.971659407	-7.420424916	-4.479950611	-4.489825789
0	1	YPD(37C)	p7-C8	D	1102	1018	1260	1219	1415	1340	1316	1030	1412	1525	1324	1301	1140	1275	1105	1047	1453	796	957	1896	1655	1115	1140	1190	1186	211	151	486	493	1595	1704	-5.173293048	-5.251436025	-5.375166294	-5.230599192	-5.305005478	-5.32959076	-5.167600772	-5.468148797	-7.059528049	-5.061656768	-5.204528397	-7.567931053	-5.214083842	-5.247143776
0	1	YPD	p1-E6	D	1798	1746	2116	2235	2401	2399	1922	1807	2246	2445	2382	2109	2090	2183	2201	2335	1715	1524	1943	3159	2370	1803	2061	1925	2626	234	211	767	892	2922	2746	-4.633805509	-4.768355323	-4.894568754	-4.712183399	-4.698869674	-4.737427721	-4.585218402	-4.666065838	-6.956065067	-4.682887291	-5.038745701	-7.233352756	-4.607873464	-4.709389877
0	1	YPD	p3-H6	D	1713	1474	2374	2203	2505	2378	2115	1872	2422	2526	2392	2159	1952	2349	2316	1997	1835	1193	1663	3270	2872	1795	2262	1987	2966	292	297	1008	967	3085	2413	-4.803153173	-4.744924073	-4.899015677	-4.597134617	-4.767179252	-4.644369645	-4.594010588	-4.822431675	-6.73463238	-4.587198789	-4.9711143	-6.891478751	-4.622294624	-4.636100249
0	1	YPD+AA	p3-G8	D	1801	1704	2517	2198	2493	2508	2246	1805	2539	2629	2408	2144	2343	2284	2525	2199	2687	1352	1562	3240	3061	2174	2487	2001	3480	213	383	566	800	3363	2969	-4.658154538	-4.751895981	-4.70745191	-4.538643197	-4.58460158	-4.549541858	-4.540784763	-4.726075018	-7.050094017	-4.527102745	-4.589733452	-6.637175901	-4.624566836	-4.664161663
0	1	YPD+AA	p3-A8	D	1765	1702	2005	2077	2027	2049	1821	1554	2318	2255	2133	1955	2084	2139	1917	1629	2017	1216	1455	2893	2540	1879	2031	2099	2113	207	282	702	837	2197	2851	-4.659328936	-4.844179031	-4.853280978	-4.766066853	-4.701744616	-4.75209074	-4.742918517	-5.026111399	-7.078667389	-4.736867801	-4.876547522	-6.943303819	-4.681190147	-4.729751525
0	1	YPD+AA	p5-G8	D	1984	1724	2657	2468	2700	2596	2412	2240	2941	2602	2674	2433	2325	2927	2312	1945	2323	2071	3007	2963	2973	2446	2429	2604	3202	237	227	1671	1880	2068	3098	-4.646485794	-4.625444161	-4.589566661	-4.484513247	-4.592313701	-4.573139372	-4.506298587	-4.848815752	-6.943326042	-4.455797322	-4.735299327	-7.160260872	-4.508706586	-4.416111947
0	1	YPD	p5-E6	D	1708	1552	2141	2180	2375	2238	2068	1620	2155	2499	2262	2325	1939	2355	1967	1834	1917	1153	1754	3315	2779	2165	1744	1773	2308	210	211	708	746	2747	2929	-4.751588545	-4.670849186	-4.711600337	-4.700437904	-4.773861364	-4.904437697	-4.654687776	-4.907578355	-7.064278652	-4.609671645	-4.927397317	-7.233352756	-4.632789815	-4.633549227
0	1	YPD+AA	p5-A8	D	1596	1388	1985	1958	2204	2303	1842	1721	2209	2495	2280	1908	1882	2087	1916	2075	1795	1149	1666	3119	2970	1580	1919	1693	2550	372	194	592	661	2802	2486	-4.863269104	-4.868513652	-5.026595852	-4.776091999	-4.803698699	-4.808814805	-4.626057765	-4.784116575	-6.492492328	-4.725401663	-4.993153759	-7.317352731	-4.740191148	-4.754362327
0	1	YPD	p5-G7	D	1671	1956	2426	2092	2648	2025	1776	2135	2498	2355	2338	2241	2098	2722	2922	1207	1073	3601	3872	2649	2513	2110	1845	3474	3949	135	100	6123	5548	2080	2791	-4.520231395	-4.70764703	-4.737332751	-4.575467103	-4.69504923	-4.848139745	-4.754700685	-5.325939787	-7.506111404	-4.761889957	-5.507700318	-7.980040704	-4.673994146	-4.48872305
0	1	YPD(37C)	p7-B5	D	1690	1532	2171	2021	2246	2286	2104	1793	2200	2408	2415	2448	1965	1777	2020	2041	2573	1202	1709	3154	3207	2096	2189	1589	2398	311	228	480	799	2462	3365	-4.764558895	-4.61929786	-4.743989932	-4.686523023	-4.760541495	-4.677174204	-4.633466821	-4.800637845	-6.67159327	-4.592413306	-4.633086248	-7.155865261	-4.708522254	-4.915163405
0	1	YPD+AA	p3-A5	D	1486	1747	1756	1594	1800	1704	1469	1324	1679	1978	1833	1768	1771	1631	1796	1526	1829	1211	1078	2558	2145	1501	1715	1482	1949	235	265	786	766	2124	3231	-4.633232935	-4.94472026	-5.077889146	-4.898672418	-4.864489381	-4.921205942	-4.927291958	-5.091427796	-6.951800669	-4.951671704	-4.974389412	-7.005481064	-4.945868112	-5.000896631
0	1	YPD	p3-E6	D	1418	1281	1875	1809	1955	1918	1736	1433	1749	2066	2109	1801	1527	2216	1904	1594	1793	920	1515	2936	2113	1754	1620	1631	2447	298	283	543	767	2629	2197	-4.943491943	-4.926227158	-4.922121805	-4.833102254	-5.012728714	-4.978192873	-4.808987409	-5.047831149	-6.714292696	-4.784669985	-4.994268587	-6.939763992	-4.819340486	-4.694386186
200	1	YPD(37C)	p7-A8	D	4196	4844	4218	5319	4767	2720	2524	6461	7253	2946	2871	4444	3586	7502	6860	218	233	19309	20909	1251	960	4609	2949	8297	7401	22	137	38483	32759	759	665	-3.992792121	-4.01899069	-4.060843197	-4.020577561	-4.211441568	-4.35505109	-4.535603358	-7.141513851	-9.205291283	-4.525858524	-6.869264257	-7.624034303	-3.761256953	-3.604934068
200	1	YPD(37C)	p8-B6	D	4102	4250	3946	4150	5018	2700	2498	6332	6443	3242	2926	3942	3861	6432	5838	208	144	14933	15764	1492	1265	3829	2873	6546	6015	0	4	30601	23871	1080	1223	-4.123613964	-4.138857353	-4.246250438	-4.087236236	-4.137552726	-4.38116044	-4.542983465	-7.188470834		-4.536213057	-7.350489411	-11.15772087	-4.009433934	-3.758818188
200	1	YPD(37C)	p7-E6	D	4032	4735	4005	4530	5417	3028	2683	6941	8120	3138	3019	4777	4327	7831	7075	227	161	17814	23969	1277	969	4277	3284	9146	7152	0	6	39821	37657	835	760	-4.01555122	-3.946732827	-4.135602281	-4.072395063	-4.023604482	-4.247455028	-4.428332903	-7.101058896		-4.464767897	-7.238898345	-10.75225576	-3.921820329	-3.562013504
200	1	YPD+AA	p3-G8	D	3750	3775	3587	2971	3678	6457	5640	3658	4025	4657	4088	4929	5072	3238	2920	14202	10194	2474	3925	7127	6274	5576	6137	2627	2404	14134	16868	2554	2559	10239	9700	-4.242132564	-3.915409434	-3.870382437	-4.182622445	-3.864743726	-3.622181197	-3.671070424	-2.964870835	-2.739995215	-3.721819403	-3.090748119	-2.810841614	-4.343643672	-4.445147865
200	1	YPD+AA	p4-G5	D	3569	3772	3287	2939	3327	6918	6215	3365	3761	4080	3638	4713	5235	2660	2709	22075	18707	3257	3356	6031	5249	7134	6631	2381	2316	34441	47284	3051	2242	7882	8351	-4.242927582	-3.960220914	-3.623982024	-4.269963349	-3.833112099	-3.544761598	-3.602108528	-2.523807888	-1.849330742	-3.624737743	-2.483649646	-1.780087978	-4.354472881	-4.641777597
200	1	YPD(37C)	p7-A5	D	3822	4572	3741	4294	5054	2716	2590	6395	7160	3074	2991	4050	3756	7171	6298	208	147	15916	18305	1222	909	3964	3028	7499	6558	0	5	34241	28000	764	693	-4.050582201	-4.11182868	-4.211600494	-4.140585688	-4.165124382	-4.328614884	-4.537075028	-7.188470834		-4.500045593	-7.329870123	-10.93457732	-3.975323569	-3.650058605
200	1	YPD+AA	p6-C6	D	3504	4523	4211	3802	4263	6657	5897	4201	4787	4443	4111	6947	6451	6254	6557	18004	15761	6328	8936	5565	5368	12550	9659	8386	7962	23502	32327	11259	14305	3013	4004	-4.061357457	-3.57223565	-3.059133445	-4.022238494	-3.624243786	-3.168627097	-3.640566305	-2.727659679	-2.231492934	-3.677259721	-2.655008897	-2.160357156	-4.097015025	-3.786882461
200	1	YPD	p4-B6	D	3568	3899	3391	3058	3388	5246	4924	3072	3523	4293	3987	5052	4816	4136	3243	8493	6637	2301	2725	7783	6367	6597	6045	3679	3394	6169	7425	1410	1798	10874	11571	-4.209812837	-3.890761357	-3.70223911	-4.23881378	-3.916535235	-3.637285736	-3.878769357	-3.47901134	-3.569041707	-3.85758226	-3.519887377	-3.631407266	-4.314781161	-4.200374583
200	1	YPD	p6-A7	D	3439	3721	3291	3550	3825	3220	3088	3637	3862	3801	3773	4335	4335	5928	5996	1728	1516	4649	5179	6011	4943	5213	5015	8502	8211	410	563	6154	5101	7827	8266	-4.256540498	-4.043823951	-3.937698605	-4.268747173	-4.021757333	-3.824083799	-4.366853879	-5.071288964	-6.280176577	-4.324179836	-4.996472144	-6.210735601	-4.165594665	-3.840416832
200	1	YPD	p1-H6	D	3380	3326	3061	2931	3660	2265	1894	3611	3807	3388	2958	2696	2487	4294	3539	235	100	3720	4491	2101	1615	2262	1957	4211	3577	18	21	4658	3604	1499	1830	-4.368762566	-4.518776368	-4.772604733	-4.341196983	-4.577401778	-4.765104532	-4.718660479	-7.066423399	-9.405961979	-4.813012474	-7.715132524	-9.499492792	-4.357198607	-4.162885021
200	1	YPD	p4-C8	D	3147	3545	3369	3538	3896	3640	3289	3193	3746	3879	3636	3782	4169	5171	5088	2296	1842	4336	4718	6900	6119	4909	3946	6596	6271	695	776	5894	4175	11109	11068	-4.304994787	-4.180292591	-3.997783855	-4.245322679	-4.060802744	-4.063814812	-4.244251556	-4.787085156	-5.752421891	-4.261119901	-4.801695493	-5.889862709	-4.168980673	-3.977037627
200	1	YPD+AA	p1-G8	D	3381	3854	3538	3319	3563	4276	4429	2735	2721	3979	3701	4611	4973	4028	3422	6109	5744	1869	2093	5483	5224	5536	5579	4143	3283	4902	5722	1101	1038	3892	4425	-4.221421377	-3.982100808	-3.877581892	-4.196377048	-3.884455664	-3.717507671	-4.083217245	-3.808490541	-3.798935172	-3.963529644	-3.664391599	-3.891941556	-4.232878736	-4.226833745
200	1	YPD	p1-C8	D	3393	3612	3366	3448	3199	4728	3963	2734	3040	3733	3325	4180	3617	3560	3283	7689	5636	2074	2232	6323	5643	4636	3944	3460	3095	4749	5694	1290	1091	8114	8452	-4.286271312	-4.080234315	-4.055002185	-4.246213548	-4.20283399	-4.064321783	-3.982732958	-3.578462898	-3.830644388	-4.074702154	-3.683372837	-3.896846961	-4.194747916	-4.350343175
200	1	YPD(37C)	p7-B7	D	3075	3301	2733	3231	3472	2095	2009	2769	3020	2883	2409	2730	2061	3522	3552	248	203	1999	2176	1958	1606	2139	1799	3134	2839	32	0	1391	1196	1675	1871	-4.376307494	-4.506243952	-4.82851568	-4.454538736	-4.765287641	-4.849286265	-4.796681685	-7.012580167	-8.830597834	-4.754066383	-7.007096731		-4.259750582	-4.36107471
200	1	YPD+AA	p3-B7	D	3183	3656	3040	2704	3631	5344	4677	3043	3538	3877	3690	4736	5024	3590	3667	10979	7431	1994	2775	5786	5107	6909	6367	3271	2854	9677	10191	1148	1391	6493	5613	-4.274163293	-3.955352664	-3.656029201	-4.348081128	-3.874252514	-3.585388819	-3.860260802	-3.222269277	-3.118826522	-3.90904659	-3.406886992	-3.314754972	-4.43781011	-4.341951518
200	1	YPD(37C)	p8-A7	D	3041	3029	2624	2765	3475	2094	1914	3464	3505	2921	2637	2280	2345	5026	4436	236	129	4089	4796	1415	1469	1730	1694	5754	5038	12	4	5585	4691	1081	1563	-4.462300415	-4.686370119	-5.040732702	-4.495238772	-4.636193541	-4.909424624	-4.797159126	-7.062177108	-9.811427087	-4.802508175	-7.460490306	-11.15772087	-4.415501634	-4.005479281
200	1	YPD+AA	p3-A5	D	3192	3459	3390	3721	3074	4024	3657	2499	2489	3900	3077	3853	4255	4066	2882	5788	4124	1630	1603	4935	4423	4171	4206	3941	3096	3719	3837	688	794	3460	3043	-4.329553417	-4.161693496	-4.160698295	-4.239108722	-4.040384181	-4.000005143	-4.143958805	-3.862466826	-4.075123643	-4.155060329	-3.995723865	-4.291569139	-4.118549819	-4.217444005
200	1	YPD	p1-G7	D	3202	3651	3559	3278	3571	3633	3251	2646	2831	3875	3655	3596	3626	3089	3093	2744	2287	1458	1819	6024	6131	3912	3543	2814	2666	834	1000	930	925	9054	10528	-4.275531844	-4.230723445	-4.224805358	-4.190459037	-4.200348831	-4.171543394	-4.246176485	-4.608836925	-5.570100334	-4.272740827	-4.585306516	-5.63625995	-4.245308788	-4.492256306
200	1	YPD(37C)	p8-E8	D	3215	3519	3026	3237	4284	2292	2138	4291	4582	3080	2768	3065	2744	5754	5620	243	165	5607	7067	1634	1390	2291	1875	5900	7234	4	6	7932	6903	1307	1454	-4.312356089	-4.390497992	-4.759865707	-4.352697028	-4.479062233	-4.807908561	-4.706810439	-7.03294747	-10.91003938	-4.691832656	-7.214357236	-10.75225576	-4.257895294	-3.870208455
200	1	YPD	p3-G7	D	3194	3733	3211	3313	3414	4461	4118	2691	2793	3989	3537	4411	3924	4114	3520	6264	5808	1898	2690	5252	4400	6281	4732	3494	3804	4909	7995	1628	1929	4090	3159	-4.253320747	-4.02644414	-3.751324907	-4.293356228	-4.121367402	-3.882169274	-4.040862282	-3.783434676	-3.797508202	-4.03633586	-3.653311154	-3.557443604	-4.234688145	-4.205707929
200	1	YPD+AA	p5-A5	D	3027	3169	3045	2836	3190	4330	4083	3001	3064	3585	3373	3536	3907	3714	2612	7913	6652	2762	2923	4274	3938	4188	3716	3784	2870	8328	8934	4196	3019	2871	3760	-4.417116866	-4.247549417	-4.156630818	-4.346437742	-4.125709127	-4.123869399	-4.070667696	-3.549746658	-3.268955126	-4.044871456	-3.51762987	-3.446395727	-4.39014766	-4.307994257
200	1	YPD+AA	p4-A8	D	2814	3162	2680	2916	2957	3031	2831	2379	2539	3442	3170	2961	2816	3495	3202	1815	1700	1668	2171	5478	5244	3205	2704	2720	2706	531	765	1002	896	7390	7592	-4.419328208	-4.425018512	-4.42414202	-4.474121849	-4.453161505	-4.441785062	-4.42734264	-5.022168167	-6.021571715	-4.411073462	-4.88191918	-5.904139395	-4.362329454	-4.368770344
200	1	YPD	p2-B6	D	3076	3307	2989	2626	2927	3536	3329	2445	2533	3813	3531	3540	3616	2919	2827	3073	2559	1415	1467	5958	4194	3936	3971	2068	2045	912	1322	860	766	4667	4175	-4.374491513	-4.246418834	-4.218689131	-4.36499976	-4.203110501	-4.057499268	-4.273239093	-4.495599351	-5.480693746	-4.24903151	-4.472930874	-5.357114209	-4.467080493	-4.548862628
200	1	YPD+AA	p5-B7	D	2997	2531	2452	1250	1319	4139	3913	2193	2357	2992	2606	2029	2178	201	386	10058	6970	1336	1382	3701	2989	2071	2034	105	262	9156	10570	661	514	2312	2409	-4.641918466	-4.803002501	-4.860822528	-4.563034625	-4.710071919	-4.726512922	-4.115781025	-3.309885297	-3.174169055	-4.087399125	-3.470932206	-3.27824015	-5.209398717	-7.224554091
200	1	YPD+AA	p2-F6	D	2950	3498	3053	2907	3183	4400	3988	2807	3018	3503	3444	4134	3199	3126	2977	8178	6121	2275	2980	3930	4011	5309	3338	3207	2814	8253	8492	2340	1951	2889	3376	-4.31834157	-4.0913001	-3.919450617	-4.34381393	-4.325640682	-4.231145395	-4.054630697	-3.516806013	-3.278001687	-4.068413616	-3.600821949	-3.497135406	-4.365420647	-4.480349488
200	1	YPD+AA	p5-A8	D	3002	3094	2854	2351	3290	4382	4224	2856	2912	4028	3602	4361	4269	3015	2570	6195	5562	1978	1890	5987	6180	5235	4822	2922	2729	3809	5238	1222	837	7824	9523	-4.441068195	-4.037844173	-3.933487266	-4.411217124	-4.037099335	-3.86332844	-4.058729997	-3.794511119	-4.05121177	-4.010920922	-3.696589675	-3.980320204	-4.577701499	-4.51650389
200	1	YPD+AA	p1-B7	D	3003	3536	3281	2966	3571	4261	4025	2581	2798	4167	3608	3971	3884	3683	3572	5584	5330	1295	1759	5150	4372	5318	4591	3456	3029	3152	5049	714	668	3601	3971	-4.307536802	-4.131527609	-3.917756818	-4.271790389	-4.131613393	-3.912419355	-4.086731364	-3.898348269	-4.240541285	-4.059178558	-3.739196193	-4.017069746	-4.345328025	-4.316376083
200	1	YPD(37C)	p8-H5	D	3095	3366	2704	2786	3891	2277	2129	3805	4198	2980	2760	2676	2714	5245	4326	261	191	4390	5088	1427	1103	2491	1826	5172	4741	11	8	6738	3859	1008	1011	-4.356807851	-4.526222419	-4.676169874	-4.465206485	-4.490055382	-4.834389438	-4.713376451	-6.961488506	-9.898438464	-4.696051083	-7.068029282	-10.46457369	-4.407935393	-3.962828478
200	1	YPD	p1-F5	D	2865	3119	2839	2543	3188	3694	3625	2522	2584	3578	3362	3486	3899	2146	3332	4253	3253	1600	1395	5140	4348	3890	4443	1495	2418	2258	2444	1131	619	4351	4894	-4.433020509	-4.261790614	-4.230444953	-4.416486766	-4.127758833	-3.945187396	-4.229525356	-4.170629018	-4.574098992	-4.16384918	-4.232969784	-4.742623909	-4.499197782	-4.856498076
200	1	YPD+AA	p4-D5	D	2944	3611	3177	3132	3163	4037	3655	2504	2618	3584	3173	4226	3889	2921	3287	6088	4767	2012	1771	4574	4239	5439	4242	2805	2873	5221	5753	1974	1294	2783	3499	-4.286548205	-4.069289642	-3.89525889	-4.304001288	-4.130326888	-3.991482364	-4.140733396	-3.811934014	-3.735889503	-4.155607375	-3.850830255	-3.886538492	-4.290870491	-4.548177697
200	1	YPD	p6-E7	D	2831	3236	2676	2517	2986	3766	3548	2443	2312	3497	3309	4265	3950	3328	2703	5840	4964	1445	1607	4292	4347	6092	5403	3038	3288	4848	5446	1040	861	2680	3559	-4.396194948	-4.060103381	-3.781877676	-4.475615501	-4.114763364	-3.749562865	-4.210221808	-3.853522838	-3.810012209	-4.185319404	-3.810335564	-3.941378556	-4.509474552	-4.417732197
200	1	YPD+AA	p4-C6	D	3017	3449	3135	3054	3213	4252	4010	2502	2601	3578	3219	3247	3739	3833	4054	6387	5171	1477	1954	3478	3588	4326	4069	3212	3899	4092	5065	979	851	1532	1650	-4.332448613	-4.332814068	-4.124210783	-4.317309469	-4.169660747	-4.033119951	-4.088845778	-3.76398896	-3.979544609	-4.062912227	-3.769481338	-4.013905813	-4.316090062	-4.276455934
200	1	YPD+AA	p2-H7	D	2958	2941	2740	2689	3033	2620	2477	2370	2639	3573	3084	2441	2877	3436	2849	856	759	1513	1433	4860	3727	2219	2191	3045	2925	147	147	1054	580	7081	6017	-4.491783287	-4.61813777	-4.791797467	-4.451980723	-4.431730859	-4.652159159	-4.57306092	-5.773738537	-7.30590115	-4.544655318	-5.688300933	-7.553582642	-4.443372891	-4.385795716
200	1	YPD	p3-H6	D	2863	3416	2990	2630	3324	3553	3172	2969	3100	3649	3365	3087	3710	3835	3703	3145	2222	1553	2158	4980	4506	3106	3315	2780	3257	1477	1776	1592	1057	5924	6031	-4.342062671	-4.383345816	-4.455518386	-4.364665256	-4.177447067	-4.238059596	-4.268442921	-4.472439744	-4.998565454	-4.297341165	-4.61413974	-5.061896306	-4.465558422	-4.275934285
200	1	YPD	p5-G7	D	2794	3304	2947	3019	3282	3334	2961	2637	3064	3432	3066	3498	3351	3632	3391	3249	2843	2528	3003	5586	4862	4052	3577	3742	3252	1699	2208	2696	2585	7514	8034	-4.375399091	-4.258354185	-4.189643524	-4.37915094	-4.279220134	-4.16199276	-4.332062454	-4.439906378	-4.858538615	-4.366176419	-4.367687599	-4.844172822	-4.327616618	-4.330320259
200	1	YPD	p3-E6	D	2937	3193	2763	2534	3295	3882	3540	2544	2527	3492	3361	3764	4023	4152	3193	4458	4394	1290	1736	4209	3799	4738	4093	4068	2936	2715	3800	767	864	3416	2759	-4.409572033	-4.18506334	-4.033239005	-4.443621597	-4.09645105	-4.027239022	-4.179884753	-4.1235534	-4.389786504	-4.187576741	-3.932307457	-4.301258884	-4.502743187	-4.196513574
200	1	YPD+AA	p2-C6	D	2884	3431	3108	2910	2932	3757	3587	2106	2348	3447	3133	3483	3381	3416	3627	5826	4924	1464	1693	4477	4173	4255	3779	3427	3882	3491	5470	912	857	3929	3556	-4.337681183	-4.26265157	-4.140759349	-4.325959211	-4.27030742	-4.107057796	-4.212614472	-3.855922976	-4.138390229	-4.17438727	-3.818426223	-3.936981334	-4.364389187	-4.391633444
200	1	YPD+AA	p6-D5	D	2576	2813	2653	2211	2692	3533	3531	2050	2408	3303	3060	3397	3585	3314	2779	5028	4619	1048	1451	4366	3684	3917	3799	2805	3369	2767	4468	564	576	3530	3242	-4.536281418	-4.287652872	-4.223528056	-4.484247568	-4.211720469	-4.101779346	-4.27408787	-4.003231344	-4.370814757	-4.190122351	-3.8823692	-4.139319069	-4.639097367	-4.421947801
200	1	YPD(37C)	p8-A8	D	2823	2672	2626	2875	2748	1601	1489	2090	2279	2551	2301	1553	1747	2375	2790	129	94	1546	1505	1710	1406	1143	1040	1920	2400	0	0	692	661	1662	1453	-4.587705691	-5.070357017	-5.455197726	-4.494476867	-4.930578912	-5.397296507	-5.065606804	-7.666196509		-5.053598715	-7.777007928		-4.376489594	-4.755106283
200	1	YPD+AA	p4-H7	D	2881	3297	2955	2993	3270	4074	3637	2457	2673	3626	3261	3683	3558	3266	2934	5553	4704	1505	1965	4759	4450	4420	3667	2794	2979	3948	4056	961	983	3266	3562	-4.377519983	-4.206817924	-4.102714414	-4.376439992	-4.219280354	-4.137143331	-4.13160992	-3.903915312	-4.015369336	-4.160544302	-3.864134221	-4.236062684	-4.33626604	-4.436537726
200	1	YPD+AA	p6-G5	D	2862	3325	3106	2742	3153	4252	3617	2504	2575	3457	3205	4099	3783	4099	3449	6844	5537	1906	2368	4989	4134	5489	4014	3555	3292	5480	6932	2405	1704	3402	3135	-4.369063273	-4.09980252	-3.886108021	-4.326602919	-4.157961598	-4.04672897	-4.088845778	-3.694881278	-3.687473357	-4.166058515	-3.701094593	-3.700111578	-4.423854687	-4.209360679
200	1	YPD	p4-A7	D	2675	2800	2386	2512	2554	2000	1741	2364	2414	2521	2248	1967	1663	2424	2521	444	290	1427	1513	1980	1536	1417	1098	1970	1930	22	50	783	650	2064	1722	-4.54091353	-4.834036022	-5.24031215	-4.59032032	-4.979855743	-5.343026877	-4.843088058	-6.430184351	-9.205291283	-4.897243808	-6.650421787	-8.631992224	-4.51146302	-4.734684652
200	1	YPD	p3-F5	D	2642	2973	2626	2180	3193	3952	3677	2475	2574	3895	3485	3435	3010	3454	3649	5715	4317	1078	1266	4419	3900	4412	3042	3251	4043	3400	4151	749	715	3305	3661	-4.480961403	-4.276528636	-4.104526009	-4.494476867	-4.386538864	-4.324002026	-4.162013458	-3.875159337	-4.164803026	-4.149606266	-3.949986715	-4.212910681	-4.653217392	-4.38057074
200	1	YPD+AA	p6-G8	D	2700	3301	2752	2580	2922	4059	3704	2510	2511	3507	2916	3498	3703	3652	2787	6504	4449	1794	1633	4801	3709	4458	4020	3384	2723	4373	4565	1279	975	4091	3545	-4.376307494	-4.258354185	-4.094153876	-4.447610723	-4.179335641	-4.045235317	-4.1352986	-3.745836262	-3.913129185	-4.142290152	-3.919868079	-4.117841436	-4.48475287	-4.324828757
200	1	YPD+AA	p5-G8	D	2709	2362	2058	1699	2059	2401	2231	1885	2160	2782	2483	1863	1857	1950	1857	1339	911	896	1067	3995	3327	1840	1206	2010	1678	217	240	497	413	7124	6718	-4.711024229	-4.88835747	-4.979088539	-4.738204006	-4.869516661	-5.249208122	-4.660349921	-5.326330568	-6.916436383	-4.649253553	-5.505759813	-7.063376306	-4.902502426	-4.952274348
200	1	YPD+AA	p2-A8	D	2745	3021	2845	2942	2924	3148	2731	2370	2420	3502	3227	2486	2685	2711	2541	1507	1275	1326	1369	5495	5463	2139	2123	2535	2054	390	465	690	630	7093	7490	-4.464945045	-4.599870568	-4.82851568	-4.414375576	-4.500798215	-4.683687037	-4.389467908	-5.208132715	-6.330186997	-4.447035626	-5.169601253	-6.401977824	-4.353452646	-4.62278615
200	1	YPD	p6-C8	D	2763	3220	2750	3123	2905	2934	2827	2297	2331	3468	2885	2700	2693	2534	2551	2049	1557	1706	1410	6002	4942	2723	2226	2212	2028	678	757	805	505	9076	7724	-4.401151588	-4.517293789	-4.587119897	-4.448337732	-4.497823129	-4.636310967	-4.459868558	-4.900901765	-5.777186449	-4.41248739	-4.969786538	-5.914651976	-4.29374819	-4.690304638
200	1	YPD+AA	p1-A5	D	2793	3460	3130	2811	2841	3817	3401	2310	2496	3575	3226	3384	3425	3321	2594	5408	4353	1321	1610	4690	4048	3908	3378	2690	1875	2894	3643	835	758	3263	2529	-4.329264358	-4.29148712	-4.225828376	-4.318905639	-4.257377472	-4.219233402	-4.196770464	-3.930374296	-4.325938829	-4.227633962	-3.941682169	-4.343452432	-4.399001977	-4.419837778
200	1	YPD+AA	p6-H7	D	2673	2075	1979	1005	925	3236	2922	1654	1653	1943	1806	1477	1318	166	151	6682	4527	872	825	1913	1745	1196	1051	34	135	5373	6259	498	302	1613	1807	-4.840571793	-5.120532558	-5.409871455	-4.777346977	-5.212363507	-5.386775128	-4.361897239	-3.718836291	-3.707192046	-4.379435155	-3.902487963	-3.802239522	-5.427554727	-7.415871211
200	1	YPD+AA	p4-F6	D	2756	3349	2803	2327	3222	4220	3758	2668	2787	3610	3297	4499	3946	3134	3033	7802	6159	2088	2227	4249	3438	6092	4883	2853	3470	7073	9206	2487	1718	2755	2321	-4.361871153	-4.006690412	-3.781877676	-4.429248371	-4.115776536	-3.850757435	-4.09640011	-3.563873523	-3.432293739	-4.127816567	-3.594633004	-3.416404505	-4.587962384	-4.477793576
200	1	YPD	p4-E7	D	2665	2780	2512	2370	2589	1954	1890	2208	2396	2523	2378	1875	2101	2508	1691	403	414	1407	1450	2013	1414	1802	1491	1673	1035	61	81	959	572	1880	1552	-4.548082019	-4.881936902	-4.999956951	-4.538859395	-4.746065521	-5.037070184	-4.866356684	-6.527072352	-8.185459872	-4.815126639	-6.294436736	-8.149566075	-4.569652313	-4.700618097
200	1	YPD(37C)	p8-D5	D	2752	2710	2468	2704	2838	1600	1507	2214	2182	2689	2316	1700	1429	2529	2661	135	124	1493	1320	1879	1492	1384	986	2060	1895	0	8	1085	470	1851	1549	-4.573584312	-4.97991731	-5.263876253	-4.556530537	-5.131504044	-5.450616144	-5.066231609	-7.620734135		-5.041582549	-7.500021145	-10.46457369	-4.43781011	-4.692279752
200	1	YPD+AA	p3-A8	D	2717	3276	2559	2802	2865	2915	2661	2234	2282	3338	2799	2987	2038	2968	2153	1447	1128	1591	1574	5353	4659	3264	2025	2450	1954	329	399	748	642	6339	6540	-4.383909781	-4.416276022	-4.405900673	-4.520322086	-4.776510008	-4.730947519	-4.466365418	-5.248761187	-6.500275986	-4.473001476	-5.292101278	-6.555053812	-4.402208821	-4.532215395
200	1	YPD(37C)	p8-E5	D	2558	2475	2312	2433	2641	1670	1562	2314	2377	2417	2145	1804	1730	2424	2725	141	133	2025	1799	1508	1104	1288	1230	1806	2660	52	0	2656	1569	1423	1406	-4.664292551	-4.92053914	-5.335763483	-4.621825692	-4.940357535	-5.229503051	-5.023411612	-7.577249023	-8.345090018	-5.005736417	-7.429953582		-4.543417205	-4.734684652
200	1	YPD	p5-C8	D	2400	2260	2170	2293	2364	1701	1597	2060	2255	2251	2132	1624	1699	2231	2327	386	220	1158	1604	1656	1402	1295	1248	1553	1874	73	121	678	671	1529	1976	-4.755168134	-5.02565332	-5.330343415	-4.685211476	-4.958439101	-5.21497495	-5.005018925	-6.570171544	-8.005874295	-4.983576599	-6.926675164	-7.748224684	-4.602681265	-4.817653805
200	1	YPD+AA	p2-G8	D	2589	2825	2446	1738	2116	3879	3796	2329	2475	2802	2546	2815	3032	1288	1314	6317	7000	1488	1657	3696	3074	3581	3454	880	937	5707	11343	817	795	3523	3392	-4.532024582	-4.4755833	-4.31321202	-4.565484606	-4.379256475	-4.19698424	-4.18065785	-3.775009223	-3.646884966	-4.117755588	-3.466637282	-3.207659137	-4.879807242	-5.367013092
200	1	YPD(37C)	p8-C6	D	2676	2768	2449	2573	2598	1503	1513	1990	2112	2578	2228	1640	1590	2400	2430	152	99	1191	1247	1698	1594	1091	836	1931	2195	0	11	644	394	1467	1569	-4.552407909	-5.01584932	-5.501759404	-4.564258865	-5.024744927	-5.615643886	-5.128772127	-7.502128393		-5.037609034	-7.72518286	-10.14611996	-4.487469735	-4.744634983
200	1	YPD+AA	p4-G8	D	2459	2601	2513	1852	2550	3805	3290	2696	2733	3021	2577	3364	3340	2139	1884	4046	3533	1899	1991	2508	2094	4216	3547	1402	1171	1867	2952	1884	1226	2723	2947	-4.614636961	-4.297414819	-4.149967299	-4.538461385	-4.282508136	-4.170415044	-4.199919247	-4.220524896	-4.764245593	-4.260815904	-4.150400063	-4.553777044	-4.816276132	-4.85976529
200	1	YPD(37C)	p7-F7	D	2554	2891	2366	2576	2901	1772	1554	2713	3239	2512	2044	2355	2139	3729	2678	145	129	3450	4846	1486	1109	1830	1656	3405	2504	0	14	4973	5779	1309	1098	-4.508930484	-4.654004834	-4.984538144	-4.598737878	-4.728140513	-4.932112164	-4.964126386	-7.549275171		-5.010871217	-7.460490306	-9.9049579	-4.48630446	-4.303963619
200	1	YPD	p6-B6	D	2609	2447	2118	1742	1717	1961	1720	1537	1792	1963	1860	1878	1763	847	841	602	567	666	705	1806	1625	1870	1275	499	509	109	147	100	182	1130	992	-4.675670163	-4.880338181	-4.96291568	-4.709466396	-4.92146204	-5.193571041	-4.862780691	-6.125751468	-7.604985854	-4.909379178	-5.979943406	-7.553582642	-4.87750839	-5.786158304
200	1	YPD(37C)	p8-E7	D	2545	2499	2411	2448	2686	1518	1506	2214	2110	2515	2301	1694	1799	3167	1987	128	112	1240	1231	1764	1512	1001	1056	2240	1830	6	7	742	436	1639	1688	-4.654642295	-4.983452965	-5.58785461	-4.579897044	-4.901247988	-5.382029035	-5.118841559	-7.67397865	-10.50457427	-5.042246339	-7.601803839	-10.59810508	-4.537270904	-4.467318953
200	1	YPD(37C)	p8-F6	D	2365	2363	2023	1951	2725	1588	1426	2139	2218	2431	2288	1503	1505	2748	2399	130	135	1058	1243	1589	1300	1058	824	1992	1622	0	0	504	577	1362	1476	-4.710600949	-5.103082451	-5.532473777	-4.755357085	-5.079686045	-5.630101969	-5.073759875	-7.658474463		-5.096830146	-7.415027932		-4.764200207	-4.609230346
200	1	YPD(37C)	p8-C8	D	2417	2406	2326	2425	2441	1486	1386	1997	2011	2220	2172	1572	1491	2860	2169	122	112	975	1129	1653	1358	1082	872	2284	1532	6	15	411	429	1697	1603	-4.69256733	-5.058196868	-5.51004293	-4.615788589	-5.089031907	-5.573483075	-5.140147292	-7.721987869	-10.50457427	-5.125281568	-7.601803839	-9.835965028	-4.546710744	-4.569282095
200	1	YPD+AA	p2-G5	D	2252	2527	2192	1989	2955	3589	3111	2074	2076	3194	2930	2625	2453	2458	2228	3814	3144	852	1015	4527	3978	2757	2015	1982	2040	1722	2295	458	303	5243	6276	-4.643500119	-4.545464665	-4.574710979	-4.675124274	-4.591167178	-4.735898025	-4.258361626	-4.279575127	-4.845092051	-4.316759251	-4.267051557	-4.805527107	-4.744910269	-4.720755709
200	1	YPD(37C)	p7-B5	D	2466	2656	2328	2283	2849	1608	1466	2095	2271	2622	2474	1829	1656	2299	2841	148	111	1084	1346	1630	1477	975	959	1825	1697	9	0	673	788	1671	1798	-4.593711715	-4.906776192	-5.614171919	-4.614929113	-4.984073887	-5.478381424	-5.061244067	-7.52879664	-10.09910916	-5.069165865	-7.610772509		-4.607051901	-4.787629474
200	1	YPD	p2-C8	D	2450	2467	2293	2482	2516	1771	1574	1972	1996	2484	2223	1920	1521	2610	2332	389	414	1170	1188	2689	1885	1643	1201	1970	1695	81	125	634	401	3221	2324	-4.66753011	-4.858220375	-5.092330271	-4.630077639	-5.06911093	-5.253362677	-4.964690879	-6.56242957	-7.901884582	-4.998083318	-6.294436736	-7.715701492	-4.523477582	-4.660753499
200	1	YPD+AA	p2-D5	D	2293	2824	2565	2245	2845	3479	3325	2230	2286	3129	3001	3209	3406	3500	2777	4726	4030	1183	1306	4273	3390	3840	3553	3359	2837	2571	4079	797	539	3099	2914	-4.532378627	-4.344586199	-4.243381744	-4.517980165	-4.262940361	-4.168724903	-4.289490342	-4.065174456	-4.444283529	-4.250233794	-4.018781055	-4.23040809	-4.623836747	-4.367340752
200	1	YPD(37C)	p7-F5	D	2430	2490	2263	2428	2756	1637	1421	1983	2174	2354	2211	1343	1506	2602	2146	196	135	1082	1161	1621	1428	944	860	1933	1694	0	13	744	393	1561	1536	-4.658250237	-5.215639644	-5.646483223	-4.643247277	-5.079021814	-5.58734011	-5.04336994	-7.247894254		-5.100342619	-7.415027932	-9.979065872	-4.545474395	-4.66382334
200	1	YPD(37C)	p8-G5	D	2393	2545	2183	2045	2612	1574	1561	1973	2312	2502	2113	1571	1548	2317	2027	156	124	1188	1986	1562	1153	1051	888	2017	1569	0	9	856	1550	1540	1371	-4.636402297	-5.058833202	-5.539112019	-4.679238566	-5.051515168	-5.555300756	-5.082615088	-7.476152906		-5.006376827	-7.500021145	-10.34679065	-4.717144479	-4.779830475
200	1	YPD(37C)	p7-D6	D	1229	1203	1091	1326	1307	806	760	952	1110	1041	1037	817	611	1151	1324	80	72	600	694	789	677	543	366	883	971	0	7	465	379	563	784	-5.38571451	-5.712661746	-6.19950007	-5.372843936	-5.981137263	-6.441639166	-5.751906775	-8.143982279		-5.726140314	-8.043636591	-10.59810508	-5.150375377	-5.47947259
200	1	YPD(37C)	p8-G8	D	2248	2298	2010	2155	2635	1528	1394	2065	2195	2532	2116	1529	1453	2482	2284	154	107	1355	1147	1460	1342	926	870	1994	1976	0	0	1167	722	1259	1373	-4.738493768	-5.085931635	-5.665735155	-4.761803921	-5.114848559	-5.575779287	-5.112275547	-7.489056311		-5.119526156	-7.647473876		-4.664751545	-4.711039033
200	1	YPD(37C)	p7-E8	D	2384	2472	1980	2079	2629	1467	1394	2075	2069	2425	2036	1321	1560	3070	1848	118	139	1215	1330	1403	1243	976	831	2173	1447	0	6	735	930	1339	1286	-4.665505407	-5.232156536	-5.613146803	-4.776841799	-5.043793122	-5.621642704	-5.153015739	-7.755324289		-5.119526156	-7.385828777	-10.75225576	-4.70065526	-4.498426159
200	1	YPD+AA	p6-F6	D	2393	2433	2168	1694	2339	2862	2661	1994	2168	3111	2745	2208	2299	943	1076	1637	1290	1072	1236	5688	4588	1816	1986	433	535	350	592	557	489	10256	9780	-4.681407883	-4.718458433	-4.99221783	-4.68613356	-4.656004697	-4.750394654	-4.484714557	-5.125388336	-6.438400582	-4.473001476	-5.157905213	-6.160508594	-4.905449672	-5.678792716
200	1	YPD	p5-E6	D	2322	2434	2218	1894	2558	2081	2074	1957	2055	2621	2394	2199	2169	2799	2022	1561	1283	979	1304	2864	2727	2406	1822	2312	1440	904	936	480	605	2657	3250	-4.680996953	-4.72254285	-4.710888493	-4.663332754	-4.714212711	-4.836582421	-4.803386691	-5.172926993	-5.489504376	-4.722224359	-5.163346346	-5.702399753	-4.793851274	-4.59084151
200	1	YPD	p1-E6	D	2122	2213	2012	2196	2095	1515	1498	1672	1923	2172	1858	1735	1956	2044	2269	312	258	1072	1140	1734	1632	1311	1620	1258	1995	39	40	774	680	1921	2459	-4.776183886	-4.959538148	-5.318063906	-4.760809391	-4.817577372	-4.954091071	-5.120819799	-6.783005726	-8.63277209	-5.047572583	-6.767343125	-8.855135775	-4.645904745	-4.905195048
200	1	YPD(37C)	p8-H7	D	2339	2283	2037	1817	2622	1496	1433	2201	2127	2363	2283	1433	1423	2379	1934	96	89	1260	1308	1703	1089	923	828	1719	1501	0	0	1209	793	1477	1331	-4.74504258	-5.150775413	-5.668980155	-4.748460506	-5.135711624	-5.625259345	-5.133440359	-7.961660722		-5.09193332	-7.83166634		-4.835355479	-4.753423489
200	1	YPD(37C)	p7-G7	D	2130	2143	1929	1983	2388	1505	1282	1948	1788	2198	1978	1600	1432	2191	2181	141	104	1074	1228	1377	1342	1229	892	2021	1643	19	0	522	436	1214	1581	-4.808326231	-5.040541932	-5.38265328	-4.802936909	-5.129406875	-5.550806366	-5.12744234	-7.577249023	-9.351894757	-5.20328211	-7.675911811		-4.747931419	-4.83574566
200	1	YPD(37C)	p7-C8	D	1283	1216	1144	1186	1345	904	777	1018	1169	1302	1076	793	815	1266	1482	87	73	638	775	873	687	552	497	1026	1186	0	4	402	493	777	646	-5.374966164	-5.742477619	-6.183061343	-5.32540775	-5.693046109	-6.135682473	-5.637161157	-8.060100795		-5.704018397	-8.029843269	-11.15772087	-5.261955968	-5.384241396
200	1	reference	p1-D6	D	0	5697	5360	5906	5011	2763	2419	5748	6193	4813	4152	3525	2824	5067	4672	265	203	7120	6189	3374	2422	2439	1853	4708	3816	4	20	7272	6499	2851	2598	-3.830593227	-4.250665125	-4.697265991	-3.780974668	-4.450324624	-4.819711273	-4.519918192	-6.946279088	-10.91003938	-4.568349237	-7.007096731	-9.548282956	-3.656573485	-3.997354794
200	1	reference	p1-C7	D	0	4489	4084	3870	4660	2767	2494	4993	5216	4820	4260	2641	2594	4224	3205	228	194	2413	2924	3316	2857	1542	1248	3109	2738	7	17	1407	1138	2930	3302	-4.068902987	-4.539387928	-5.155773835	-4.052861743	-4.535277857	-5.21497495	-4.518471537	-7.096663285	-10.35042359	-4.537815621	-7.052444551	-9.710801885	-4.079287762	-4.179321174
200	1	reference	p1-F7	D	0	4596	4222	4393	4495	2685	2451	4867	5195	4624	4061	2825	2730	3602	3762	248	249	2527	2572	3252	2375	1809	1436	2812	2836	5	7	1074	843	3387	3063	-4.045346587	-4.472037197	-4.996079904	-4.019629694	-4.484177334	-5.074655749	-4.54855451	-7.012580167	-10.68689582	-4.555207364	-6.802849814	-10.59810508	-3.952529904	-4.338614473
200	1	reference	p1-E8	D	0	4489	4187	4059	4312	2656	2380	4421	4857	4404	3960	2387	2484	3093	3650	264	185	2234	2501	3078	2610	1515	1015	2530	2646	0	10	895	934	2789	2589	-4.068902987	-4.640508214	-5.173438672	-4.027954156	-4.578608779	-5.421628607	-4.559414006	-6.95005981		-4.584602981	-7.099946885	-10.24143014	-4.031605631	-4.490962226
200	1	reference	p1-B5	D	0	3991	3448	3029	4838	2684	2511	4901	5554	4590	4217	3090	2754	4120	3558	257	149	1907	2850	3163	2437	1921	1477	3249	3204	27	10	1365	1447	3031	3017	-4.186491121	-4.382374471	-4.936008227	-4.22214429	-4.475424543	-5.046504216	-4.548927019	-6.976932829	-9.00049687	-4.531022388	-7.316356404	-10.24143014	-4.324309737	-4.204250557
400	1	YPD+AA	p2-C6	D	4700	605	4689	2384	4692	3053	6018	2060	4661	2887	5584	4094	7094	4879	6576	7947	6098	2923	4712	6791	10787	7764	9455	5632	9354	7811	8701	4683	4239	8084	8955	-3.77224784	-3.60338356	-3.36404391	-3.926092891	-3.564325326	-3.201352481	-3.67296575	-3.317112498	-3.459913873	-3.655059551	-3.338195524	-3.464237107	-3.937517392	-3.49915611
400	1	YPD+AA	p3-A5	D	4355	610	4637	2146	4473	2819	5429	2044	3956	2658	4978	3815	6259	4882	5674	6506	5116	2460	3552	6175	7512	7622	6589	5255	8574	6324	6287	2662	2722	6595	5454	-3.764017341	-3.673965383	-3.382502773	-3.937244626	-3.689554254	-3.562494591	-3.752708252	-3.517182169	-3.67109495	-3.758059574	-3.513783489	-3.78919106	-4.042691497	-3.498541418
400	1	YPD	p1-H6	D	4328	449	4008	2160	4178	1695	3039	2314	5149	2297	4276	2460	4502	3657	4685	983	700	3485	5790	2052	2839	4057	3820	3702	5970	266	217	4790	4298	2949	2998	-4.07045341	-4.112744697	-4.013097791	-4.083019868	-4.01905294	-4.10764576	-4.261407723	-5.407053156	-6.83970584	-4.338286015	-5.502831317	-7.155532995	-4.036188919	-3.787453251
400	1	YPD(37C)	p7-A8	D	4049	459	3517	2136	4412	1076	2029	2654	5274	1559	2988	1861	3014	3283	5155	109	43	5373	9385	860	1247	2016	1898	2450	5080	48	0	10535	11660	624	1030	-4.048426088	-4.39179207	-4.712426225	-4.213703878	-4.420306582	-4.807095483	-4.715840002	-7.606314394	-8.552001138	-4.742271468	-8.292711536		-4.04736222	-3.895338752
400	1	YPD+AA	p5-A5	D	4155	450	4339	1992	4093	3076	5898	2807	6157	2697	5022	3878	6706	3119	3953	9849	7236	7273	12503	4305	5532	7814	8183	2660	4101	11873	11564	17146	16674	2243	1910	-4.068228715	-3.65758649	-3.357624579	-4.003668325	-3.620572034	-3.345837351	-3.665460413	-3.10253707	-3.041179955	-3.675201219	-3.167087805	-3.179778245	-4.117157982	-3.946583953
400	1	YPD	p1-C8	D	4135	412	3619	1691	3611	2297	4761	1568	3555	2406	4254	2874	4612	1913	2955	4934	4222	1549	3287	6020	7317	5746	5310	1519	2888	5339	6415	1919	3095	9057	9058	-4.156452949	-3.95720126	-3.665037615	-4.185114487	-3.99491308	-3.778304347	-3.95748654	-3.793756979	-3.8404085	-3.889356799	-3.705847423	-3.769036071	-4.280977071	-4.4354237
400	1	YPD(37C)	p8-B6	D	4018	426	3505	2068	4311	1073	1926	2423	5202	1578	2712	1974	2693	2971	4320	46	50	5396	9409	790	1085	1748	1715	2249	4465	0	4	8936	10624	803	748	-4.123036952	-4.332844106	-4.855069298	-4.217121711	-4.532918868	-4.908483102	-4.718632	-8.46902088		-4.794369216	-8.141888646	-11.14913599	-4.079715184	-3.995197794
400	1	YPD+AA	p2-A8	D	4050	412	3515	1530	3017	2357	4323	1458	3069	2545	4443	2384	3807	1541	1956	3683	2955	991	1574	6981	8072	3440	3310	919	1552	2196	2840	837	614	13049	10568	-4.156452949	-4.144126298	-4.178070104	-4.214272706	-4.186733205	-4.250947993	-3.93170084	-4.08617936	-4.728809346	-3.985864923	-4.062657722	-4.583871017	-4.381029406	-4.651664834
400	1	YPD	p3-G7	D	4022	492	4410	2128	4443	2908	5401	2225	4795	2656	4753	4040	6362	3727	5347	7921	5674	3887	6392	4232	5185	8142	8281	3365	5483	8372	8734	6921	7048	2398	2176	-3.978997581	-3.616661355	-3.316505726	-3.987437542	-3.673231889	-3.333932449	-3.721624904	-3.320389537	-3.390554065	-3.763230407	-3.410262036	-3.460451614	-4.05111457	-3.76849277
400	1	YPD+AA	p2-F6	D	4035	451	4037	2034	4015	3092	5914	2721	5785	2510	4648	3905	6352	3475	4596	8964	7201	5892	11459	3120	3799	7532	7777	3137	6071	11220	12605	11682	14176	1127	878	-4.066008958	-3.650648264	-3.394380965	-4.075810389	-3.674804958	-3.396725523	-3.660272333	-3.196690441	-3.09774897	-3.672492107	-3.171936467	-3.093581508	-4.096292843	-3.838501911
400	1	YPD+AA	p1-G8	D	3962	439	4089	1790	3744	2600	4678	1928	4355	2299	4505	2892	5789	2783	4043	5895	4734	2487	5286	3266	4792	5374	6413	2142	4605	5367	6285	3125	4830	1939	1826	-4.092976885	-3.950957743	-3.731969065	-4.06301179	-3.767615117	-3.589569003	-3.833579019	-3.615802463	-3.835177776	-3.906943861	-3.591385862	-3.789509227	-4.224081521	-4.060566908
400	1	YPD+AA	p6-G5	D	3980	457	4450	2223	4248	3135	5927	2635	5366	2679	4872	4502	8035	4122	5285	9953	7415	5411	10916	3187	4260	9484	10633	4085	6827	11926	13404	11988	13998	1216	1213	-4.052792907	-3.508384305	-3.163935407	-3.978408135	-3.439767683	-3.08393381	-3.64646129	-3.092032984	-3.036725979	-3.670296346	-3.142651397	-3.032121899	-4.007439506	-3.667757908
400	1	YPD(37C)	p7-A5	D	3886	406	3568	2203	4342	1006	1935	2555	5461	1438	2887	1916	2838	3721	4706	86	57	5210	8904	935	1154	1847	1590	2955	4580	0	0	9887	10523	845	954	-4.171123138	-4.362666368	-4.799978874	-4.199307017	-4.480475104	-4.984162167	-4.783108392	-7.84331498		-4.789707202	-8.010860384		-4.016477073	-3.770103941
400	1	YPD+AA	p6-C6	D	3883	472	4747	2406	4983	3829	6931	3091	7207	2583	5031	4786	8901	4594	7524	16741	12011	10277	19579	3229	3854	10657	13159	4612	8427	28091	26956	32368	33933	1077	561	-4.020497312	-3.447211058	-3.047324622	-3.913799392	-3.337411052	-2.870790248	-3.446486792	-2.572046197	-2.179997629	-3.513810426	-2.660333476	-2.333469162	-3.928331523	-3.559345286
400	1	YPD+AA	p1-B7	D	3817	440	4158	1987	4030	2460	4568	1561	3514	2416	4307	3099	5367	3781	5019	5481	4041	1964	3750	3853	4987	5709	5484	3539	6579	4503	5020	2382	3423	2840	2233	-4.090701571	-3.881826569	-3.671497699	-4.046278042	-3.843305589	-3.746061421	-3.888929114	-3.688619431	-4.010703028	-3.930739057	-3.749664187	-4.014245135	-4.119671177	-3.754107865
400	1	YPD(37C)	p7-E6	D	3712	359	3495	1914	4027	1014	1994	2310	5234	1446	2695	1884	2800	2853	4409	73	56	4574	9210	652	1117	2195	1623	2313	4517	0	0	8939	10864	654	813	-4.294153909	-4.379508871	-4.627359529	-4.219978856	-4.493955265	-4.963619894	-4.775187559	-8.007202835		-4.759671857	-8.028559961		-4.157101848	-4.035725318
400	1	YPD+AA	p1-A5	D	3678	416	3553	1732	3470	2210	4274	1419	3290	2271	4105	2292	4284	1816	2874	4202	3101	1416	2050	3472	4806	3674	4213	1137	2667	3565	4315	1207	1229	3581	2987	-4.146791038	-4.183481248	-4.112260589	-4.203519914	-4.06868753	-4.0097212	-3.996097949	-3.954346395	-4.244282816	-3.997264372	-4.014431733	-4.165577745	-4.257020331	-4.48746011
400	1	YPD(37C)	p7-F7	D	3616	375	3268	1856	3573	936	1791	2267	4707	1448	2560	1673	2640	2607	3553	81	42	4691	7144	875	901	1645	1862	1897	4193	0	0	7568	7288	938	773	-4.250550272	-4.498287625	-4.915801191	-4.287134054	-4.552795765	-4.826245004	-4.855230267	-7.903213122		-4.867040406	-8.316242033		-4.187873507	-4.125896255
400	1	YPD+AA	p2-H7	D	3706	355	3591	1878	3562	1803	3793	1384	3138	2300	4150	2600	3888	2825	4639	1627	1346	1111	2111	5514	7513	3636	3667	2784	7329	726	916	1007	1298	12122	10980	-4.305358508	-4.057394602	-4.122657399	-4.192881516	-4.165679796	-4.148522294	-4.19963852	-4.903169169	-5.835652134	-4.116657266	-4.849019141	-5.715413983	-4.17608976	-4.045588026
400	1	YPD(37C)	p7-B7	D	3342	278	2731	1649	3267	964	1756	1352	2699	1597	2824	1308	2009	2062	2487	147	92	1259	2246	1587	2369	1158	1197	1361	2244	21	9	1126	1374	2476	2407	-4.549855184	-4.744406794	-5.266847196	-4.466644389	-4.825937596	-5.268077756	-4.825754449	-7.30722969	-9.378679711	-4.886776034	-7.532123075	-10.33820577	-4.306128097	-4.360420005
400	1	YPD+AA	p3-A8	D	3486	375	3280	1705	3065	1635	3222	1234	2707	2236	4045	2066	3288	2858	3515	1511	972	1048	1456	4821	6796	2986	2674	2060	3588	529	468	1080	833	8477	9032	-4.250550272	-4.287291677	-4.319606877	-4.283468809	-4.333295205	-4.464320704	-4.29744766	-4.977135314	-6.152213717	-4.279812244	-5.174555847	-6.386962052	-4.27273203	-4.033974311
400	1	YPD	p1-G7	D	3227	355	3115	1656	2992	1553	2960	1123	2470	2170	3883	1657	3349	2106	2815	1114	894	898	1564	5522	6618	2122	2811	1253	2306	311	364	935	985	11056	10241	-4.305358508	-4.507897309	-4.661182535	-4.335083079	-4.314912888	-4.414355891	-4.34890192	-5.281949856	-6.683409236	-4.364625261	-5.258205876	-6.63827648	-4.301892085	-4.339305977
400	1	YPD+AA	p4-D5	D	3208	450	3836	1721	3259	2698	5619	1876	4088	2214	3990	4142	7676	2714	4107	13336	11391	4093	6961	4169	4930	10436	10841	2197	5247	26996	31544	7765	8279	2469	2084	-4.068228715	-3.591727284	-3.068280208	-4.126882074	-3.485476104	-3.06456094	-3.796579706	-2.799439852	-2.219758163	-3.723660817	-2.713332803	-2.176291672	-4.263391624	-4.085672829
400	1	YPD	p2-B6	D	3227	276	2868	1420	2730	1479	2692	1097	2143	1941	3598	1741	2683	1273	1924	1018	736	622	1038	3604	5150	2369	2051	533	1387	309	347	372	427	5373	4929	-4.557075432	-4.458446387	-4.55107365	-4.417697309	-4.536639111	-4.729568704	-4.39772428	-5.372067079	-6.689860872	-4.459530117	-5.452681533	-6.686105568	-4.455640269	-4.842720071
400	1	YPD	p3-H6	D	3198	297	2936	1607	3226	1733	3242	1140	2434	2133	4032	1874	3166	2329	2970	1913	1656	793	1612	4784	6626	2730	2707	1643	2414	827	1269	680	831	6566	5934	-4.483744159	-4.384830864	-4.409239966	-4.394264121	-4.371105721	-4.452055172	-4.239236453	-4.741234307	-5.705397454	-4.273624106	-4.641751317	-5.38944588	-4.331928054	-4.2386574
400	1	YPD(37C)	p8-G5	D	3233	300	3045	1821	3627	875	1551	1685	3929	1284	2459	1393	2495	2337	4494	69	25	3143	5730	837	1102	1277	1472	1677	4779	0	0	5269	5693	874	1150	-4.473693823	-4.681446353	-5.169027999	-4.35781133	-4.609285953	-5.061274162	-4.922621857	-8.063555772		-5.010914645	-8.835035827		-4.20691134	-4.235228335
400	1	YPD+AA	p3-B7	D	3106	250	2438	946	1879	2288	5057	1361	2974	1438	2806	1682	2652	266	480	9021	7966	1914	3415	1327	1777	2534	2151	128	251	14296	16907	2215	2659	1013	818	-4.65601538	-4.492922486	-4.483742494	-4.5801342	-4.54826061	-4.681963332	-3.961412391	-3.190351805	-2.855467092	-3.829041107	-3.070973888	-2.799947332	-4.861809851	-6.408355361
400	1	YPD+AA	p4-F6	D	3148	353	3533	1833	3470	2231	4614	1789	4080	2134	3631	3413	6347	3163	4170	7416	5406	3780	6758	3010	3309	7216	8153	2828	4955	8213	9380	7624	8020	1005	507	-4.311008241	-3.785314377	-3.437240793	-4.209164863	-3.675592422	-3.349510225	-3.986640549	-3.386267169	-3.409728605	-3.920719369	-3.458646925	-3.389095306	-4.200343172	-3.932575446
400	1	YPD+AA	p4-H7	D	3219	430	3654	1780	3435	2577	4756	2004	4616	2036	4077	3773	6411	3324	3995	7464	5910	4661	8881	3082	4501	7633	8329	3427	4466	8937	10163	9734	11694	1288	1067	-4.113691089	-3.685035606	-3.381060623	-4.175489773	-3.665559417	-3.328152782	-3.842464532	-3.379815534	-3.325246907	-3.89040755	-3.369510541	-3.308921395	-4.229683777	-3.882927513
400	1	YPD(37C)	p8-A7	D	3203	288	2954	1772	3448	835	1505	1591	3489	1411	2612	1229	1787	3115	3381	88	62	2085	3732	1092	1391	1280	895	2696	3967	4	0	2594	2933	1062	1353	-4.514515818	-4.806705217	-5.166681498	-4.388152047	-4.943036446	-5.558827743	-4.969414018	-7.820325462	-11.03690779	-5.041021631	-7.926777267		-4.234188289	-3.947867238
400	1	YPD+AA	p6-G8	D	3077	255	2695	1159	2261	1840	3452	1051	2494	1754	3261	1851	3061	943	1374	4935	3335	757	1599	3672	4881	2475	2562	462	1196	4396	3879	467	702	5713	4927	-4.636212753	-4.397180014	-4.50730118	-4.479914027	-4.404833022	-4.507107979	-4.179324893	-3.793554324	-4.034751833	-4.210860756	-3.941683693	-4.272097681	-4.658739577	-5.142785387
400	1	YPD	p2-C8	D	3126	292	2919	1482	2834	1343	2431	1010	2128	1955	3857	1519	2562	1547	2460	598	568	615	876	4038	6610	1765	1663	838	1595	156	111	397	412	7018	8787	-4.500722496	-4.594853824	-4.845390885	-4.400071139	-4.582786479	-4.939272983	-4.494184547	-5.904071522	-7.373346141	-4.561511834	-5.711790233	-7.825900147	-4.412904614	-4.647778819
400	1	YPD(37C)	p8-E5	D	3121	257	2826	1705	3281	807	1505	1635	3570	1302	2357	1409	2306	2550	3294	59	54	3117	4961	971	1044	1500	1625	2009	3154	0	0	5698	5167	1039	751	-4.628400213	-4.670025814	-5.008076468	-4.432449947	-4.68806026	-4.962388367	-5.003522075	-8.220124832		-5.041021631	-8.064927605		-4.27273203	-4.148003031
400	1	YPD(37C)	p8-E8	D	3122	255	2557	1609	3223	808	1569	1487	3229	1276	2584	1368	1983	2022	4132	95	70	2294	3232	1213	1489	1367	1195	1323	4335	0	0	2904	2187	1413	1299	-4.636212753	-4.699556228	-5.100923018	-4.532477535	-4.838963833	-5.269749997	-5.002283685	-7.743785385		-4.999376055	-7.80541641		-4.330684273	-4.38000927
400	1	YPD	p1-F5	D	3088	318	3054	1415	2744	1448	2951	1149	2532	1928	3444	2079	3714	1622	1962	1337	1274	952	1663	4175	5074	3076	3219	942	1948	558	832	945	919	4416	4089	-4.415424915	-4.281019038	-4.289911524	-4.354860025	-4.211465219	-4.27882543	-4.41890717	-5.099478699	-6.098843186	-4.367670433	-4.903994815	-5.811597907	-4.45916761	-4.600436435
400	1	YPD+AA	p6-F6	D	2978	231	2496	1123	1874	1686	3385	1155	2554	1706	3120	1450	2763	587	901	3792	2890	985	1663	4070	5638	1770	2102	80	312	3345	3518	1109	1020	6971	6458	-4.735058587	-4.641342491	-4.842562029	-4.556622781	-4.507257636	-4.70500691	-4.266731605	-4.057013413	-4.307980176	-4.230460623	-4.084899871	-4.369782423	-4.690293465	-5.61682685
400	1	YPD(37C)	p7-E8	D	2960	257	2368	1522	2968	710	1556	1318	2946	1347	2486	1134	1767	2019	2710	95	67	1615	2724	1041	1582	1086	855	1354	3056	15	4	1975	1678	1046	1345	-4.628400213	-4.887154842	-5.331040354	-4.609266514	-4.954291489	-5.604549993	-5.131580773	-7.743785385	-9.715151948	-5.007696103	-7.849219032	-11.14913599	-4.386271882	-4.381494051
400	1	YPD	p5-G7	D	2925	343	2781	1551	2940	1577	3181	1475	3039	2147	3582	2397	3906	2327	3134	2181	1480	1455	3198	5710	6612	3967	4844	2050	3208	877	1086	1728	2187	10155	9154	-4.339745851	-4.138688092	-4.035531434	-4.448501656	-4.16106085	-3.870155357	-4.333566156	-4.61012351	-5.646695156	-4.292618916	-4.754114285	-5.545173848	-4.367397257	-4.239516506
400	1	YPD	p6-A7	D	2993	328	2784	1299	2759	1165	2277	1190	2744	1721	3351	1792	3014	2092	3393	714	495	1360	2850	3809	5423	2322	3117	2272	4889	134	183	1839	2467	6555	6994	-4.384462689	-4.429573733	-4.571112692	-4.447423489	-4.420306582	-4.311025182	-4.636369377	-5.726779314	-7.525362349	-4.626955742	-5.849353889	-7.325944195	-4.544702403	-4.345975844
400	1	YPD	p4-C8	D	2791	349	2573	1491	2792	1287	2389	1325	2979	1835	3235	1870	3334	2151	3793	859	699	1814	3194	4669	6184	2867	2844	1743	4728	252	330	2238	2727	9244	8644	-4.322404376	-4.386967616	-4.360275389	-4.526239698	-4.319401898	-4.402684671	-4.536776536	-5.541893354	-6.893773061	-4.578939661	-5.504260909	-6.736337694	-4.406850105	-4.31816354
400	1	YPD(37C)	p8-G8	D	2731	224	2359	1549	2905	593	1314	1179	2458	1216	2338	987	1822	2322	2910	65	38	1230	2264	1097	1432	849	951	1540	2846	0	0	1145	1703	1247	1214	-4.765830246	-5.025991287	-5.577237668	-4.613074431	-4.923639883	-5.498137399	-5.311651344	-8.123275006		-5.176738609	-8.416325492		-4.36868758	-4.241667507
400	1	YPD(37C)	p8-A8	D	2939	320	2677	1399	2688	731	1348	1245	2809	1248	2404	1142	1868	1589	2468	39	43	1179	3149	941	1440	990	887	1058	2274	0	9	1568	2941	1131	1151	-4.409155302	-4.880124936	-5.423591911	-4.486615467	-4.898706342	-5.567806479	-5.102432283	-8.63410063		-5.151192516	-8.292711536	-10.33820577	-4.470539445	-4.620991503
400	1	YPD	p3-E6	D	2876	252	2762	1514	2724	1456	2560	971	2184	1663	3384	1668	2322	1990	2683	1796	1241	775	1661	3250	4409	2434	2105	1242	2734	935	967	1504	1252	3521	3600	-4.64804721	-4.501280743	-4.524005581	-4.455357176	-4.681145799	-4.703580716	-4.413397514	-4.804345027	-5.582655619	-4.50980727	-4.930238866	-5.661231853	-4.391541986	-4.395961752
400	1	YPD+AA	p6-D5	D	2635	256	2666	1338	2436	1426	3036	1005	2097	1660	3154	1811	3741	2020	2613	2545	2374	1174	1739	3019	3679	2880	3499	1431	2472	2115	2828	1314	1041	2400	2041	-4.632298853	-4.419026868	-4.355751281	-4.49073301	-4.204221727	-4.195418969	-4.434217142	-4.455776347	-4.766392057	-4.339273669	-4.281580076	-4.588105321	-4.515121179	-4.380998879
400	1	YPD	p6-E7	D	2857	331	2769	1414	2565	1607	3083	941	2123	1770	3468	2238	3565	1740	3031	2998	2255	751	1403	3425	4379	4104	3631	1379	3751	2058	2620	606	696	2981	2539	-4.375357922	-4.207323437	-4.001579468	-4.452825987	-4.252410628	-4.15838809	-4.314721377	-4.291961598	-4.793712232	-4.32391138	-4.3330064	-4.664500751	-4.459874574	-4.530211277
400	1	YPD+AA	p2-D5	D	2751	270	2512	1298	2617	1442	2858	1056	2288	1549	3146	1467	2255	1555	2100	2133	1759	1043	1481	2445	3272	1724	1645	853	2293	1526	1753	878	818	2404	2107	-4.579054339	-4.629686548	-4.868894403	-4.550232983	-4.710424709	-4.950155799	-4.423059425	-4.632377558	-5.092796937	-4.399692449	-4.581410907	-5.066346463	-4.545472523	-4.642620845
400	1	YPD(37C)	p8-H5	D	2779	214	2604	1541	2880	752	1557	1264	3056	1264	2260	1111	1963	2122	3036	56	59	1451	3120	833	1213	874	1096	1465	2645	0	0	1774	2179	960	1180	-4.811500283	-4.907645537	-5.548216479	-4.514263507	-4.849100767	-5.356228994	-5.074109419	-8.272310586		-5.007053636	-7.976374208		-4.373865585	-4.33173735
400	1	YPD+AA	p3-G8	D	2821	264	2122	776	1407	2415	4845	1287	2551	1361	2389	1541	1791	150	185	10547	8619	1807	2691	1062	1204	1613	1553	19	23	17719	18908	2331	1990	365	368	-4.601527195	-4.580474491	-4.935445776	-4.718953191	-4.940800559	-5.007707639	-3.907391177	-3.034065538	-2.640809359	-3.871867284	-2.992187304	-2.688089956	-5.0598999	-6.981216375
400	1	YPD(37C)	p7-C8	D	1468	140	1146	685	1350	309	646	629	1244	632	1157	448	841	1019	1344	36	38	538	864	555	649	420	350	797	1368	6	14	510	389	709	637	-5.235833875	-5.815868094	-6.281042143	-5.335034613	-5.696738301	-6.497718307	-5.963504466	-8.714143338	-10.63144268	-5.886770304	-8.416325492	-9.896373018	-5.184633582	-5.065274636
400	1	YPD+AA	p2-G8	D	2722	259	2170	926	1586	1847	3655	1393	2745	1282	2415	1585	2508	74	122	4650	3646	847	1240	1108	1204	2029	1987	0	18	4585	4358	385	458	359	76	-4.620648236	-4.55232164	-4.705998515	-4.696585064	-4.60408906	-4.761270219	-4.175527763	-3.853039778	-3.992656764	-4.153718436	-3.852525696	-4.155661833	-4.883178185	-7.687786576
400	1	YPD+AA	p5-A8	D	2782	289	2476	1184	2327	1812	3297	1160	2177	1705	3074	1926	3377	1222	2047	4424	3861	962	1237	3502	4487	2758	2859	828	2121	4856	7695	1049	692	5426	5239	-4.51104961	-4.357460734	-4.399035796	-4.564667876	-4.306586941	-4.397424269	-4.194659257	-3.902862733	-3.935231816	-4.256801565	-3.795230155	-3.587104302	-4.637398605	-4.88360753
400	1	YPD+AA	p5-B7	D	2781	207	2000	447	809	1593	2839	731	1635	1344	2348	835	1512	19	50	3446	2739	508	862	1838	2532	1072	930	0	25	3435	4395	363	413	1156	1783	-4.844757505	-5.193229601	-5.344015513	-4.778165051	-5.110141405	-5.520466876	-4.323471433	-4.152692859	-4.281429944	-4.406362651	-4.138563482	-4.147207538	-5.611493825	-9.04741269
400	1	YPD+AA	p5-G8	D	2716	240	2030	759	1499	1159	2213	665	1547	1323	2508	1199	1804	693	1123	1203	999	371	576	2727	4497	1452	1112	398	1079	493	594	166	176	4917	5589	-4.696837375	-4.831418171	-5.040599659	-4.763276438	-4.933568261	-5.341735987	-4.6415329	-5.20508856	-6.222692975	-4.655465468	-5.147156873	-6.148551029	-5.082050643	-5.45082167
400	1	YPD(37C)	p7-D6	D	1393	157	1385	735	1528	369	658	639	1376	684	1065	507	842	1146	1679	38	18	665	1116	456	602	353	469	802	1814	0	0	788	841	458	446	-5.121230493	-5.692150323	-6.454828798	-5.145612092	-5.695549947	-6.205048693	-5.786049099	-8.660076117		-5.868364877	-9.163539894		-5.114181921	-4.947818772
400	1	YPD(37C)	p8-E7	D	2654	232	2147	1275	2426	730	1170	1046	2389	1140	2032	1027	1560	1679	1872	80	45	994	1648	885	1312	684	822	1089	1703	0	0	1070	985	1115	1347	-4.730738926	-4.986264116	-5.793338937	-4.707240712	-5.078888861	-5.643911067	-5.103801209	-7.915635642		-5.29281078	-8.247249162		-4.563350962	-4.565898012
400	1	YPD(37C)	p8-H7	D	2798	257	2357	1495	2997	625	1316	1433	3503	1159	2223	1085	1858	1943	2567	40	38	2556	4494	796	1042	751	979	1534	2133	4	0	4172	4762	665	816	-4.628400213	-4.93132606	-5.699891203	-4.613922607	-4.904074042	-5.469119819	-5.259094093	-8.608782822	-11.03690779	-5.175217696	-8.416325492		-4.404170934	-4.41986322
400	1	YPD	p5-E6	D	2730	257	2336	1216	2490	1338	2603	894	2078	1554	3118	1584	2527	1565	2708	1978	1449	711	1197	3099	3748	2234	2270	916	2254	1118	1384	755	815	2715	2611	-4.628400213	-4.552952754	-4.609747875	-4.622872166	-4.596541854	-4.628116351	-4.497914502	-4.707820764	-5.403905495	-4.493149903	-4.775282709	-5.302697212	-4.610730357	-4.636210566
400	1	YPD(37C)	p7-G7	D	2729	249	2088	1332	2495	662	1367	1017	2131	1238	2317	1008	1234	1408	2109	63	57	867	1776	1044	1278	873	783	1033	1529	0	7	762	1041	1208	1249	-4.660023401	-5.004937878	-5.549361299	-4.735105561	-5.313313757	-5.692518766	-5.201580187	-8.15452755		-5.137195971	-8.010860384	-10.5895202	-4.519615569	-4.741926133
400	1	YPD+AA	p2-G5	D	2700	236	2289	1258	2539	1292	2757	796	1722	1529	2778	1488	1970	1298	1802	1960	1811	469	849	3262	3955	1787	1614	651	1570	1281	2056	455	392	4910	4612	-4.713644493	-4.615473111	-4.833003339	-4.64319719	-4.84554114	-4.969180613	-4.532899059	-4.716962524	-5.267805847	-4.435671397	-4.552277194	-4.906912721	-4.576773983	-4.823271772
400	1	YPD	p1-E6	D	2623	277	2534	1230	2392	1110	2207	850	2054	1453	2794	1646	2844	1232	2011	961	691	434	913	2877	3509	2019	2202	803	2111	322	242	294	261	4123	3903	-4.553458792	-4.514557945	-4.710939236	-4.541513149	-4.47836317	-4.658530144	-4.684730449	-5.429687867	-6.648650603	-4.658180402	-5.515771828	-7.046492622	-4.599282972	-4.875457525
400	1	YPD	p4-B6	D	2619	251	2204	1171	2188	1400	2813	869	1928	1550	2833	1667	3037	1522	1875	1804	1635	529	968	3644	4477	2550	2607	1004	1568	1123	1290	304	441	6942	6632	-4.652023359	-4.501880444	-4.477448216	-4.68103834	-4.412704496	-4.489696048	-4.452618228	-4.799900576	-5.399443194	-4.415562999	-4.654513568	-5.373032851	-4.648439056	-4.664071131
400	1	YPD	p3-F5	D	2597	249	2656	1398	2797	1366	2722	902	1954	1870	3378	1681	2835	1557	2450	1661	1128	487	887	3232	4232	1958	2120	1233	1999	1018	887	288	411	3158	2584	-4.660023401	-4.493517193	-4.741618032	-4.494491	-4.481532745	-4.696480094	-4.477203703	-4.882487167	-5.497606952	-4.448447625	-5.02571022	-5.747585366	-4.471254497	-4.641335498
400	1	YPD	p6-B6	D	2561	214	1936	822	1602	886	1648	759	1718	1024	1987	1254	1847	555	798	566	456	357	702	1261	1957	1593	1731	228	557	175	207	187	333	827	1389	-4.811500283	-4.786567605	-4.947922545	-4.810688242	-4.910011981	-4.899196907	-4.910128793	-5.959068198	-7.258416175	-4.950252097	-5.931418842	-7.202711555	-5.002312025	-5.672883556
400	1	YPD	p5-C8	D	2436	225	2241	1094	2265	1159	2217	820	1815	1362	2790	1356	2271	1242	1986	1049	968	593	1064	2470	3680	1739	1755	857	1756	405	519	540	630	3187	3693	-4.761375896	-4.708366858	-4.86023134	-4.664390037	-4.703354419	-4.885427326	-4.6415329	-5.342069668	-6.419315082	-4.653659598	-5.178679564	-6.283526465	-4.716456437	-4.867373407
400	1	YPD(37C)	p8-C6	D	2521	276	2266	1283	2297	658	1272	1029	2008	1097	2245	800	1611	1835	2099	65	72	946	1369	1466	2207	650	796	1245	2023	0	18	1309	1382	2541	2716	-4.557075432	-5.236049599	-5.844324492	-4.653296069	-5.046719578	-5.676052276	-5.207640812	-8.123275006		-5.209224064	-7.777245533	-9.64505859	-4.557096055	-4.477051909
400	1	YPD(37C)	p8-D5	D	2559	277	2125	1370	2576	625	1156	906	2145	1162	2141	886	1365	1674	2282	42	37	895	1502	1182	1329	696	566	1268	1933	0	0	1008	999	1571	1375	-4.553458792	-5.133944376	-5.775947194	-4.717540429	-5.212420254	-6.017057384	-5.259094093	-8.559992658		-5.304848759	-8.442993739		-4.491486401	-4.568880418
400	1	YPD(37C)	p8-C8	D	2475	241	1923	1066	2133	539	1236	721	1732	1020	2086	762	1085	1214	1788	94	44	630	719	1037	1484	577	553	702	1278	0	9	471	285	1486	1544	-4.692679364	-5.284714771	-5.963454588	-4.817425765	-5.441994695	-6.04029346	-5.407130172	-7.754367494		-5.23793417	-8.269722018	-10.33820577	-4.742383815	-4.890175698
400	1	YPD(37C)	p7-B5	D	2527	225	2125	1242	2572	644	1217	1131	2349	1109	2284	804	1247	1397	2625	64	36	1015	1828	902	1436	746	536	915	2520	6	0	1101	1350	1052	1367	-4.761375896	-5.231062057	-5.706571254	-4.717540429	-5.302834016	-6.071517301	-5.229147017	-8.138779193	-10.63144268	-5.253425715	-8.470392713		-4.589574157	-4.74976931
400	1	YPD	p6-C8	D	2450	286	2515	1143	2289	1045	2199	796	1795	1501	2897	1322	2213	1390	2161	656	551	362	831	4129	5227	1798	1523	842	1574	190	220	194	230	8174	8057	-4.521484487	-4.733760306	-4.82686664	-4.549039428	-4.729225621	-5.027214109	-4.745073579	-5.811501487	-7.176178076	-4.661811817	-5.742176842	-7.141802802	-4.672640756	-4.754792643
400	1	YPD+AA	p4-A8	D	2459	303	2369	1213	2342	1405	3071	936	2057	1569	2968	2105	2998	1752	2558	3644	3051	1259	2071	3474	4548	3829	3434	1446	3026	3974	5886	2335	2029	3123	3027	-4.463743492	-4.26859058	-4.070937903	-4.608844306	-4.425629283	-4.21417042	-4.449053161	-4.096825018	-4.135673726	-4.327811287	-4.030686967	-3.855098419	-4.613200511	-4.523338398
400	1	YPD+AA	p6-H7	D	2358	155	1327	305	621	980	2101	495	1147	777	1410	445	936	13	55	1857	1581	226	487	956	1379	383	593	0	11	1680	1720	93	135	1212	1242	-5.134051181	-5.822587044	-6.373261865	-5.188391476	-5.589714485	-5.970457063	-4.809293171	-4.770944715	-4.996653076	-4.707401107	-4.688098814	-5.085350778	-5.993740643	-9.426902312
400	1	YPD(37C)	p8-F6	D	2323	171	1832	1306	2207	573	1006	788	1711	958	1874	759	982	1320	1997	86	31	565	886	1011	1432	486	490	823	1876	0	0	441	578	1168	1465	-5.035812741	-5.288659549	-6.135088231	-4.865903965	-5.541738653	-6.161246071	-5.345960026	-7.84331498		-5.443832457	-8.619924447		-4.53932811	-4.806464654
400	1	YPD+AA	p4-G5	D	2261	214	1701	636	1127	2169	3738	1409	2819	1026	2108	1118	1930	191	336	9820	7671	1611	3107	823	1139	1726	2053	29	85	16552	19191	1717	1893	451	358	-4.811500283	-4.901364673	-4.867734983	-4.940095918	-4.866054679	-4.728594045	-4.014824232	-3.105485875	-2.708939929	-4.13126382	-3.108709388	-2.67323365	-5.258853857	-6.739578241
400	1	YPD(37C)	p7-F5	D	2238	229	1839	1072	1990	485	1053	730	1428	1048	1954	746	834	969	1648	48	39	436	722	931	1189	463	369	517	1264	0	0	284	220	1332	1159	-4.743754294	-5.305935726	-6.183569801	-4.862090286	-5.705096559	-6.444854818	-5.512696852	-8.426461265		-5.398171296	-8.390350006		-4.736771078	-5.115587057
400	1	YPD+AA	p4-C6	D	2034	213	1753	671	1547	1113	2293	820	2038	1056	1889	904	1585	648	795	2157	1809	613	1287	891	1013	948	1389	321	542	2073	2859	576	556	651	550	-4.816184132	-5.113831966	-5.466942352	-4.909983625	-5.062990275	-5.119312119	-4.682031392	-4.62118863	-4.786450036	-4.619953525	-4.553382166	-4.577203156	-5.205283283	-5.517960973
400	1	YPD+AA	p4-G8	D	1836	130	1392	659	1352	1180	2456	1044	2024	896	1612	982	1593	337	649	2613	2003	788	1659	807	887	1888	1476	148	746	2888	2627	529	954	887	598	-5.309941847	-5.031070018	-4.778023508	-5.140570669	-5.057955651	-5.058560457	-4.623576026	-4.429408011	-4.454882649	-4.551280519	-4.451510316	-4.661832558	-5.223328885	-6.171768739
400	1	YPD	p4-A7	D	1805	207	1542	861	1627	720	1238	559	1291	971	1699	958	1308	986	1156	341	184	341	706	1357	1631	1112	902	476	881	87	47	224	275	2010	1678	-4.844757505	-5.055813548	-5.30738138	-5.038231956	-5.255075429	-5.551036942	-5.117594531	-6.465779799	-7.95729403	-5.236317355	-6.838975894	-8.685282746	-4.955957916	-5.098195315
400	1	YPD	p4-E7	D	1811	149	1736	776	1651	708	1407	662	1379	959	1860	792	1452	929	1033	265	212	255	591	1276	2035	916	947	433	777	65	44	83	236	1938	2252	-5.173529992	-5.246099934	-5.50128049	-4.919728615	-5.150632766	-5.502352369	-5.134401649	-6.71793245	-8.248814879	-5.108354751	-6.697325377	-8.751240714	-5.0598999	-5.157742931
400	1	reference	p1-D6	D	0	623	4459	2193	4436	1119	2213	2136	5005	2407	4553	1346	2564	2413	3391	79	76	1651	3470	2182	3254	892	1022	1335	2800	0	0	1917	2551	2840	3412	-3.742929779	-4.715768816	-5.527830722	-3.976387706	-4.582006143	-5.426134691	-4.676655035	-7.928214424		-4.655465468	-7.723178311		-4.021026672	-4.203225604
400	1	reference	p1-E8	D	0	456	3916	1974	3806	994	2010	1810	3770	2183	4375	1143	2035	1776	2352	94	70	842	1426	2190	2918	868	691	738	1743	0	0	332	488	2714	3045	-4.054983488	-4.879249663	-5.55510514	-4.106241507	-4.813078863	-5.817511638	-4.795108536	-7.754367494		-4.751679807	-7.80541641		-4.1262352	-4.509732746
400	1	reference	p1-F7	D	0	463	3935	2026	3982	1068	2017	1805	4273	2411	4454	1226	2044	1810	2571	92	61	823	1596	2346	3264	788	729	1035	1489	5	0	456	530	3099	3436	-4.039749244	-4.80914921	-5.651798765	-4.101401349	-4.80866601	-5.76397773	-4.723302724	-7.775873699	-10.81376424	-4.74820327	-7.943037787		-4.100233735	-4.490769545
400	1	reference	p1-C7	D	0	431	4068	2050	3900	1078	2020	1834	4306	2296	4549	1293	2246	1693	2768	85	43	821	1490	2519	3566	829	1082	796	1740	4	4	426	510	3316	3998	-4.111368208	-4.755940948	-5.601076699	-4.068160753	-4.714423826	-5.369085002	-4.713982992	-7.85501102	-11.03690779	-4.746717017	-8.292711536	-11.14913599	-4.088457348	-4.557594287
400	1	reference	p1-B5	D	0	363	3845	2052	4072	1032	1984	1906	4091	2391	4620	1613	2091	1469	2864	100	92	874	1582	2174	3328	1052	872	834	2004	0	0	499	472	2943	3162	-4.283073464	-4.534810248	-5.362848461	-4.124538628	-4.785932262	-5.584862038	-4.757591797	-7.69249209		-4.76469952	-7.532123075		-4.087482214	-4.699514493
600	1	YPD+AA	p2-C6	D	3404	5850	5754	7347	6872	8231	7367	5562	5651	6921	6791	10627	6230	16264	217321	54998	100502	5316	8682	9812	14354	16170	16422	19280	25708	20277	28580	8306	11017	15157	14311	-3.548305002	-3.007560974	-2.550362731	-3.531204729	-2.983287582	-2.57576259	-3.288062741	-2.628505367	-2.327055153	-3.238643851	-2.580332605	-2.2647873	-3.39230171	-2.677509855
600	1	YPD+AA	p3-A5	D	3377	5978	6153	7928	7612	8586	7773	5733	6049	7396	6933	11699	7652	17025	221518	62836	111313	6385	8763	11292	15501	16918	19544	18963	25616	25457	33421	10553	13413	20586	18612	-3.5266606	-2.911455539	-2.50514226	-3.464160227	-2.777696864	-2.401716156	-3.245837285	-2.495274031	-2.099551638	-3.184998229	-2.47816418	-2.108310027	-3.316192979	-2.631781079
600	1	YPD+AA	p2-H7	D	3157	5429	5736	7502	7182	7462	6423	5763	6034	6016	6061	10567	6102	17955	237586	35772	60492	6077	9622	7349	10679	14340	16041	22276	28529	10606	13636	10230	15644	18407	20329	-3.622991709	-3.013222969	-2.670467569	-3.534337891	-3.004047329	-2.599236545	-3.38614678	-3.058636724	-2.975122513	-3.37576912	-3.087999108	-3.004781118	-3.371424125	-2.578595303
600	1	YPD	p1-G7	D	2016	3308	3178	3509	3234	3083	2608	2774	2792	4254	3837	3649	1767	3224	41671	4512	6677	1492	2443	4975	6528	3067	2198	1911	2319	393	359	1470	2140	9700	8740	-4.118402886	-4.076505749	-4.212820519	-4.124847926	-4.243380722	-4.586836634	-4.270067106	-5.129061674	-6.270488059	-4.277070775	-5.291841448	-6.641927363	-4.13126268	-4.295841107
600	1	YPD+AA	p4-F6	D	2274	3905	3553	4128	4311	5826	5082	4383	4623	4470	4353	5636	3144	4689	70514	41054	72632	5078	8683	1930	2608	7222	7281	3629	4715	16593	19913	10967	14277	305	239	-3.95248888	-3.641784313	-3.356388481	-4.013307678	-3.667168041	-3.389116274	-3.633639596	-2.920913915	-2.527561472	-3.609949534	-2.905104637	-2.626121688	-3.968800748	-3.921244591
600	1	YPD	p1-C8	D	2294	3857	3760	3800	3336	5552	4793	3583	4243	4921	4890	5753	3077	3926	48167	25959	43254	2946	4955	6155	8723	6283	6550	2758	2774	6215	7666	4243	6250	7737	7387	-3.964856984	-3.621237449	-3.495672831	-3.956681037	-3.688708819	-3.49491944	-3.681812031	-3.379283818	-3.509576667	-3.668497899	-3.423420518	-3.580699505	-4.05159271	-4.098842835
600	1	YPD+AA	p2-F6	D	2216	3718	3644	3831	3572	4973	3933	4023	3964	4364	4262	4842	2768	4415	55361	18177	31667	3642	5333	2435	3648	4584	5273	2446	3665	3499	4691	5730	7327	825	856	-4.001560774	-3.793631048	-3.810948425	-3.988018015	-3.794538877	-3.711785029	-3.791946975	-3.73564513	-4.084065178	-3.866251925	-3.735235104	-4.071848693	-4.043467911	-3.981456097
600	1	YPD	p4-B6	D	2122	2951	2999	2999	3065	4567	3499	2909	2660	4345	4183	4472	2356	3240	37932	14978	25629	1488	2531	5710	7457	4333	4910	1965	1876	2779	3850	1344	2266	10621	9521	-4.232602568	-3.873123171	-3.867260261	-4.182821095	-3.955698649	-3.783110548	-3.87711372	-3.92921973	-4.314451241	-3.983177205	-3.94678571	-4.269421324	-4.288314877	-4.290890601
600	1	YPD+AA	p1-B7	D	2138	3610	3238	3795	3748	4337	3088	3047	3161	4406	4006	4159	2348	4370	59504	12890	20484	1608	2627	2938	4349	3819	3934	2932	3529	1993	2762	1755	2466	1242	1602	-4.031038891	-3.945684246	-3.993531796	-4.106144139	-3.959100013	-4.00472777	-3.92878739	-4.079350371	-4.646901351	-4.108130787	-4.170866139	-4.601539417	-4.052909366	-3.991700922
600	1	YPD+AA	p4-D5	D	2111	3502	3447	3595	3164	5438	4730	3590	3643	4201	4065	5690	3397	3883	47808	36803	60044	3533	4824	3617	5295	7377	7112	2880	3041	12045	16341	4523	5780	2216	2602	-4.06141243	-3.632248659	-3.335153352	-4.043595707	-3.589771226	-3.412600992	-3.702558908	-3.030222825	-2.847892756	-3.681729216	-3.095432606	-2.823817185	-4.107049785	-4.10985588
600	1	YPD+AA	p4-H7	D	2106	3540	3617	3802	3559	4909	3855	3945	4106	4376	4324	4770	2958	4540	52284	16763	29302	3623	5525	2932	3600	4362	5283	3189	3313	3546	4197	5649	8199	1228	835	-4.050619936	-3.808612602	-3.860589736	-3.995455042	-3.728150551	-3.709890372	-3.8049	-3.816628112	-4.070722184	-3.886283412	-3.81285446	-4.183124488	-4.051066532	-3.953536919
600	1	YPD+AA	p3-A8	D	2059	3627	3509	3885	3672	4384	3690	4048	3942	4512	4233	4139	2474	4709	66425	11912	19769	4200	5863	4544	5770	4197	4393	3332	4817	1638	1965	6097	8109	4356	3682	-4.026340803	-3.950504694	-3.89915042	-4.025768898	-3.906827641	-3.894372125	-3.918008705	-4.158255893	-4.843066406	-3.930027961	-4.206395179	-4.942002227	-4.029470793	-3.91698836
600	1	YPD	p3-G7	D	2079	3462	3304	3283	3583	4618	3732	3532	3621	4229	3920	4788	2502	4119	53947	14111	27309	2872	4116	3135	3774	4533	4444	2404	3642	2695	3552	3647	4621	1650	1106	-4.072900207	-3.804846119	-3.822136432	-4.085966139	-3.895573503	-3.882829618	-3.866008544	-3.988847553	-4.345144188	-3.918710136	-3.883293915	-4.349983647	-4.197836138	-4.050853516
600	1	YPD+AA	p4-A8	D	1994	3430	3597	3694	3510	5123	4412	3897	4019	4712	4404	5010	3323	4071	58364	30253	55815	3554	5262	3354	4179	5899	6630	2673	3891	10235	13143	5818	7815	928	748	-4.082186402	-3.759522992	-3.558737559	-4.00099983	-3.611795926	-3.482779686	-3.76223005	-3.226206835	-3.010729173	-3.751326317	-3.168467583	-3.041605175	-4.079883895	-4.062575262
600	1	YPD	p1-F5	D	1886	2843	2662	2716	2713	2891	2466	2451	2150	3866	3355	3008	1831	2227	27160	4134	6303	1304	2019	3634	4579	2529	2952	1180	1191	250	264	1124	1664	3982	3284	-4.269886831	-4.269683501	-4.405696437	-4.302022275	-4.207801649	-4.291901583	-4.334367792	-5.216556727	-6.722836753	-4.333057014	-5.349484523	-6.949300648	-4.387433567	-4.665808543
600	1	YPD	p1-H6	D	2011	3356	3108	3485	3167	3202	2651	2801	3077	3692	3360	3812	2120	3252	41846	4683	8126	1861	2752	2799	4460	3253	3744	2004	2412	519	640	2059	2808	4990	6038	-4.103996875	-4.032804921	-4.153942757	-4.147120562	-4.061247826	-4.054229931	-4.23219464	-5.091863258	-5.992393788	-4.260717491	-5.095441436	-6.063781575	-4.138125732	-4.287193739
600	1	YPD+AA	p1-A5	D	1980	3132	3064	3026	3029	3960	3519	2467	2576	3807	3785	3710	2044	2599	32932	16278	28590	1224	2079	3295	4067	4074	4002	1361	1839	3369	5070	1250	1758	3570	2427	-4.173074885	-4.05992703	-3.928895086	-4.161378743	-4.097755243	-3.987590254	-4.019726229	-3.845987685	-4.121926427	-3.97747756	-3.837453227	-3.994153655	-4.279352161	-4.511337176
600	1	YPD	p3-F5	D	1944	2927	2610	3206	3158	3632	3056	2866	2899	3604	3632	3871	1976	3633	41305	10702	20029	2623	3907	2626	3495	3876	3753	2295	2218	2094	2776	4434	5511	1645	1793	-4.240768656	-4.017446035	-3.97871671	-4.321749773	-4.131589316	-4.05182897	-4.106186794	-4.265371548	-4.597466279	-4.118547547	-4.19332901	-4.59648343	-4.221569722	-4.176405178
600	1	YPD	p3-H6	D	1873	3049	2859	3315	3003	3163	2776	2508	2447	4014	3973	3597	1649	3556	46371	6171	10581	1333	2273	4239	6375	3347	2589	2053	3498	656	927	1400	1952	4843	4350	-4.199932995	-4.090858742	-4.125455982	-4.230628081	-4.312494872	-4.423112789	-4.24444931	-4.815941289	-5.758136882	-4.214643376	-4.831450293	-5.693296186	-4.188136153	-4.197827614
600	1	YPD+AA	p1-G8	D	1868	3225	2902	3057	3257	4041	3135	2998	3156	3838	3700	4001	2167	3681	45253	11048	18564	1990	2941	2927	3426	4154	4231	2382	2345	1886	2789	2650	3227	1684	818	-4.143813713	-3.984414577	-3.909448679	-4.21569984	-4.039320193	-3.931946118	-3.999478069	-4.233552772	-4.702084208	-4.093025245	-4.269286012	-4.591811364	-4.269159733	-4.163279477
600	1	YPD	p4-C8	D	1851	3028	2889	3371	3187	3030	2518	2903	2868	3927	4067	3123	1903	3720	51792	4818	7958	1762	2791	5761	7687	2895	2965	2554	3041	481	727	1987	2408	10937	11697	-4.206844328	-4.232164829	-4.270535293	-4.220189573	-4.169232327	-4.287507457	-4.287407635	-5.063443284	-6.068430401	-4.312189483	-5.116332521	-5.936323274	-4.17138434	-4.152740263
600	1	YPD(37C)	p7-A8	D	1788	2530	2673	2983	3103	1586	1290	3311	3440	2288	2037	1611	1115	3199	42984	398	517	3123	4482	737	955	907	1166	2287	2510	16	27	4609	5378	525	597	-4.386527361	-4.894103803	-5.431133233	-4.297898557	-4.70380951	-5.220805402	-4.934755131	-7.557105462	-9.471708949	-4.9810122	-7.850222638	-9.229412885	-4.293664271	-4.30362567
600	1	YPD+AA	p2-A8	D	1716	2177	2265	2200	1911	3952	3149	2116	2032	2883	2865	1749	1168	1484	16236	18526	30728	886	1416	2679	4202	1475	1530	616	627	5086	6838	765	1111	3839	4052	-4.536798881	-4.811914711	-4.944862414	-4.463525236	-4.657371031	-4.949116754	-4.021748475	-3.716627037	-3.710050725	-4.088569477	-3.765335942	-3.694999181	-4.598136416	-5.071722786
600	1	YPD+AA	p6-G5	D	1781	3003	2862	2972	2855	3979	3550	3428	3471	3642	3192	4013	1987	3694	43455	15771	27220	3753	5377	2522	2278	4135	3867	2234	2370	3310	4376	5749	7934	1017	623	-4.215134874	-3.981419816	-3.914033076	-4.229579313	-4.126037952	-4.021905477	-4.014939723	-3.877629378	-4.139594202	-3.968706815	-3.886558236	-4.141359407	-4.29735865	-4.159754049
600	1	YPD+AA	p5-A5	D	1790	2790	2673	2931	2789	4034	3738	3002	3064	3608	3485	3933	2220	3632	45808	19700	36942	2531	3497	3700	4629	4493	4130	2329	3394	5266	7771	3673	4684	2641	2182	-4.288705068	-4.001556413	-3.830999774	-4.297898557	-4.015156719	-3.956107083	-4.001211815	-3.655183553	-3.675271331	-3.91710371	-3.581161118	-3.567095616	-4.311250115	-4.17668047
600	1	YPD	p2-B6	D	1739	2612	2467	2529	2467	2485	2134	2121	2122	3456	3348	2773	1512	1801	25427	3215	5446	969	1664	3439	4865	2208	2146	665	1046	173	355	900	1338	4551	4598	-4.354630452	-4.35102914	-4.541433276	-4.378097157	-4.399230637	-4.610778846	-4.485697595	-5.467974831	-7.091006076	-4.477656266	-5.495628839	-6.653131962	-4.458769809	-4.878121865
600	1	YPD	p3-E6	D	1773	3228	3053	3828	3340	3546	2973	3498	3768	3634	3528	4245	2492	5165	57588	10725	17886	3338	5630	2322	3073	4642	4913	3173	3570	1666	2188	5507	9440	1270	1147	-4.142883913	-3.925217087	-3.798375096	-4.164975281	-3.899578314	-3.782499737	-4.130150047	-4.263224723	-4.826116848	-4.146082875	-4.306491949	-4.834506588	-4.044251303	-3.824558829
600	1	YPD(37C)	p7-A5	D	1729	2296	2235	2877	2585	1375	1145	2881	3003	2074	1857	1479	923	2910	33276	203	261	2085	3868	593	657	614	786	1354	1923	0	0	2773	4332	653	554	-4.483578185	-4.979592723	-5.821280755	-4.476858767	-4.89278996	-5.615182976	-5.077516523	-8.230351488		-5.100249782	-8.533745105		-4.329845692	-4.39831085
600	1	YPD(37C)	p8-B6	D	1673	2277	2388	3036	2854	1285	1117	3143	3054	1970	1839	1577	990	2821	36590	142	239	2546	3967	521	652	825	943	1670	1699	0	0	3516	4970	637	531	-4.491887876	-4.915434599	-5.525892297	-4.410643799	-4.822714251	-5.433073486	-5.145211536	-8.58773041		-5.125007899	-8.62180196		-4.276052917	-4.429372499
600	1	YPD(37C)	p8-A8	D	1675	2396	2512	2766	2614	1341	1093	2916	2935	2049	2020	1601	1028	3025	31550	108	274	2192	3716	625	905	787	825	1780	1778	0	0	3022	4421	659	854	-4.440945983	-4.900330473	-5.573047435	-4.360020746	-4.785048748	-5.566756382	-5.10255465	-8.86142624		-5.14672821	-8.485137406		-4.369191543	-4.35955284
600	1	YPD+AA	p2-G5	D	1684	2694	2416	2794	2616	4193	3708	2690	2486	3368	3286	2865	1782	2085	26412	20125	41127	1695	2568	2622	3431	2788	3028	724	1086	5869	9799	2580	3935	1717	1148	-4.323719586	-4.318390557	-4.308195911	-4.398986715	-4.234927586	-4.266482154	-3.962553786	-3.633839365	-3.56685813	-3.925161771	-3.473845393	-3.335214133	-4.359119516	-4.731695076
600	1	YPD(37C)	p8-G5	D	1645	2406	2316	2922	2847	1241	1071	2749	2728	1873	1793	1613	990	3575	39317	190	209	2078	3446	587	709	796	907	1958	2080	0	0	3057	3909	510	577	-4.436781046	-4.892863108	-5.561676497	-4.441258435	-4.822714251	-5.471997319	-5.180052748	-8.296533395		-5.167061627	-8.75593126		-4.314325463	-4.192498755
600	1	YPD(37C)	p8-H7	D	1580	2188	1926	2807	2491	1106	971	2715	2767	1941	1727	1397	689	2652	23814	68	104	1842	3554	466	646	626	602	1219	1068	0	0	2479	4242	408	423	-4.531758779	-5.036631827	-5.801925312	-4.625654681	-5.185177923	-5.881882323	-5.295220352	-9.324049762		-5.265083229	-9.453874613		-4.354477479	-4.491149859
600	1	YPD(37C)	p7-B7	D	1542	2072	1939	2447	2614	1404	1124	1859	1858	2197	1970	1404	830	2508	31314	353	429	751	1336	1110	1508	915	721	1002	1435	6	0	621	762	1599	1330	-4.586232339	-5.031633601	-5.422351618	-4.618927618	-4.998993493	-5.701500631	-5.056644949	-7.67708941	-10.4525382	-5.118760667	-8.036808593		-4.491730992	-4.546978308
600	1	YPD	p5-E6	D	1585	2531	2340	2499	2375	2953	2684	2293	2226	3241	3096	3085	1606	2748	32242	8537	16327	1280	2139	2572	3735	2881	2944	1835	1692	1468	1943	1512	1861	1923	1563	-4.386132182	-4.24440725	-4.275382948	-4.430949065	-4.3389173	-4.294615289	-4.313148652	-4.49139253	-4.952641462	-4.2483462	-4.397690054	-4.953261302	-4.470703125	-4.455590557
600	1	YPD	p6-E7	D	1533	2485	2321	2601	2558	3432	2764	2056	2096	3163	2824	3164	2035	3290	33573	14759	25862	1199	1843	2129	2786	4392	4403	2181	2012	3853	5205	1163	1656	1394	1237	-4.404474004	-4.219121857	-3.8537357	-4.439101867	-4.102168096	-3.892098363	-4.162827073	-3.943949122	-3.987690326	-4.218975513	-3.937735523	-3.96787477	-4.43069779	-4.275576366
600	1	YPD+AA	p6-C6	D	1469	2604	2674	2900	2861	4708	4055	3485	3236	3166	3015	4927	2714	3384	47723	38006	65497	4270	6446	1730	2273	6347	6731	2503	3005	15784	20860	10055	12416	409	408	-4.357697939	-3.776228623	-3.485538144	-4.297524516	-3.814240354	-3.467660769	-3.846707065	-2.998058146	-2.577545623	-3.835703731	-3.008505893	-2.579661023	-4.321883039	-4.247405489
600	1	YPD(37C)	p8-E5	D	1452	1985	1938	2523	2402	1050	840	2152	2449	1901	1797	1256	669	2483	31137	106	240	1319	3004	578	741	472	684	1509	1761	0	0	1811	3741	552	612	-4.629127749	-5.143026839	-6.084296698	-4.619443481	-5.214635134	-5.754181851	-5.34718009	-8.880118373		-5.410007806	-8.617626589		-4.461145107	-4.556996425
600	1	YPD	p1-E6	D	1482	2519	2247	2291	2000	2150	1833	1732	1786	2790	2547	2364	1533	1913	23136	3563	5164	912	1303	2412	3397	2475	2483	795	1158	426	348	875	1202	3893	3531	-4.390884666	-4.510603807	-4.427280008	-4.471504001	-4.385437315	-4.464916983	-4.630502412	-5.365199302	-6.189858325	-4.62970045	-5.54879876	-6.673047272	-4.557605373	-4.817791241
600	1	YPD(37C)	p7-E6	D	1435	1811	1905	2411	2411	1283	1111	2635	2733	1710	1576	1418	807	2593	30332	196	567	2359	3516	480	667	841	799	1555	1676	0	20	3167	4367	452	594	-4.720867485	-5.021711479	-5.506684023	-4.636617986	-5.027095526	-5.598778823	-5.146769169	-8.265442808		-5.130393908	-7.757906208	-9.529517478	-4.506552177	-4.513648425
600	1	YPD+AA	p3-B7	D	1413	1637	1465	1121	1135	2975	2533	2034	1882	2074	2125	1349	630	124	1642	14255	24071	1044	1734	721	947	856	774	25	23	3501	4513	911	1381	113	58	-4.821881365	-5.07159533	-5.489005307	-4.899244752	-5.274699375	-5.630567895	-4.305726216	-3.978694466	-4.08349375	-4.306250048	-4.009502437	-4.110532351	-5.272372632	-7.553937645
600	1	YPD+AA	p6-D5	D	1449	2533	2205	2661	2234	3312	2834	2075	2152	2794	3038	3462	1697	2720	37483	13473	21787	1383	2066	1546	2149	3677	3799	1761	1868	3306	4551	1390	1457	569	510	-4.385342292	-4.12911245	-4.031423202	-4.490372486	-4.283801929	-4.039646616	-4.198418018	-4.035114506	-4.140803392	-4.193965277	-4.109196771	-4.102147483	-4.407891784	-4.465832051
600	1	YPD(37C)	p8-A7	D	1448	1984	1887	2472	2547	1123	952	1941	2071	2092	1858	1280	615	2970	34036	143	355	1177	1715	792	979	734	596	1589	2183	0	0	947	1560	1001	1000	-4.629631655	-5.124098829	-5.642766655	-4.646111728	-5.298796926	-5.891899102	-5.279966579	-8.580712837		-5.284844663	-8.226147723		-4.481566237	-4.377901978
600	1	YPD	p4-A7	D	1446	2296	2220	2195	2131	2077	1856	1773	1921	2425	2232	2717	1462	2029	26747	2568	3785	1501	2068	1680	1975	2404	1867	1197	1412	193	375	2285	2981	2550	1892	-4.483578185	-4.371430576	-4.456386388	-4.483592799	-4.432858554	-4.750051625	-4.66504571	-5.692674802	-6.981607482	-4.617230784	-5.859464346	-6.598323725	-4.60041173	-4.75892087
600	1	YPD(37C)	p8-E7	D	1373	1932	1760	2310	2252	1146	1001	1821	1743	1937	1842	1191	679	2295	29999	215	449	961	1188	763	1034	494	583	1304	1639	0	0	886	933	891	930	-4.656190928	-5.196165616	-6.038740166	-4.715786186	-5.199798067	-5.913952582	-5.259692636	-8.172919439		-5.234654918	-7.991242624		-4.549346252	-4.635731088
600	1	YPD(37C)	p7-B5	D	1389	1891	1705	2483	2254	1109	952	1765	1840	1882	1849	1033	634	2014	29653	238	182	1071	1408	725	919	415	603	1113	1589	8	0	1003	1178	839	771	-4.677640874	-5.338491717	-6.212997163	-4.747534884	-5.26837024	-5.880222572	-5.292511546	-8.071286794	-10.16485613	-5.284844663	-8.894258825		-4.47712627	-4.766341137
600	1	YPD	p2-C8	D	1397	2118	2219	2267	2091	1898	1568	1396	1321	3169	2714	1891	999	1885	20310	1201	2192	504	660	3443	4472	1155	919	907	1082	56	95	340	386	6595	6174	-4.564274416	-4.733853117	-5.18942006	-4.484043351	-4.813664415	-5.458853646	-4.755169554	-6.452647645	-8.21894598	-4.785853497	-6.405695864	-7.97137286	-4.568136405	-4.83253611
600	1	YPD+AA	p2-D5	D	1379	1842	1715	1730	1573	2591	2181	1920	2173	2387	2203	1446	905	1218	10699	7695	13381	1064	1590	1003	1177	1120	1139	464	554	1260	1470	1056	1273	641	501	-4.703894726	-5.002157783	-5.220191719	-4.741686914	-4.91248425	-5.244233805	-4.443926353	-4.595231421	-5.105430671	-4.455870932	-4.596674443	-5.232232072	-4.838472368	-5.269253762
600	1	YPD+AA	p6-F6	D	1374	2126	1892	1860	1648	2673	2242	1923	1928	2816	2566	2062	1139	1073	15085	9368	15840	910	1209	3139	4137	1810	1745	414	337	1601	2389	1053	1193	4147	3240	-4.560504384	-4.647282521	-4.740193559	-4.643465524	-4.682513231	-4.817629934	-4.412768817	-4.398502562	-4.865913958	-4.428286094	-4.427971847	-4.746619604	-4.766017289	-5.396005468
600	1	YPD(37C)	p8-H5	D	1358	1826	1796	2119	2124	1038	975	1895	1866	1980	1785	1032	582	1656	23471	121	239	852	1598	824	876	494	437	685	1314	0	0	813	1279	1029	1051	-4.712618881	-5.33946024	-6.038740166	-4.695538025	-5.353948746	-6.202206574	-5.35867447	-8.747766922		-5.260972227	-8.62180196		-4.635649497	-4.962058875
600	1	YPD(37C)	p8-D5	D	1355	1879	1872	2346	2123	995	876	1751	1797	1922	1625	1123	639	2241	27044	137	231	880	1345	692	1050	537	535	1076	1338	0	0	729	1035	851	1310	-4.684006943	-5.254955231	-5.955277589	-4.654092617	-5.26051474	-5.999873022	-5.400982796	-8.623576541		-5.368043607	-8.655847802		-4.533882026	-4.659541736
600	1	YPD(37C)	p8-E8	D	1340	1852	1784	2283	2260	1079	961	1858	1869	1797	1703	1424	756	2394	29165	160	295	1129	1593	658	929	666	717	1134	1821	6	4	1112	1296	706	677	-4.698480527	-5.017489094	-5.739986013	-4.70224196	-5.092377818	-5.707063928	-5.319935568	-8.468383652	-10.4525382	-5.275435289	-8.411290156	-11.13895539	-4.561103409	-4.593498324
600	1	YPD(37C)	p7-F7	D	1324	1978	1807	2289	2038	1039	910	2313	2460	1652	1399	1275	684	2190	29253	100	190	2092	3019	609	668	690	564	1083	1569	0	0	2513	3314	718	513	-4.63266043	-5.128012728	-5.704584086	-4.689431983	-5.192461277	-5.947085517	-5.357711542	-8.938387281		-5.329965098	-8.85124144		-4.558478735	-4.682562387
600	1	YPD	p6-A7	D	1327	1873	1887	2049	1981	1754	1510	1785	1903	2482	2347	1920	1284	2421	30454	1654	3053	1209	2032	2181	3512	1602	1866	1869	1955	85	119	1421	2192	3156	3950	-4.68720524	-4.718633721	-4.862267556	-4.646111728	-4.56268371	-4.750587387	-4.834071361	-6.132605592	-7.801646414	-4.823544768	-6.074385519	-7.746126258	-4.669241907	-4.582283253
600	1	YPD(37C)	p8-C6	D	1260	1857	1777	2279	2092	1095	918	1583	1738	1980	1813	1026	584	1943	25435	192	386	896	1489	1255	1538	575	538	1005	1453	16	7	1148	1707	2271	2499	-4.695784381	-5.34529116	-5.886905642	-4.706173445	-5.350518211	-5.994281209	-5.305215891	-8.286062095	-9.471708949	-5.321212307	-8.142428143	-10.5793396	-4.562857026	-4.802230761
600	1	YPD	p6-B6	D	1230	1738	1770	1441	1268	1464	1258	1467	1418	1838	1765	1225	1019	1039	12298	1912	3134	480	733	1323	1746	878	1348	305	611	113	150	219	399	1103	1425	-4.762011637	-5.168018063	-5.46362909	-4.710120448	-4.793842161	-5.075762477	-5.014797839	-5.987652374	-7.516909852	-5.00613126	-6.048200089	-7.514614457	-5.021256459	-5.428205219
600	1	YPD+AA	p4-C6	D	1274	1616	1733	1449	1451	2535	2071	1975	1939	2044	2045	1171	723	414	5866	6719	12101	795	1143	334	332	690	808	175	249	1223	1209	495	624	85	52	-4.834792703	-5.213100822	-5.704584086	-4.731245984	-5.137009972	-5.58757771	-4.465776618	-4.730862854	-5.135235535	-4.507622836	-4.697222139	-5.427700901	-5.015720113	-6.348353236
600	1	YPD(37C)	p8-G8	D	1261	1760	1703	2192	2072	958	809	1631	1640	1763	1706	1168	543	2116	25328	137	233	697	1252	602	961	574	507	971	1200	0	0	518	896	789	847	-4.749432854	-5.215666022	-5.888646287	-4.748708593	-5.423309874	-6.053628765	-5.438877756	-8.623576541		-5.447610781	-8.647227059		-4.601779407	-4.716936417
600	1	YPD	p5-C8	D	1231	1686	1690	1878	1808	1946	1855	1601	1586	2179	2050	1920	1018	1852	17949	4817	6578	961	1641	1828	2022	1876	1601	767	844	804	648	1828	1562	2505	1809	-4.792387804	-4.718633721	-4.704378554	-4.756371466	-4.794823997	-4.903756056	-4.730194271	-5.063650861	-5.554698402	-4.617769723	-5.306779485	-6.051359055	-4.756386396	-4.850197795
600	1	YPD+AA	p4-G8	D	1238	1649	1542	1260	1338	2598	2157	1801	2058	2005	1630	1817	984	489	6815	7902	17253	593	1227	709	901	1595	1760	259	468	1428	2587	544	714	612	610	-4.81457762	-4.773772117	-4.866646668	-4.848019719	-4.828793297	-4.809070681	-4.441228336	-4.568686296	-4.980267528	-4.466936051	-4.342524192	-4.666995569	-5.155482055	-6.181856721
600	1	YPD+AA	p4-G5	D	1227	1577	1546	1210	1025	2969	2482	1900	1926	1807	1935	1430	769	92	2051	16167	28636	1063	1602	751	902	971	1251	14	0	4657	6560	912	1292	167	319	-4.859222356	-5.013284463	-5.362949215	-4.845429044	-5.075328225	-5.150441258	-4.307745059	-3.852830061	-3.798170928	-4.326589732	-3.835845566	-3.736503869	-5.195973417	-7.852430633
600	1	YPD	p4-E7	D	1216	1927	1794	1942	1864	1702	1389	1196	1240	2536	2323	1630	816	1230	20952	1511	2881	317	508	2055	2654	970	879	661	766	104	157	166	206	3176	2896	-4.658782274	-4.882378892	-5.363979612	-4.696652231	-5.016004839	-5.503354871	-4.864166224	-6.223030505	-7.599906772	-4.907070355	-6.132372777	-7.469003946	-4.722875407	-5.259449762
600	1	YPD+AA	p2-G8	D	1232	1489	1370	1155	1115	2327	2212	1708	1720	1689	1658	1077	562	106	1395	6813	11617	344	464	624	1002	652	601	12	0	901	1173	74	101	130	162	-4.91664191	-5.296779509	-5.761231121	-4.966289255	-5.388917344	-5.883544834	-4.55139037	-4.716969637	-5.440792413	-4.441757335	-4.738040691	-5.457929903	-5.242493432	-7.710780116
600	1	YPD+AA	p5-G8	D	1121	1432	1475	1232	1337	1962	1683	1339	1430	2045	1842	1329	856	1257	16270	5228	8405	586	943	1966	2888	981	1563	761	841	744	903	623	579	2939	3146	-4.955674595	-5.086532127	-5.352703224	-4.892442005	-4.968148818	-4.927777438	-4.722005893	-4.981773393	-5.632256636	-4.715076504	-5.061683466	-5.719527198	-5.177954911	-5.237736002
600	1	YPD(37C)	p7-D6	D	585	907	772	961	813	443	343	777	674	787	685	528	262	1035	12393	81	108	330	483	317	379	197	202	603	715	0	0	342	352	309	274	-5.412359492	-6.009617902	-6.958071955	-5.539870724	-6.15207469	-6.973872071	-6.210155764	-9.149108313		-6.305679251	-9.416134285		-5.426374646	-5.432062504
600	1	YPD	p5-G7	D	1146	1891	1945	1987	1851	2014	1753	1758	1660	2614	2530	1994	1321	2153	26378	3413	5841	960	1263	3484	4865	1934	2103	1287	1445	275	384	908	1401	6771	7079	-4.677640874	-4.680816235	-4.673930007	-4.615838018	-4.53427489	-4.631019593	-4.69584746	-5.408210518	-6.627526573	-4.674325813	-5.425608218	-6.574607199	-4.699967813	-4.699601713
600	1	YPD(37C)	p8-C8	D	1127	1591	1565	2036	1982	952	820	1508	1488	1768	1545	939	483	1806	24027	117	298	439	990	821	1020	320	283	533	1341	0	11	273	589	964	1057	-4.850383914	-5.433898707	-6.472954687	-4.833214171	-5.54040254	-6.636692871	-5.445160499	-8.781383532		-5.434105357	-8.401172026	-10.12735448	-4.675606678	-4.875349476
600	1	YPD(37C)	p7-F5	D	1055	1365	1370	1799	1535	871	714	1134	1205	1694	1485	946	377	1867	18786	147	216	487	700	809	1153	464	357	1088	888	0	0	362	490	1014	1131	-5.003592235	-5.426471617	-6.101391131	-4.966289255	-5.788174007	-6.404403987	-5.534083557	-8.553124881		-5.572526735	-8.722987104		-4.799362821	-4.842131067
600	1	YPD+AA	p5-B7	D	1115	1388	1397	683	595	2526	2208	1424	1452	2237	1805	1143	643	31	383	10933	20592	688	926	1472	1674	663	615	0	0	2398	3414	631	680	806	487	-4.986882801	-5.237302522	-5.744500693	-4.946772914	-5.25427447	-5.860517501	-4.469333231	-4.24401645	-4.461907335	-4.44356729	-4.165607582	-4.389609848	-5.767854196	-8.940232006
600	1	YPD(37C)	p7-E8	D	1073	1512	1401	1760	1693	917	827	1484	1443	1450	1480	967	389	1755	17723	153	521	635	907	642	813	466	328	995	829	0	58	535	820	565	864	-4.901313386	-5.40451569	-6.097090049	-4.943913727	-5.756839851	-6.48912616	-5.482618061	-8.513119546		-5.425605003	-7.84251547	-8.464806741	-4.821279967	-4.903995074
600	1	YPD(37C)	p7-G7	D	1061	1406	1360	1851	1756	757	707	1196	1278	1415	1321	735	406	1649	23228	107	121	600	813	440	695	373	311	1052	986	0	0	472	616	373	683	-4.97399787	-5.678843687	-6.319697264	-4.973615295	-5.714066035	-6.542346857	-5.67436228	-8.870728633		-5.582379032	-9.302474966		-4.770867743	-4.966294888
600	1	YPD(37C)	p7-C8	D	541	736	677	957	927	417	365	680	585	819	766	468	265	920	12755	96	116	283	358	373	600	260	280	541	629	0	0	225	201	494	586	-5.621271824	-6.13024589	-6.680594052	-5.671184001	-6.140689368	-6.647350166	-6.270639312	-8.979209276		-6.243512344	-9.344675321		-5.430545664	-5.54984554
600	1	YPD+AA	p3-G8	D	1047	1327	1202	949	837	2486	2318	1372	1342	1594	1327	1097	549	146	1559	17358	27029	741	1096	281	359	572	621	7	4	5920	6650	805	1128	23	111	-5.031825908	-5.278379726	-5.892136692	-5.097113158	-5.412320753	-5.850808687	-4.485295262	-3.781748693	-3.558205943	-4.394949674	-3.893599869	-3.722877618	-5.438940257	-7.390612588
600	1	YPD+AA	p6-G8	D	1042	1241	1280	1030	1005	2292	1946	1416	1398	1715	1667	1016	644	410	4651	13055	19992	659	988	1318	1465	864	1045	146	193	4281	5055	455	721	2423	1659	-5.098829157	-5.355085558	-5.479702914	-5.034239917	-5.252720468	-5.330367604	-4.566545456	-4.066630986	-3.882355765	-4.569878435	-4.19517804	-3.99711662	-5.357034974	-6.35806205
600	1	YPD	p6-C8	D	1000	1609	1489	1543	1529	1557	1325	932	979	2341	2186	1179	753	1481	15157	1878	3399	273	357	2799	4183	932	845	606	709	179	245	143	123	6548	6983	-4.839133795	-5.206292285	-5.403942869	-4.882995241	-5.096353966	-5.542803141	-4.953209362	-6.005594808	-7.056911865	-4.954241959	-5.967028962	-7.023991541	-4.952865203	-5.073746396
600	1	YPD(37C)	p8-F6	D	952	1324	1201	1522	1581	848	665	922	1037	1586	1491	770	386	1360	20016	85	141	345	493	794	981	313	307	883	959	0	0	263	276	1023	1004	-5.034089206	-5.632323671	-6.495072493	-5.097945451	-5.764581825	-6.555292021	-5.560844898	-9.100906211		-5.643622657	-9.149505622		-4.966568517	-5.158979231
600	1	YPD+AA	p6-H7	D	937	1058	909	492	490	1608	1390	696	706	1072	1034	760	403	16	353	5281	9940	193	314	495	589	391	384	0	0	751	1234	72	103	378	337	-5.25836633	-5.645395753	-6.272568123	-5.376510179	-5.721482632	-6.331497216	-4.920979084	-4.971686715	-5.622892019	-4.906350672	-4.893943212	-5.407233547	-6.095870339	-9.601630488
600	1	YPD+AA	p5-A8	D	896	1236	1096	748	773	2084	1895	1274	1476	1393	1393	773	511	85	821	11861	19439	509	922	501	593	541	569	0	0	3834	4239	412	702	109	52	-5.102866304	-5.628435137	-5.947856404	-5.189432806	-5.484049604	-5.938259335	-4.661681131	-4.162546481	-3.992633747	-4.59643558	-4.223228876	-4.17316708	-5.676946077	-7.931567954
600	1	reference	p1-D6	D	0	3428	3390	3394	3341	1675	1538	3259	3284	3852	3884	1598	1083	2219	31052	226	313	1215	1859	1908	2647	682	696	688	1326	0	0	1046	1828	2661	2942	-4.082769663	-4.90220606	-5.716246025	-4.060270073	-4.732928947	-5.736790108	-4.880157089	-8.123022468		-4.805171548	-8.352062322		-4.16458461	-4.669407287
600	1	reference	p1-C7	D	0	3225	3116	3377	3251	1693	1353	2661	2850	4111	3706	1465	802	1925	24468	189	323	612	877	2210	2785	577	452	778	850	0	0	227	364	3326	3263	-4.143813713	-4.989103664	-5.883433417	-4.144549867	-5.033310586	-6.168457589	-4.869468151	-8.301810452		-4.93333007	-8.320613189		-4.169606035	-4.811537963
600	1	reference	p1-B5	D	0	3144	2915	3277	3226	1697	1380	2582	2605	4066	3610	1532	769	2099	26166	219	362	540	881	2105	2722	499	552	845	996	0	0	223	314	2849	3246	-4.169250789	-4.944384836	-6.028669587	-4.211230175	-5.075328225	-5.968591722	-4.867108268	-8.154485737		-4.91357092	-8.2066213		-4.199665407	-4.72500289
600	1	reference	p1-E8	D	0	2986	2990	3073	3068	1497	1373	2675	2579	3789	3505	1437	705	1975	25598	144	383	570	778	1931	2220	393	473	727	762	0	0	205	274	2888	2552	-4.220811964	-5.0084013	-6.267466071	-4.185826607	-5.162221391	-6.12304438	-4.992507149	-8.573744168		-4.918656292	-8.150230523		-4.263939493	-4.785895533
600	1	reference	p1-F7	D	0	3110	3164	3205	3012	1706	1291	2561	2679	3955	3761	1327	851	1862	20480	278	293	480	916	2066	2864	458	525	863	838	0	0	216	288	2867	3201	-4.180123937	-5.088038152	-6.114406499	-4.129262945	-4.974007066	-6.018741506	-4.861818806	-7.915936354		-4.980237307	-8.418092903		-4.221881686	-4.844812752
800	1	YPD+AA	p3-A5	D	5450	5120	6008	7012	6848	7506	7117	6508	6316	5910	6917	10473	11062	134118	154463	171404	110828	4293	11075	14087	14522	14182	14809	23309	23330	21422	18564	11771	11402	23437	21993	-3.306421564	-3.192929586	-2.859404703	-3.637012199	-3.148602334	-2.729181732	-3.452947983	-2.858843437	-2.654728733	-3.410655579	-2.905064502	-2.682262667	-3.479492106	-2.846287989
800	1	YPD+AA	p2-C6	D	5122	4171	5473	6208	6601	7055	6121	5160	5585	5827	5872	10895	10201	140780	144875	152516	98588	2780	7395	10704	10963	15055	12926	23763	22135	17366	13936	7957	7365	14989	11051	-3.511420188	-3.153426135	-2.799668096	-3.730277201	-3.229632391	-2.865176049	-3.514914099	-2.975597272	-2.864632893	-3.561416386	-3.022094402	-2.969011468	-3.60127629	-2.79780961
800	1	YPD	p1-G7	D	3659	2599	3470	3534	3888	3109	2964	3212	3411	3887	4321	4047	4119	31420	40066	16862	9797	1233	3324	6118	6515	3608	3068	2653	3248	515	480	2958	2901	10163	8443	-3.984449248	-4.143754237	-4.228224656	-4.185949519	-4.13650773	-4.303390952	-4.334349553	-5.177804211	-6.382735543	-4.28660216	-5.330967736	-6.337456063	-4.164684699	-4.297563365
800	1	YPD+AA	p2-H7	D	4705	2647	4681	5730	6333	5537	5409	4477	5034	4732	4904	8811	8511	119400	137495	93119	65499	2826	7604	8037	7883	11802	9617	22916	19626	8600	8096	12167	10293	20025	16724	-3.96614908	-3.365729162	-3.04310925	-3.886592351	-3.410758701	-3.16088447	-3.757197846	-3.468988535	-3.567384961	-3.685077635	-3.431009077	-3.512116776	-3.681399542	-2.962528797
800	1	YPD	p1-C8	D	4098	3275	4188	3539	3843	5169	4870	4468	4311	4507	5145	5837	5485	33634	40019	70677	53259	2535	5627	8436	7687	6900	5674	3521	2365	5873	5027	5742	5147	9945	6335	-3.753258134	-3.777513137	-3.579856847	-3.99788082	-3.850101052	-3.688522499	-3.825971438	-3.744746579	-3.948781588	-3.790047931	-3.637877148	-3.988663504	-4.163270872	-4.229470538
800	1	YPD	p3-F5	D	3970	1451	3586	4072	4690	5060	4151	3519	5379	4351	4903	5833	6118	40723	41551	65821	43088	1788	6971	4800	4885	6243	6783	2617	2456	5097	3718	11373	12973	3027	2198	-4.567323029	-3.778198655	-3.679917422	-4.153066738	-3.7408829	-3.509997354	-3.847284201	-3.815927844	-4.090495033	-3.949792599	-3.849799416	-4.290300999	-4.022980794	-4.038214955
800	1	YPD+AA	p1-B7	D	3923	1976	3643	3848	4081	4465	4188	3352	3731	4270	4675	3874	4845	34347	46029	54316	37894	1005	2750	3387	3447	4161	4192	3272	3359	4110	3456	3162	2410	889	542	-4.258501404	-4.187442538	-4.085622828	-4.137296595	-3.9741709	-3.991238889	-3.97238147	-4.008047938	-4.305724136	-3.940918575	-3.978251164	-4.363375037	-4.07956154	-4.20849332
800	1	YPD	p1-F5	D	3763	1904	3538	2983	3584	3622	3071	2566	3195	4075	4484	3463	4171	25491	27695	16589	10470	775	1981	5546	5583	3024	3225	1705	1302	446	391	1955	1787	5753	4060	-4.295619067	-4.299594838	-4.4047978	-4.166542517	-4.123962331	-4.253483885	-4.181624325	-5.194126955	-6.526583491	-4.251138626	-5.264529928	-6.542534607	-4.334185567	-4.50668255
800	1	YPD+AA	p4-H7	D	3890	2427	4049	4162	4466	5471	4728	4482	5035	4378	4489	7296	6950	55145	53252	98424	63114	2517	6771	4086	3336	9379	7371	5438	5076	10310	8682	11031	8915	1461	589	-4.052920077	-3.55440385	-3.272905111	-4.031634176	-3.613376486	-3.426863454	-3.769189269	-3.413582104	-3.386032866	-3.819639588	-3.468101337	-3.442234971	-4.001119345	-3.735041919
800	1	YPD	p4-B6	D	3862	1903	3658	3233	3382	4534	3962	3058	3997	4132	4743	5112	5171	32528	35070	53893	33982	1159	3812	9311	9101	5269	4909	2731	2344	3832	2956	3742	3581	22167	18719	-4.296144415	-3.910139386	-3.849537667	-4.133187563	-3.909052052	-3.833346581	-3.957046132	-4.015866181	-4.375760304	-3.996392919	-4.08721298	-4.519649885	-4.253704574	-4.262906741
800	1	YPD	p6-E7	D	3821	1857	3739	3754	4336	4658	4463	2713	3449	3855	4645	6046	6363	47297	48527	78659	55658	1025	2676	4373	4337	7181	7317	5039	4077	7735	6352	2858	2444	3681	3062	-4.320613721	-3.742333207	-3.539939609	-4.111285917	-3.701618181	-3.434216428	-3.930064513	-3.637744726	-3.67339168	-3.877320682	-3.593818129	-3.754717164	-4.104293135	-3.88856113
800	1	YPD+AA	p4-F6	D	3660	1806	3488	3808	4029	4917	4753	3340	4570	3773	4287	6192	5590	39094	49851	108098	83324	2776	6682	2232	1708	8029	6388	3780	3574	13564	14913	15184	12437	339	186	-4.348461548	-3.718471967	-3.428318271	-4.180775607	-3.831138859	-3.569995605	-3.875952096	-3.319828557	-3.11172794	-3.81436587	-3.190307329	-2.901253573	-4.090010956	-4.079038996
800	1	YPD	p3-G7	D	3735	2589	3665	3529	4011	4455	3931	3538	4161	4035	4493	5461	4861	39225	47448	43737	32373	1610	4803	4167	4202	5689	4637	3232	3550	3028	2247	4451	4963	2095	1227	-3.988304303	-3.84409818	-3.772843772	-4.131275778	-3.970873968	-3.89034923	-3.974623623	-4.224672355	-4.611244829	-4.004248021	-4.13571921	-4.793890895	-4.166100528	-4.0756937
800	1	YPD+AA	p1-G8	D	3691	2291	3713	3716	4071	4408	3962	3587	3872	3919	4703	5965	5687	43768	55199	60330	41115	1403	3734	4056	4330	6405	5838	4540	5104	4513	3628	4288	3680	1286	957	-4.1105876	-3.755821047	-3.654299323	-4.118263938	-3.813935277	-3.660028563	-3.985229612	-3.903037288	-4.212185043	-3.996392919	-3.896670934	-4.314805356	-4.114467252	-3.966105042
800	1	YPD+AA	p4-A8	D	3715	2750	3667	3470	3749	5531	5061	4072	3974	4067	4693	5387	5372	39543	39368	136627	88403	2697	6041	6828	6204	6364	6086	4202	3174	19274	15945	8741	6935	4132	3079	-3.927975092	-3.857741459	-3.660721148	-4.130730224	-3.870917867	-3.618425784	-3.758282053	-3.085612195	-2.760390127	-3.751577775	-3.131138047	-2.834341588	-4.182960479	-4.067619311
800	1	YPD+AA	p6-G5	D	3671	2248	3536	3337	3774	4306	3942	3676	4426	3926	3964	4756	4824	41289	41494	54302	37181	2316	5468	3249	3110	4492	4124	3637	2743	4035	3428	7635	6811	1393	629	-4.129535071	-3.982323124	-4.009080221	-4.167107968	-3.978514686	-4.00759327	-4.008641285	-4.008305722	-4.324140863	-4.001453659	-3.997246074	-4.371509888	-4.222042873	-4.024411878
800	1	YPD+AA	p3-A8	D	3522	2647	3496	3718	4141	3926	3569	4224	4369	3879	4122	4959	4804	41888	50154	37472	25074	2476	6498	4538	5182	4586	3942	4227	4178	1937	1979	8140	7305	3248	3193	-3.96614908	-3.940525995	-3.988370074	-4.178484655	-3.982669242	-4.052728627	-4.101029588	-4.379272793	-5.05800678	-4.100856423	-4.3912125	-4.920895222	-4.113929184	-4.010008609
800	1	YPD	p1-H6	D	3487	1706	2654	2926	3197	3236	2751	2563	3051	3182	3367	3961	3396	23081	30011	19862	15782	909	2160	4688	3816	3735	2809	1607	1765	991	555	2406	1966	8155	5589	-4.405424554	-4.165233584	-4.19363044	-4.454036177	-4.329519877	-4.391588288	-4.294312685	-5.014058422	-5.728187909	-4.361177386	-4.854173902	-6.192274054	-4.35347877	-4.60599823
800	1	YPD	p1-E6	D	3455	2394	3071	2843	3185	3406	3141	3120	3322	2942	3511	4242	3883	24556	31337	29849	18722	1295	2935	3558	3695	5054	4036	2002	2132	1573	1122	3173	2303	5107	4077	-4.066610396	-4.096695247	-3.891198249	-4.308100872	-4.195510095	-4.029162733	-4.243112102	-4.606715442	-5.26616254	-4.228600647	-4.683344649	-5.488374081	-4.38225524	-4.544051775
800	1	YPD+AA	p6-D5	D	3349	1802	3291	3132	3771	4087	3800	2685	3146	3614	4000	4360	4577	39841	46801	67152	44548	1126	2618	2636	2541	4448	4098	3297	3589	6697	5442	4305	2862	643	361	-4.350678844	-4.069258046	-4.018923701	-4.238912643	-4.031074384	-4.013917786	-4.060839479	-3.795908074	-3.817487499	-4.038140801	-3.816476693	-3.909340248	-4.285443295	-4.060111466
800	1	YPD	p5-E6	D	3489	1668	3215	3058	3468	3704	3428	2614	3537	3791	4175	4565	4694	32018	38002	41155	27232	831	2493	4323	4344	4612	4106	2881	3122	2600	2027	2810	2577	2187	1323	-4.427950699	-4.023311589	-3.982716656	-4.262276755	-4.005833048	-4.011967517	-4.159237367	-4.285521354	-4.763635719	-4.141164867	-4.3086512	-4.896930021	-4.309353965	-4.278709754
800	1	YPD+AA	p2-F6	D	3362	1893	3208	3207	3308	4148	3355	3460	4116	3524	3880	4359	4218	27391	32306	47011	32211	1691	4395	3313	2879	4506	4123	2173	2450	3068	2930	5981	4841	1081	708	-4.301413131	-4.06948743	-4.005968416	-4.264456423	-4.112757064	-4.007835782	-4.046024394	-4.152485163	-4.598121281	-4.162690097	-4.140735943	-4.528484465	-4.261779152	-4.434793506
800	1	YPD(37C)	p8-E7	D	3186	1325	2741	3105	3385	1819	1654	1737	2602	2366	2723	2189	2044	42595	47316	3062	2584	370	1412	1305	1741	1507	1184	3698	4503	63	46	826	1129	1789	1921	-4.658163544	-4.758285284	-5.101257339	-4.421781296	-4.837209473	-5.255518299	-4.870363784	-6.883798483	-8.483767717	-4.869945271	-6.663705366	-8.682600771	-4.294101358	-3.993271123
800	1	YPD	p4-E7	D	3351	1826	2938	2963	3013	3861	3559	3105	3661	2933	3241	4207	4282	24358	26203	39547	23275	1563	3839	3098	2623	4351	4015	1613	1644	2199	1959	5616	4153	3974	3519	-4.337448221	-4.104980298	-4.040972555	-4.352375035	-4.097697956	-4.034379488	-4.117724467	-4.325376942	-4.931144453	-4.103662261	-4.465664129	-4.931052749	-4.340912804	-4.552147661
800	1	YPD	p4-C8	D	3271	2113	3185	3181	3534	2933	2677	2759	3236	3619	4365	3423	3706	32598	34104	17433	12466	1139	2635	8409	8023	3195	3042	3133	2637	627	611	2644	2000	14463	12255	-4.191467265	-4.311212743	-4.34979117	-4.271651824	-4.242165018	-4.311901642	-4.392624894	-5.144501819	-6.185955903	-4.388445103	-5.090039014	-6.096145208	-4.26991946	-4.260757062
800	1	YPD+AA	p6-F6	D	3282	1582	2884	2762	3187	4233	3737	2340	3365	3855	4165	4426	4338	26746	31974	54672	36868	866	2212	5902	5629	4357	4468	1833	2330	4129	3809	2691	2179	4000	2904	-4.480886134	-4.054233861	-4.039594511	-4.370925894	-4.084704733	-3.927475955	-4.025739722	-4.001515085	-4.301111917	-4.054858717	-4.005699986	-4.266120201	-4.411160018	-4.458623069
800	1	YPD(37C)	p8-A8	D	3164	2285	2769	3114	3114	1253	1121	3481	3274	1929	2104	1593	1920	25232	30265	1052	304	1862	3886	951	774	709	930	2177	1995	7	0	4861	3239	1003	704	-4.113209979	-5.076111072	-5.855278011	-4.411617869	-4.89979296	-5.496987529	-5.243110008	-7.952173666	-10.68099229	-5.258920724	-8.80377153		-4.291207	-4.516894968
800	1	YPD+AA	p5-A5	D	3311	1379	2853	2793	3447	4307	3926	2336	2783	3408	3928	4469	4328	35406	35141	72269	50695	751	2002	5352	5039	4771	4348	3917	2953	6789	6399	2103	1794	4033	2487	-4.618217405	-4.044565433	-3.948822332	-4.381733041	-4.087012604	-3.954700866	-4.008409078	-3.722471512	-3.803843509	-4.005520772	-3.687216666	-3.74734516	-4.399998786	-4.178126701
800	1	YPD(37C)	p7-B7	D	2924	1647	2451	2624	2927	1443	1190	2069	2557	2132	2380	1755	1708	21240	29873	896	375	473	1507	1840	1492	783	758	1474	1745	0	0	849	828	2327	1596	-4.440620552	-4.979261246	-5.756000841	-4.533608009	-5.01679505	-5.701488729	-5.101926404	-8.112681646		-5.199188561	-8.593873205		-4.462415202	-4.689121802
800	1	YPD(37C)	p7-E6	D	3119	1695	3123	3010	3530	2054	1677	3057	3769	1941	2156	2751	2940	29746	31233	7049	3732	1816	4082	782	670	2089	2120	3128	2150	244	202	6100	4296	594	414	-4.411893262	-4.529765621	-4.774692776	-4.291310035	-4.473708564	-4.673000747	-4.748861573	-6.049981018	-7.129734218	-4.856135385	-6.296099669	-7.20297447	-4.325174994	-4.352313329
800	1	YPD	p3-H6	D	3322	1581	3069	2961	3447	3221	2818	2101	2900	3706	4127	3813	3811	33014	30307	21095	13234	733	1783	5959	5926	3407	2964	2783	2231	811	669	2225	1637	5588	4299	-4.481518445	-4.203313822	-4.28554612	-4.308752338	-4.214226524	-4.337877128	-4.298958814	-4.953830735	-5.928634389	-4.337114454	-5.030254677	-6.005458107	-4.341588024	-4.248076284
800	1	YPD	p5-C8	D	3271	1649	2838	2542	2871	4156	3610	3092	3808	2529	3264	4289	4590	21645	23712	49027	30641	1553	4495	2455	2822	4009	4631	1634	1301	3199	2334	6660	5127	3427	3428	-4.43940696	-4.085676497	-4.122836425	-4.387004534	-4.028238122	-3.891644008	-4.044097611	-4.110495614	-4.556308903	-4.089434095	-4.190704971	-4.755903354	-4.4941639	-4.670233517
800	1	YPD	p6-A7	D	3287	1928	2905	2991	2973	2816	2641	2575	2732	3442	3732	3435	3432	26499	28715	20015	13924	1144	2123	5367	4737	3547	2680	1892	2893	825	946	2332	1511	6157	3918	-4.283092807	-4.307713177	-4.245276082	-4.363670723	-4.318974964	-4.438600041	-4.433333246	-5.006384788	-5.911519057	-4.401984234	-4.979429982	-5.658999598	-4.331507293	-4.467901002
800	1	YPD+AA	p6-C6	D	3283	2325	3746	3131	3558	5895	5130	4009	4780	3762	4458	6399	6777	40357	43952	150184	94066	3531	8293	2717	2768	8981	8691	3845	3694	20830	17080	18459	13906	573	340	-4.095855964	-3.685588375	-3.316267024	-4.109415509	-3.63858362	-3.262128828	-3.69454615	-2.991005571	-2.682752909	-3.738036208	-3.069047289	-2.7655787	-4.285762631	-4.047243137
800	1	YPD(37C)	p8-B6	D	3234	1386	2908	3070	3221	1286	1213	2917	3382	1958	2196	1761	2026	36388	35577	456	295	1246	3144	759	907	901	963	2956	2255	0	0	4410	3433	679	718	-4.613154103	-4.975848273	-5.61562828	-4.362638553	-4.84605474	-5.462118703	-5.217114058	-8.78812925		-5.180045238	-8.833823875		-4.305437511	-4.150768948
800	1	YPD(37C)	p7-F7	D	3046	1593	2624	2795	3086	1279	1128	2638	3626	1966	2306	1834	1698	22818	27415	511	252	1059	3188	760	1039	893	860	1850	1905	0	0	3252	2987	582	856	-4.473956972	-4.935230729	-5.624546956	-4.465404242	-5.022667058	-5.575239725	-5.222572161	-8.674252469		-5.252695715	-8.991370144		-4.399282966	-4.6174583
800	1	YPD(37C)	p7-A5	D	3129	1356	2530	2876	3173	1405	1129	2816	3699	2025	2141	1661	1681	25784	28931	431	313	1311	3443	848	878	997	783	2053	2234	0	0	4866	3684	895	585	-4.635036814	-5.034310272	-5.514382767	-4.50188481	-5.032729291	-5.669039419	-5.128613381	-8.844513969		-5.251809582	-8.774596041		-4.370714633	-4.495253854
800	1	YPD	p3-E6	D	3215	1668	3508	3503	4140	3663	3483	3245	4241	3372	3891	4858	4823	41395	53078	34996	26287	1858	5922	3099	3032	4791	4274	4282	3842	2073	2056	8455	7653	1272	840	-4.427950699	-3.961103272	-3.9446391	-4.175058039	-3.978722005	-3.971866679	-4.1703682	-4.447633011	-4.990150331	-4.125247876	-4.343969432	-4.882724541	-4.173495329	-4.021847898
800	1	YPD	p4-A7	D	3142	1852	2992	2595	3196	3179	2962	2528	3015	2918	2942	3598	4046	22566	31776	27217	20020	1114	2423	2706	2460	3712	4154	1696	2102	1567	1630	3781	2589	3432	1936	-4.323309867	-4.261351967	-4.199807443	-4.334162053	-4.154389407	-4.00034511	-4.312084002	-4.699025002	-5.269984201	-4.287277152	-4.616312179	-5.114906874	-4.473528556	-4.62856365
800	1	YPD(37C)	p7-A8	D	3084	2215	2744	3023	3473	1520	1452	3768	3865	1850	2290	1918	1932	33197	35863	1731	1245	2476	5078	879	1055	1015	1022	3149	3266	34	26	7075	5578	869	1267	-4.1443236	-4.890447127	-5.496489646	-4.420687403	-4.89356241	-5.402655344	-5.049940349	-7.454167504	-9.100541919	-5.000199951	-7.393908422	-9.253145629	-4.320865357	-4.242548488
800	1	YPD+AA	p5-G8	D	2878	1286	2507	1716	1991	2612	2464	1993	2369	2624	2709	2163	2374	14619	13957	27532	18638	548	1086	3462	2771	1562	1911	1198	876	1511	1235	1113	772	3099	1704	-4.688039378	-4.770233956	-5.065411207	-4.511017294	-4.68754185	-4.77679017	-4.508534473	-4.687517816	-5.306375481	-4.471355822	-4.687841445	-5.392415918	-4.887119072	-5.062685946
800	1	YPD(37C)	p8-H7	D	2927	956	2472	2712	3036	1154	1045	2156	3285	1646	2016	1456	1682	25417	27314	431	148	838	2825	659	654	743	835	1672	1809	0	0	3708	3930	662	512	-4.984573369	-5.166037153	-5.808437493	-4.525076574	-5.032134584	-5.60474039	-5.325416516	-8.844513969		-5.329124982	-9.523586958		-4.429428703	-4.509589757
800	1	YPD(37C)	p8-G5	D	2994	1231	2545	2889	3345	1440	1276	2468	3037	2000	2187	1839	1832	31703	34335	854	652	970	2646	1012	932	928	954	2746	2786	0	0	3668	2894	1132	756	-4.731749156	-4.932508157	-5.586101804	-4.495973463	-4.946709879	-5.471508443	-5.10400757	-8.160690866		-5.129411683	-8.040754669		-4.366204651	-4.288596685
800	1	YPD	p6-B6	D	2902	1822	2265	1827	1936	1947	1752	1861	2039	2302	2537	2172	2700	12286	10584	7355	6936	513	1071	2330	2245	1927	1759	606	487	225	246	604	400	2096	1550	-4.339641204	-4.766081701	-4.855413869	-4.612529354	-4.558866373	-4.85967137	-4.802360958	-6.007486426	-7.210802041	-4.812383875	-5.676318713	-7.005910631	-4.824439796	-5.236547596
800	1	YPD(37C)	p7-E8	D	2811	1139	2242	2313	2740	1267	1053	1812	2389	1911	2240	1450	1477	23692	26758	1553	795	369	1256	1378	1289	563	564	1648	1616	64	4	979	1148	1276	1024	-4.809425319	-5.170166547	-6.085853909	-4.622735789	-5.162105142	-5.997117863	-5.231998783	-7.562678236	-8.46801936	-5.321498634	-7.842457117	-11.12494781	-4.58856969	-4.57987056
800	1	YPD(37C)	p8-D5	D	2812	1576	2416	2824	3093	1116	1082	2296	2496	2011	2252	1653	1907	26458	27421	478	220	781	1644	1154	1162	712	978	1891	1917	0	0	1374	1193	1426	1293	-4.484686012	-5.039138284	-5.851055626	-4.547990833	-4.906586819	-5.446662445	-5.35889982	-8.741011327		-5.294330687	-9.127171685		-4.388960753	-4.469449428
800	1	YPD	p2-B6	D	2770	1510	2621	2289	2515	2421	2244	2538	2704	2939	3312	2763	3005	18774	18787	13094	8597	1098	2503	4069	3926	2391	2551	864	937	436	317	3487	2909	4072	3467	-4.527466352	-4.525413057	-4.63966657	-4.466548189	-4.451840578	-4.487931397	-4.584470006	-5.43071267	-6.5492602	-4.56488188	-5.461630647	-6.752340393	-4.599000032	-4.812535064
800	1	YPD+AA	p4-G8	D	2855	935	2437	2129	2591	3548	3518	2046	3012	2488	2921	3979	3817	19765	22485	52077	39011	727	1913	3193	2640	4677	3885	1626	1468	4344	4313	3963	2713	2622	1811	-5.006784753	-4.160699572	-3.96872138	-4.539336339	-4.212653372	-4.067293852	-4.20226662	-4.050143388	-4.250351582	-4.115249221	-3.949200295	-4.141853171	-4.671462687	-4.761095302
800	1	YPD(37C)	p8-E8	D	2749	942	2130	2668	3116	1253	1134	1873	2501	1856	2249	1480	1494	24252	26623	552	484	557	1711	1091	1188	659	699	1623	1825	0	4	2067	2048	1329	1320	-4.999326008	-5.149688015	-5.928410003	-4.673982133	-5.150661059	-5.782521372	-5.243110008	-8.597074013		-5.247390662	-8.338714325	-11.12494781	-4.445785945	-4.55650891
800	1	YPD(37C)	p8-A7	D	2764	1071	1931	2450	2837	1053	1047	2005	2580	1887	2044	1374	1247	23806	29997	575	455	605	1752	933	1100	636	496	2034	1762	0	0	1677	1833	1231	1236	-4.870983212	-5.224003909	-5.963934974	-4.77206611	-5.331377479	-6.125596188	-5.417007451	-8.556252019		-5.327212936	-8.400501812		-4.531027048	-4.575070349
800	1	YPD	p5-G7	D	2610	1759	2530	2497	2662	2535	2414	2223	2499	3128	3338	3157	3081	23184	24694	15371	9988	750	1767	5582	5831	2919	2711	2121	2115	433	408	1453	1313	11471	9157	-4.374830538	-4.392107893	-4.440137166	-4.50188481	-4.426863926	-4.427099265	-4.538457047	-5.270384163	-6.556164715	-4.491856745	-5.31165958	-6.499974993	-4.512025062	-4.601545613
800	1	YPD(37C)	p8-E5	D	2698	1434	2349	2434	3102	1213	1102	2297	2904	1845	1933	1425	1232	24144	24672	366	531	969	2402	815	841	616	561	1950	1603	0	18	2694	2124	708	730	-4.579108261	-5.187558289	-5.995886574	-4.576114407	-5.343479281	-6.002451209	-5.275554054	-9.007988726		-5.276015157	-8.24603721	-9.620870409	-4.537579078	-4.560972096
800	1	YPD+AA	p1-A5	D	2731	1678	2635	2158	2244	3991	3594	2696	3076	2532	2719	2806	3058	11698	11712	86087	57374	1242	3173	1829	1630	2908	2519	1057	799	11033	8973	3567	3060	1765	1205	-4.421973395	-4.509970121	-4.443912699	-4.461220931	-4.434357038	-4.500554838	-4.084608858	-3.547508368	-3.318256383	-4.093876079	-3.563452713	-3.40926682	-4.657933206	-5.285590111
800	1	YPD(37C)	p7-B5	D	2654	1050	2015	2498	2913	1071	1082	1959	2527	1996	2182	1459	1476	24303	28603	984	623	478	1434	1073	1083	597	639	1877	1848	20	0	1455	1012	1206	682	-4.890785839	-5.163978833	-6.027216424	-4.729484918	-5.16278242	-5.87226766	-5.400057893	-8.018996162	-9.63117017	-5.294330687	-8.086252713		-4.511624661	-4.554408199
800	1	YPD+AA	p5-B7	D	2677	1260	2053	780	848	3084	3018	1924	2269	2323	2679	1345	1911	155	778	48487	39522	751	1559	2532	2378	746	1006	0	7	4378	4873	1482	961	1553	1573	-4.708464282	-5.24533609	-5.804407937	-4.710801975	-4.90449148	-5.418434764	-4.342423228	-4.12157106	-4.242555165	-4.268547507	-3.936186474	-4.019777124	-5.675576432	-9.60933816
800	1	YPD(37C)	p8-C6	D	2537	1526	2023	2456	2579	1197	1075	2050	2028	1970	2199	1269	1213	24294	20421	834	375	767	1667	1831	2126	653	680	1951	1233	0	0	1806	950	3163	4327	-4.51692607	-5.303500914	-5.937556408	-4.725522555	-5.359021516	-5.810079317	-5.288832257	-8.184388657		-5.300821206	-8.593873205		-4.528581063	-4.554778592
800	1	YPD(37C)	p8-H5	D	2602	788	1979	2206	2659	1212	979	1579	2151	1871	2024	1271	1486	18521	23461	1420	541	401	1002	1295	1112	678	689	1245	1909	19	0	1269	886	1769	1399	-5.177833192	-5.301926111	-5.899986249	-4.747512447	-5.156030199	-5.796930844	-5.276378796	-7.652209909	-9.682463464	-5.394365504	-8.227379953		-4.635934152	-4.826102775
800	1	YPD+AA	p2-D5	D	2483	1196	1983	1987	2225	2682	2745	1855	2381	2345	2800	2586	2411	17139	18290	35814	25046	588	1583	1536	1374	2385	1774	1501	1264	2538	2566	1414	1742	396	319	-4.760593348	-4.591617823	-4.642179134	-4.745493264	-4.672076547	-4.851179952	-4.482087899	-4.424527902	-4.787770795	-4.363360793	-4.392329818	-4.661138622	-4.740489109	-4.90365143
800	1	YPD(37C)	p8-G8	D	2529	1015	2092	2235	2369	1072	982	1706	1959	1771	2004	1069	1122	23345	22548	479	301	407	1115	948	1138	473	512	1614	1626	0	0	1090	921	1191	1477	-4.924687391	-5.475006471	-6.260038149	-4.691983567	-5.437005339	-6.09384749	-5.399124621	-8.738921462		-5.391305838	-8.813688967		-4.622873845	-4.59462517
800	1	YPD	p6-C8	D	2517	1860	2252	2413	2322	2113	1878	1651	1595	2865	3208	2320	1936	18744	15781	13005	8929	291	736	6200	6789	1817	1127	1513	893	428	388	252	239	15575	13981	-4.318999516	-4.700162917	-4.914191469	-4.618285403	-4.891494157	-5.304857601	-4.720541945	-5.437532881	-6.567779248	-4.742934487	-5.423739546	-6.550236828	-4.546244286	-4.814134297
800	1	YPD(37C)	p8-C8	D	2421	1390	2020	2195	2436	1184	959	1795	1795	1715	2087	1144	1271	18807	18718	786	489	394	1016	1103	1172	641	655	1464	1215	11	0	594	592	1009	1157	-4.610272256	-5.40719921	-5.95610408	-4.727006602	-5.312314154	-5.847536879	-5.299752148	-8.243665267	-10.22900717	-5.415006072	-8.328436742		-4.640933026	-4.810778857
800	1	YPD+AA	p3-B7	D	2387	819	1600	1085	1278	2998	2628	1427	2061	1899	2040	1216	1606	832	1065	45396	30011	402	1085	967	894	644	1039	24	0	3506	3409	930	854	157	72	-5.139247198	-5.346163319	-5.951434811	-4.960100484	-5.07837153	-5.386158124	-4.370705284	-4.187442785	-4.464671378	-4.406918767	-4.211479971	-4.377067895	-5.345535086	-7.928930836
800	1	YPD+AA	p2-G5	D	2352	839	1862	2406	2840	3986	3936	1487	2069	2110	2330	2268	2261	17407	21689	121271	80731	261	948	657	458	1697	1198	1089	828	21879	18471	1047	829	324	150	-5.115120576	-4.722831717	-4.982516272	-4.808452934	-4.736310952	-5.243763336	-4.085862462	-3.20483907	-2.633619892	-4.002976888	-3.221921312	-2.687284954	-4.549149455	-4.888135574
800	1	YPD+AA	p4-C6	D	2371	1330	2005	1606	1804	2715	2340	1971	2494	2114	2390	1279	1640	6160	8198	28220	20170	575	1540	438	501	731	920	457	420	2016	1822	917	785	35	9	-4.654397061	-5.29565158	-5.824720077	-4.734460052	-5.057421904	-5.507798445	-4.469858731	-4.662835834	-5.018031814	-4.522990938	-4.6088476	-5.00355209	-4.953368457	-5.926931221
800	1	YPD(37C)	p7-F5	D	2282	982	1597	2116	2394	943	878	1193	1389	1892	1977	909	741	19630	24865	583	444	170	480	1378	1403	413	394	1626	1870	0	8	213	148	1596	1819	-4.957739974	-5.637140288	-6.395685944	-4.961977244	-5.851872799	-6.355821205	-5.52733968	-8.542434873		-5.503250553	-8.424974669	-10.43180063	-4.677587559	-4.76794899
800	1	YPD	p2-C8	D	2349	1346	2250	2038	2341	1931	1592	1623	1741	2411	2893	1837	1888	18764	25223	7047	4427	432	1012	3537	4012	1292	1444	1502	1550	191	149	900	695	5715	4777	-4.642438772	-4.933596297	-5.255186853	-4.619173897	-4.916600078	-5.056999795	-4.810612681	-6.050264786	-7.374629015	-4.90815078	-6.125321799	-7.507295861	-4.715146138	-4.813067858
800	1	YPD(37C)	p7-D6	D	1174	735	1096	1065	1179	485	447	1032	1099	835	956	484	508	10592	12890	417	299	368	701	481	389	213	230	861	841	6	20	742	694	426	456	-5.247460783	-6.267400475	-7.057841372	-5.338436925	-6.229391977	-6.894092806	-6.192257072	-8.877535838	-10.83514297	-6.178338552	-8.820355658	-9.515509894	-5.364140274	-5.384908999
800	1	YPD(37C)	p7-C8	D	1178	608	961	1129	1278	583	516	748	954	978	1073	780	664	10705	11454	821	649	128	521	906	946	477	413	1146	908	12	8	190	316	1450	1246	-5.4371564	-5.790191462	-6.251617046	-5.469884983	-5.961591275	-6.308724522	-6.008218777	-8.20009895	-10.14199579	-6.034790381	-8.045366515	-10.43180063	-5.305782788	-5.374297076
800	1	YPD+AA	p6-G8	D	2270	886	1413	1129	1211	2712	2496	1516	1693	1895	2114	1230	1224	1661	2516	56114	31627	517	1082	1796	1877	942	759	86	67	5428	4305	1261	663	2823	2285	-5.060614332	-5.334715934	-5.571128263	-5.084389009	-5.349993962	-5.700170337	-4.470964314	-3.975481445	-4.027576422	-4.458452417	-4.159032766	-4.14370975	-5.305782788	-7.237588168
800	1	YPD(37C)	p7-G7	D	2187	838	1928	1957	2121	821	729	1351	1615	1528	1871	840	1028	20224	23530	336	215	228	609	750	800	456	396	1692	1690	4	0	363	378	885	598	-5.116313182	-5.71608349	-6.296640728	-4.773620917	-5.524502979	-6.350757903	-5.665882854	-9.093510899	-11.24060808	-5.689223415	-9.150161203		-4.755702385	-4.73813798
800	1	YPD+AA	p4-D5	D	2127	1945	2639	2385	2413	4142	4090	3367	3556	2744	2856	4048	4089	21300	22369	171599	120826	2912	8289	1884	1544	5374	4061	1504	1129	36619	37971	14916	14522	1006	617	-4.274314026	-4.143507171	-3.829805748	-4.459704056	-4.143817704	-4.022987587	-4.047471921	-2.857706421	-2.118579933	-3.964596898	-2.818692458	-1.966664178	-4.557915949	-4.686300926
800	1	YPD+AA	p2-A8	D	2186	1043	1576	1362	1342	2624	2380	1577	1689	1874	2159	1391	1430	5836	8503	46206	32181	373	985	2430	2262	1089	749	267	299	4335	4134	853	469	1667	1196	-4.897474827	-5.21170719	-5.426118414	-4.975214122	-5.194443701	-5.713433131	-4.503950813	-4.169757121	-4.252425554	-4.50604138	-4.141667736	-4.184241427	-5.118160865	-5.980962368
800	1	YPD+AA	p4-G5	D	2009	955	1339	929	1052	2659	2513	1692	1851	1630	1713	1226	1362	1035	1111	45859	34286	625	1228	931	650	902	853	0	12	4182	4276	1583	971	197	70	-4.985619942	-5.337973265	-5.614519017	-5.138181046	-5.243163938	-5.583412567	-4.490700572	-4.177295309	-4.288357563	-4.451664609	-4.078306845	-4.150468895	-5.500761613	-7.710606572
800	1	YPD+AA	p6-H7	D	2047	1081	1376	680	647	2219	1841	1066	1143	1270	1455	858	751	380	281	24779	16335	194	447	697	485	254	324	0	0	1484	1183	116	154	307	197	-4.861689465	-5.694881282	-6.88179927	-5.110923374	-5.838467773	-6.551428599	-4.67159404	-4.79287026	-5.32440602	-4.762832965	-4.819733907	-5.435433303	-5.812777554	-8.712592025
800	1	YPD+AA	p2-G8	D	1979	737	1161	934	1087	2184	1836	1116	1510	1551	1759	1313	978	729	1201	21209	11663	150	373	891	798	775	451	0	0	1198	870	160	73	138	107	-5.24474339	-5.269415508	-5.766270508	-5.28082241	-5.574363755	-6.220704775	-4.687492626	-4.94844116	-5.538493665	-4.765552575	-5.156622515	-5.742748956	-5.495393914	-8.061089545
800	1	YPD(37C)	p8-F6	D	1946	649	1548	1946	2228	862	772	867	1271	1493	1684	839	912	16069	20716	660	181	134	463	1002	1212	199	218	1268	1410	0	0	282	293	1234	1348	-5.371898566	-5.717274675	-7.125828713	-4.993140338	-5.644233435	-6.947677052	-5.617150692	-8.418382224		-5.631912597	-9.3223022		-4.761339089	-4.968116048
800	1	YPD+AA	p5-A8	D	1912	699	1141	908	1115	2277	2167	1455	1776	1490	1663	884	924	430	992	40507	27644	377	1047	865	483	550	600	0	0	4183	3674	734	784	105	174	-5.29768054	-5.665028319	-6.109215259	-5.298199042	-5.631161353	-5.935242459	-4.645791897	-4.301391982	-4.288118472	-4.599798145	-4.293635246	-4.302205902	-5.523625973	-8.588978069
800	1	YPD+AA	p3-G8	D	1758	567	1149	795	948	2518	1946	1043	1373	1353	1418	917	826	703	969	47390	31999	387	953	406	243	436	516	14	7	4179	4081	848	748	56	49	-5.506971979	-5.62837791	-6.341491294	-5.291212114	-5.743278651	-6.086065349	-4.545185748	-4.144455544	-4.289075181	-4.707365884	-4.1473393	-4.197144832	-5.656528237	-8.097406385
800	1	reference	p1-D6	D	0	3711	4080	3870	4042	1819	1616	4526	4139	3998	4544	1821	1955	21650	29261	544	519	1103	2118	2792	2857	716	696	1540	1512	0	0	1612	1073	3558	3696	-3.628274621	-4.942344302	-5.84545337	-4.024007125	-4.881727952	-5.786822454	-4.870363784	-8.611672812		-4.893187908	-8.268895348		-4.073860566	-4.670002544
800	1	reference	p1-E8	D	0	2394	3509	3359	3703	1625	1637	3076	3356	4127	4353	1341	1375	17625	21034	634	424	380	892	3205	2595	510	497	812	1043	0	0	372	218	4298	3281	-4.066610396	-5.248314499	-6.184722812	-4.174773017	-5.233664415	-6.123582089	-4.983142868	-8.458573105		-4.880276569	-8.471065776		-4.215471762	-4.87568965
800	1	reference	p1-F7	D	0	2354	3821	3479	3830	1654	1655	3040	3546	3978	4613	1832	1628	23025	21088	869	533	266	905	2943	2885	659	643	1277	972	0	0	254	232	4019	3556	-4.083459994	-4.936321837	-5.928410003	-4.089591945	-5.064765878	-5.86602739	-4.965454087	-8.143278934		-4.869340859	-8.242277807		-4.180370177	-4.608427416
800	1	reference	p1-C7	D	0	1953	3477	3626	3926	1790	1671	2825	3698	3960	4454	1690	1676	21013	23329	746	411	267	907	3007	3143	509	509	1015	1451	0	0	373	406	4228	4284	-4.270209351	-5.017001574	-6.186685521	-4.18393426	-5.035708144	-6.099724098	-4.886435064	-8.295896459		-4.859719618	-8.502206017		-4.138984961	-4.699866704
800	1	reference	p1-B5	D	0	1287	3303	3154	3891	1795	1566	2260	3525	4090	4458	1663	1601	20975	20562	657	483	213	609	2866	3175	684	499	1049	1011	0	4	306	253	3904	4263	-4.687262075	-5.033106903	-5.89117562	-4.235272967	-5.081489712	-6.119566019	-4.883645662	-8.422938041		-4.92461727	-8.340782578	-11.12494781	-4.278443584	-4.701676746
1000	1	YPD+AA	p2-C6	D	4674	4757	6651	8929	7026	7756	6201	5261	5706	7660	6124	11103	9754	216467	166650	154082	32832	6757	7983	12187	13241	18006	13151	27697	21118	14093	12431	9851	6840	18040	13760	-3.610724722	-3.152781439	-2.698522936	-3.505732117	-3.148386477	-2.813044138	-3.464824903	-3.039740837	-3.104106409	-3.457822884	-2.996943771	-2.994391982	-3.256799144	-2.716116124
1000	1	YPD+AA	p3-A5	D	4487	4872	7372	10525	6533	7619	6179	5479	6230	7257	5760	12465	9680	183445	145680	194743	36966	8110	10935	16017	14555	24325	14376	21762	16203	20572	16972	15019	10338	32319	25164	-3.586837409	-3.037072064	-2.397723344	-3.402810296	-3.156002033	-2.723981789	-3.482646513	-2.805545024	-2.725853701	-3.461377007	-2.87834885	-2.683020408	-3.092350171	-2.88163934
1000	1	YPD	p1-G7	D	2869	2798	3906	4241	3410	3340	2578	2849	3246	4760	3494	3760	3684	39486	35587	15470	2686	2413	2669	5950	5785	3739	3151	2898	2418	358	271	2246	1834	9061	6481	-4.141437063	-4.235577824	-4.270409776	-4.037985504	-4.122064816	-4.241822076	-4.307320833	-5.3383231	-6.777006922	-4.335519549	-5.500294323	-6.820221793	-4.00130446	-4.417608056
1000	1	YPD	p1-C8	D	3119	3034	4542	4694	3612	5358	4369	3797	4258	5695	4257	5053	4325	40329	36936	72757	13673	3759	5356	8716	7900	7077	4755	3463	2444	5028	3094	4430	3803	9341	6517	-4.060460059	-3.940014655	-3.632377883	-3.887131892	-3.961651794	-3.830345243	-3.834700869	-3.790100644	-4.134762338	-3.807999303	-3.872924336	-4.385120583	-3.899818453	-4.396483422
1000	1	YPD+AA	p2-H7	D	3134	3044	4085	4996	5153	5214	4285	4073	4637	4779	3828	7072	6336	147360	124892	87655	20017	7604	7040	4099	6114	9679	8100	19858	15670	9609	7871	12952	10487	11143	10387	-4.057169499	-3.603853456	-3.319269382	-3.993177608	-3.57981628	-3.297677877	-3.861944324	-3.60381711	-3.48708447	-3.827412901	-3.491765508	-3.451400216	-3.837465958	-3.100675662
1000	1	YPD	p6-E7	D	3084	2961	3520	3405	3995	4822	3978	3138	3423	5133	3894	6829	5444	71387	56306	79311	16243	3018	2159	3667	6514	7475	6882	5461	4672	8393	5870	3009	2068	7111	6151	-4.08481489	-3.638818531	-3.577663852	-4.142038346	-3.73154985	-3.460632632	-3.94010286	-3.703848932	-3.622386604	-3.901754273	-3.700685374	-3.744730701	-4.220858611	-3.825438455
1000	1	YPD	p3-G7	D	2889	2780	3508	3625	3369	4377	3445	3076	3589	4402	3771	4586	4360	52445	44784	48867	9236	2796	3407	3642	3822	5157	4507	4485	3403	2536	1725	3334	2409	3081	1762	-4.147891012	-4.036988597	-3.948872957	-4.145453261	-3.953591877	-3.883910195	-4.036928082	-4.188123443	-4.819196592	-4.045609549	-4.265238529	-4.969358285	-4.158249262	-4.133789233
1000	1	YPD+AA	p4-H7	D	2937	3354	4038	4142	4126	5604	4494	4272	4494	5231	4235	7061	5723	76480	57636	102345	21218	6781	6423	3440	3926	9112	6676	7511	5063	10268	8706	12535	8111	1090	575	-3.960188276	-3.605410097	-3.379635746	-4.004749816	-3.681570791	-3.491022933	-3.789811012	-3.448876306	-3.420752366	-3.77979028	-3.433497543	-3.350572892	-4.024924787	-3.756524966
1000	1	YPD	p3-F5	D	2940	2575	2936	2472	3852	4493	3768	4217	4660	4906	4010	5307	5282	43089	39031	44597	11693	6085	4468	1946	4685	4468	5299	2458	2015	3294	2908	9857	8381	1947	1693	-4.224492405	-3.890970077	-4.09228709	-4.323451225	-3.76175912	-3.722023815	-4.01077101	-4.279559173	-4.557681997	-3.955989097	-4.029357049	-4.447119775	-4.541076011	-4.330286491
1000	1	YPD+AA	p1-B7	D	2501	2292	2859	2766	2744	4312	3116	2572	2900	3917	2800	4201	3097	34841	25929	56009	11116	1908	2474	1582	2171	3372	2505	2444	1736	4479	3716	1920	1363	450	474	-4.340917141	-4.124674189	-4.373721932	-4.350027423	-4.295630033	-4.471253204	-4.051889806	-4.051713373	-4.250384822	-4.145983325	-4.079961909	-4.201937514	-4.428701317	-4.542759381
1000	1	YPD(37C)	p8-E7	D	2839	2251	2764	3591	3987	2768	2043	2823	3078	3068	2383	3024	2866	92330	74231	8776	2212	2616	2334	1022	1575	2195	2264	10272	7709	215	145	2981	2247	1440	1157	-4.358967378	-4.453416323	-4.803045925	-4.38382043	-4.373146605	-4.572408779	-4.495166602	-5.905205042	-7.28690188	-4.568114138	-5.694450337	-7.445606872	-4.167672835	-3.568185119
1000	1	YPD	p1-H6	D	2803	2380	2710	2436	2909	3249	2637	2767	2874	4209	2915	3536	3032	29123	25238	20586	5169	2668	1984	2753	4348	2966	2712	1460	1595	925	669	2649	1957	7442	6213	-4.303241452	-4.297000636	-4.502013728	-4.403550701	-4.316841467	-4.391855569	-4.334944383	-5.052614532	-5.82774617	-4.312891546	-4.845668175	-5.916556554	-4.5557462	-4.722025995
1000	1	YPD	p3-H6	D	2808	2406	2566	2553	3361	3444	2753	2786	2903	4868	3849	3952	2815	44613	39381	19315	4130	2124	1595	3863	6494	2875	2690	3615	2815	675	430	1932	1585	6135	4644	-4.292376322	-4.185775001	-4.533175297	-4.45815107	-4.391101673	-4.400000745	-4.276658053	-5.116343769	-6.142827217	-4.269842227	-5.070070014	-6.358555405	-4.508834412	-4.295528938
1000	1	YPD+AA	p2-D5	D	2815	2669	3218	3268	3521	4729	3681	3085	3345	4485	3483	4560	3978	46358	34506	69599	14401	3371	3133	2548	3571	4359	3834	3497	2108	5198	4350	4546	3405	1600	996	-4.188638069	-4.042674158	-4.116985298	-4.231739287	-4.045284754	-4.045633294	-3.959577876	-3.834475566	-4.101510693	-3.979348999	-3.821049772	-4.04440949	-4.261925373	-4.257160358
1000	1	YPD+AA	p3-A8	D	2733	2706	3638	4541	3397	4488	3488	3533	3958	4701	3774	4447	3592	60512	47553	57566	12758	5398	5423	4102	5021	4910	3649	4666	3446	4209	3559	8002	5411	2863	2502	-4.17487041	-4.06776707	-3.99795403	-4.109065256	-4.147354784	-4.095088781	-4.011884472	-4.024293649	-4.312559539	-4.033204947	-3.942188895	-4.245105729	-3.932956298	-3.990712542
1000	1	YPD	p2-B6	D	2658	2551	3049	2916	3035	3589	2491	3079	3515	4330	3508	4332	3362	32578	29922	19060	3182	3200	2788	3365	4500	4118	3327	1889	1538	572	429	4546	3284	3524	2174	-4.2338565	-4.093967452	-4.173860363	-4.285685668	-4.213527899	-4.187470942	-4.235418028	-5.129633867	-6.308400917	-4.369849217	-5.330837491	-6.360883695	-4.375890736	-4.609917021
1000	1	YPD	p4-A7	D	2680	2434	3443	3174	2773	4164	3270	3513	3775	3348	2309	4627	4108	38404	30330	40660	8068	4281	4279	1699	1693	5435	4359	2874	1862	2456	1521	5919	4529	2251	1163	-4.280805945	-4.028088071	-3.896368451	-4.164156152	-4.013127642	-3.917299266	-4.086815489	-4.371980957	-4.851250619	-4.097743468	-4.400441801	-5.095217322	-4.291110928	-4.445392614
1000	1	YPD	p4-B6	D	2695	2375	3101	2610	2841	4538	3867	2885	3366	4908	3924	4611	3396	30103	26683	51623	11413	2864	2918	7251	9822	4690	3635	1713	1581	3097	2501	3587	2861	25355	19987	-4.305344502	-4.031552028	-4.043795389	-4.268774696	-4.203465666	-4.098932828	-4.000805254	-4.133258455	-4.619350728	-3.930054441	-4.053594364	-4.597894683	-4.486753329	-4.6889294
1000	1	YPD	p4-C8	D	2596	2336	3354	3599	3146	2920	2431	2488	2704	4613	3547	3384	3179	53113	39835	17110	3613	2054	2048	6899	8036	3534	2728	4602	2644	452	363	2251	1440	11674	9574	-4.321901875	-4.340938339	-4.326797598	-4.190345673	-4.269497252	-4.385973199	-4.441708024	-5.237562677	-6.543857728	-4.394230758	-5.203808969	-6.52793778	-4.165447521	-4.121132515
1000	1	YPD+AA	p4-G8	D	2659	2646	2581	1879	3118	4829	3774	3347	3935	3847	3159	6223	4912	45511	35953	82492	17095	5134	3828	1895	3919	6409	6496	3138	2700	9076	6753	10490	7467	2807	2832	-4.197292874	-3.731744676	-3.731524719	-4.452322415	-3.834382743	-3.518355336	-3.938652233	-3.664524446	-3.544151062	-3.954398006	-3.649561398	-3.604598485	-4.81536383	-4.27560018
1000	1	YPD	p1-F5	D	2640	2282	2912	2433	3025	3187	2701	2384	2764	4506	3552	3874	3587	29387	25392	25663	5411	1847	1360	2922	4553	3091	3151	1543	1594	1299	1057	1886	963	2794	2047	-4.345289688	-4.205709216	-4.460733309	-4.331659206	-4.148747736	-4.241822076	-4.354211605	-4.832175499	-5.488189891	-4.288911379	-4.799913502	-5.459150628	-4.556978486	-4.713001835
1000	1	YPD+AA	p2-F6	D	2656	2799	3425	3190	3545	4512	3798	3805	3840	4828	3785	4779	3889	49477	43510	61199	12835	4564	4300	2868	3668	4881	3779	4132	3242	4716	3450	6517	4610	850	1074	-4.141079729	-3.995765462	-4.003877855	-4.169397864	-4.067911879	-4.060082515	-4.006551126	-3.963094915	-4.198823646	-3.948058841	-3.936171607	-4.276211104	-4.286082633	-4.19204632
1000	1	YPD+AA	p4-A8	D	2625	2528	3436	3642	2674	5245	4231	3219	3647	4808	3722	4860	4236	46141	33259	130624	28044	3600	5249	6677	8197	7525	4991	4048	2515	15435	13830	4638	4633	4497	4548	-4.242913463	-3.978958343	-3.570997161	-4.166191332	-3.982444507	-3.781905648	-3.856016398	-3.204902798	-3.013146971	-3.840095082	-3.154572716	-2.887745189	-4.153570569	-4.261852309
1000	1	YPD+AA	p6-G5	D	2562	2657	3158	3496	3264	3980	3139	3244	3506	4298	3252	5086	3974	53754	35635	55003	11444	4248	3523	2362	2909	5363	3703	3960	2166	3493	2979	6161	4665	879	702	-4.193144273	-3.933505114	-3.909704452	-4.25056042	-4.04629079	-4.080398637	-4.132009821	-4.069838036	-4.499023663	-4.138629176	-4.050881846	-4.422997661	-4.194484092	-4.109136152
1000	1	YPD+AA	p1-A5	D	2622	2680	3696	3379	3002	5310	4178	3288	3928	3847	3277	5195	5361	25123	30883	152398	26650	4832	5857	2870	3527	8082	6887	1291	2040	19002	14129	8293	7106	1992	1767	-4.184525145	-3.912300157	-3.499588605	-4.093248182	-3.746913409	-3.459906362	-3.843699805	-3.050730245	-2.805240392	-3.85270079	-3.20555827	-2.866355912	-4.228523742	-4.869770474
1000	1	YPD	p4-E7	D	2502	2443	3033	2603	2832	3937	3220	3159	3343	3234	2482	4206	3955	29191	28096	38106	7402	3361	2857	2074	2290	4749	3929	1798	1947	2113	1353	4691	2820	2777	2143	-4.277115147	-4.123484704	-4.031293902	-4.290947107	-4.051083333	-4.021156998	-4.142872628	-4.436854015	-5.00167589	-4.113152094	-4.486597187	-5.212260986	-4.489438924	-4.719693792
1000	1	YPD(37C)	p7-B7	D	2321	1793	2343	2979	3111	1591	1124	2040	2218	2564	1989	1635	1226	35923	30059	949	217	1150	1184	1368	1540	888	587	1790	2134	0	14	983	611	1941	1368	-4.586451745	-5.068353977	-5.708011508	-4.549067176	-5.222307097	-5.922272398	-5.048928891	-8.129572245		-5.165639702	-8.016205346	-9.783283284	-4.354515876	-4.512176476
1000	1	YPD(37C)	p8-E5	D	2479	2242	2761	3432	3383	1923	1395	3286	3610	2495	1742	2364	1993	58245	52982	930	288	4232	4342	611	609	1513	1255	4900	4308	0	5	6663	6146	628	514	-4.362973615	-4.699641682	-5.175133537	-4.384906403	-4.736422893	-5.162406366	-4.859405173	-8.149796458		-4.949639038	-7.73314222	-10.8129027	-4.212960369	-4.028895983
1000	1	YPD(37C)	p8-G5	D	2458	2002	2174	2639	3291	1847	1565	2209	2275	2865	2342	2343	2111	50470	47395	2202	395	1652	1304	834	1699	1153	1283	4598	4225	21	20	1649	1269	1729	1642	-4.476195259	-4.708564622	-5.44686073	-4.623930547	-4.678902165	-5.140340853	-4.899728939	-7.287859727	-9.61301747	-4.834647629	-7.417216935	-9.426608341	-4.475703493	-4.172175134
1000	1	YPD	p5-E6	D	2476	2370	2666	2389	2943	3640	2924	2645	2786	4144	3527	3571	3427	43135	31626	36573	9371	2464	1870	2502	4473	3340	3228	3325	2402	2638	2596	2734	1886	2107	1537	-4.307451984	-4.287151113	-4.383257165	-4.419920114	-4.194378691	-4.217679188	-4.221307958	-4.477915502	-4.779763575	-4.209580912	-4.250727607	-4.560613536	-4.575228682	-4.329219502
1000	1	YPD+AA	p5-A5	D	2449	2062	2363	2108	2611	3976	3190	2518	2544	3922	3215	3509	3044	33166	28883	62246	12250	2030	1744	2935	4428	3314	3029	2276	1951	5697	3871	1798	1143	2892	1810	-4.446665554	-4.304665685	-4.391072053	-4.540567338	-4.312891494	-4.281309407	-4.133015351	-3.946131489	-4.009844908	-4.122512537	-3.982821484	-4.161072464	-4.700363919	-4.59202898
1000	1	YPD(37C)	p7-E6	D	2379	2263	2764	2992	3119	2656	2164	3211	3542	1980	1759	3194	2958	45084	40378	10079	2059	4281	3708	435	662	2658	2732	3530	3078	218	264	5807	4672	328	338	-4.353650573	-4.398722731	-4.611654011	-4.38382043	-4.34155057	-4.384507997	-4.536470408	-5.766771714	-7.273044845	-4.510575092	-5.766126993	-6.846391511	-4.35016149	-4.285026818
1000	1	YPD	p5-C8	D	2413	2337	2844	2665	2740	3907	3014	3378	3182	3528	2689	4853	4059	28851	29452	35581	7523	4430	3760	2257	2814	5280	4380	1359	1570	2390	1517	6299	3669	4106	2874	-4.321473884	-3.980399711	-3.925301874	-4.355287824	-4.025127296	-3.912493214	-4.150521824	-4.505413977	-4.878491263	-4.179265353	-4.470382426	-5.097850635	-4.465899493	-4.73140958
1000	1	YPD	p2-C8	D	2441	2252	3007	3015	2850	2571	2128	2178	2002	4221	3179	2758	2691	29390	28555	9568	2661	1417	1115	4425	4800	2020	2040	1673	1502	224	228	1143	719	5391	4095	-4.358523229	-4.545491002	-4.88613046	-4.299556432	-4.436151063	-4.676592131	-4.568996712	-5.818801568	-7.245893856	-4.527350882	-5.509645429	-6.992994985	-4.34250372	-4.712899754
1000	1	YPD(37C)	p7-A8	D	2410	2223	3130	4469	3215	1713	1349	3407	3549	2739	2010	2135	2074	58210	44987	2090	315	4035	4368	1132	1074	1236	1189	4866	2867	22	7	6185	4179	1272	1225	-4.371484305	-4.801530134	-5.377347613	-4.259466331	-4.696584824	-5.216429321	-4.975045421	-7.340061699	-9.566497455	-4.983169876	-7.643530061	-10.47643047	-3.94893888	-4.029497074
1000	1	YPD	p6-A7	D	2430	2337	3065	3266	2912	3116	2467	2291	2276	3920	3169	3575	2770	52894	39352	25461	5164	2075	1728	4466	5535	3686	2657	4547	2779	1019	1010	2005	1134	7131	4798	-4.321473884	-4.286031605	-4.284686112	-4.280451767	-4.407216614	-4.412344272	-4.376741512	-4.840077895	-5.730962875	-4.379530616	-4.846635948	-5.504635004	-4.262537556	-4.125264324
1000	1	YPD+AA	p6-F6	D	2421	2338	2323	2230	2752	3748	2872	2787	2863	4229	3419	3933	3420	34120	28689	47935	9204	2372	1910	3111	4857	3473	3371	2234	1814	3445	2642	2925	2110	2881	2006	-4.321046076	-4.190594288	-4.344209198	-4.557639882	-4.196423383	-4.174332503	-4.192069276	-4.207379838	-4.512860724	-4.227524802	-4.268709249	-4.543049129	-4.644101965	-4.563670512
1000	1	YPD(37C)	p8-B6	D	2335	2001	2470	2601	3017	1259	1040	2953	2832	2448	1963	1921	1613	37477	34450	606	102	3022	2320	574	985	899	981	2480	1985	0	0	3495	2406	807	770	-4.476694884	-4.907150897	-5.695700216	-4.496281185	-4.947968135	-5.408724758	-5.282973885	-8.578101058		-5.24331274	-8.771129887		-4.490207564	-4.469826823
1000	1	YPD(37C)	p7-F5	D	1749	1503	1893	2576	2472	975	844	1284	1351	2287	1711	1145	958	48133	42383	704	122	551	411	1130	1425	473	426	4636	3644	5	0	389	131	1775	1674	-4.762878829	-5.424592144	-6.337887862	-4.762336464	-5.468971435	-6.242857872	-5.538609448	-8.428202688	-11.048102	-5.452136238	-8.592081655		-4.499865742	-4.219586222
1000	1	YPD+AA	p1-G8	D	2283	2366	3286	3027	2971	4136	3110	3166	3674	3954	3250	5295	5146	45563	43402	71265	12962	4963	5318	2053	2902	6857	6096	3691	3413	6647	5308	9385	8000	807	591	-4.309141174	-3.893233802	-3.663957943	-4.210828316	-3.78784422	-3.581909121	-4.093562503	-3.810820442	-3.855619004	-4.147910727	-3.926325421	-3.845370219	-4.33853152	-4.274458251
1000	1	YPD(37C)	p8-H5	D	2331	1738	2066	1832	2896	1747	1273	2178	2513	2444	2111	1846	1867	44851	32357	2093	595	1683	1035	899	1709	745	1075	3246	2622	23	28	2093	1657	2002	1715	-4.617606913	-4.946975645	-5.883599032	-4.674884965	-4.80173107	-5.317221277	-4.955391609	-7.338627322	-9.522045692	-5.041157134	-7.007541294	-9.090136104	-4.840695284	-4.29020835
1000	1	YPD	p3-E6	D	2308	2495	2822	2643	3486	3272	2809	3354	3380	3878	3051	3722	3309	50315	48067	27390	6426	4549	3472	1896	2558	3150	2963	3328	3084	1283	1188	7120	4589	880	543	-4.25605321	-4.245735623	-4.441825519	-4.363053483	-4.229417905	-4.30333967	-4.327890221	-4.767047782	-5.500583543	-4.249704905	-4.62799516	-5.342314114	-4.474188915	-4.175250991
1000	1	YPD+AA	p5-G8	D	2291	2221	2668	2375	2426	4129	2994	2916	2976	3821	2827	3550	3385	37479	30994	71976	14869	3862	3325	2159	2774	3003	3569	3162	2052	8023	6433	6185	3569	1231	837	-4.372384395	-4.293049178	-4.489616183	-4.419170208	-4.206710028	-4.117256494	-4.095256393	-3.800893035	-3.667472212	-4.185923167	-3.789068912	-3.653144343	-4.581106113	-4.469773459
1000	1	YPD+AA	p4-F6	D	2273	2520	2649	2516	3165	4880	3749	3878	4090	4112	2924	5372	4526	60499	42534	132805	21502	7603	6444	1490	1730	5754	5490	4831	2689	18531	11830	16639	14196	484	221	-4.246083038	-3.878796503	-3.839332707	-4.426317126	-3.916225387	-3.686613683	-3.92814642	-3.188343878	-2.830339624	-3.961044316	-3.420201467	-3.043946657	-4.523433211	-3.990927399
1000	1	YPD(37C)	p7-F7	D	2125	1628	2263	2634	2755	1265	899	2592	2602	2087	1701	1542	1465	36253	29592	702	106	2604	1886	603	873	781	712	2579	1972	0	0	2974	1868	732	643	-4.682989672	-5.126916506	-5.836408101	-4.583807969	-5.044208692	-5.729219306	-5.278219518	-8.43104764		-5.389005698	-8.732663606		-4.477599947	-4.503032098
1000	1	YPD(37C)	p8-A8	D	2252	2095	3228	3987	2813	1515	1150	2609	2980	2222	1891	1930	1533	29285	28270	1226	360	2971	3965	902	781	1701	1152	1828	1747	15	23	4040	3142	691	700	-4.430788386	-4.902476778	-5.058011658	-4.228636586	-4.998837334	-5.248042377	-5.097876201	-7.873468927	-9.949489707	-5.142771511	-7.509998668	-9.286846398	-4.063064482	-4.716478795
1000	1	YPD(37C)	p7-A5	D	2201	1786	2314	2570	2875	1299	1023	2489	2911	2390	1712	1299	1560	38757	29704	358	85	2757	2201	713	1016	751	601	2933	2139	0	0	3013	2485	1072	792	-4.590363457	-5.298402043	-5.875577599	-4.561521707	-4.981378113	-5.898702283	-5.251696902	-9.104448058		-5.259793966	-8.953451443		-4.502197651	-4.43624285
1000	1	YPD(37C)	p8-H7	D	2176	1867	2029	2117	2772	1184	881	2994	3285	2177	1821	2077	2035	33376	33705	550	52	5068	2835	450	841	1398	1513	2714	2249	0	0	9761	6436	847	581	-4.546009075	-4.829072236	-5.254185328	-4.692956275	-4.715568115	-4.975447504	-5.344393104	-8.675062766		-5.409231106	-9.444858981		-4.696103558	-4.585717156
1000	1	YPD(37C)	p8-A7	D	2225	1704	1811	2078	2669	1107	1021	2231	2462	2407	1860	1270	1434	30957	36361	322	112	1863	1545	698	1227	465	745	2580	2558	0	0	1908	1501	1198	1180	-4.637363511	-5.320979881	-6.354945845	-4.806620157	-5.065596192	-5.683912999	-5.411637986	-9.210429498		-5.261750914	-8.677603829		-4.714697657	-4.66095509
1000	1	YPD+AA	p6-D5	D	2230	2285	2925	2829	3082	4835	3747	3507	3783	3923	3206	4643	4472	52543	36996	104123	22336	5870	5695	900	1456	5272	5020	4162	2435	13520	10738	10542	8757	261	135	-4.343975915	-4.024636072	-3.926818174	-4.327204855	-3.928228198	-3.776112005	-3.937410511	-3.431652872	-3.145614558	-3.961577934	-3.382147694	-3.140796483	-4.406180258	-4.131922353
1000	1	YPD(37C)	p8-D5	D	2058	1629	2023	2740	2458	1097	927	1846	1861	2086	1592	1452	1185	34356	28306	241	61	1286	1115	671	913	874	509	2016	1747	0	0	1234	648	1044	726	-4.68237561	-5.187054865	-5.723902875	-4.695917778	-5.25632116	-6.064849201	-5.420712459	-9.50018411		-5.358335167	-9.285228836		-4.43814563	-4.556777559
1000	1	YPD+AA	p6-C6	D	2171	2520	3018	2909	2840	4746	3785	3853	4381	4115	3196	5346	4838	45024	34665	110100	23159	7352	7523	1794	1817	6495	5877	2729	1772	13038	11601	16412	11587	479	352	-4.246083038	-3.883648163	-3.718195322	-4.295904976	-3.849562522	-3.618495511	-3.955989482	-3.375836721	-3.181916458	-3.951487567	-3.345963947	-3.063494034	-4.378294171	-4.286358554
1000	1	YPD(37C)	p8-E8	D	2160	1532	1816	1916	2616	1197	1014	1955	2428	2311	1639	1267	1300	34916	29738	647	127	1525	1160	690	1228	506	526	1734	1262	0	0	1641	1266	1331	1158	-4.743767868	-5.32334488	-6.270446581	-4.803863056	-5.16369967	-6.031996005	-5.333473213	-8.512634749		-5.268630548	-8.551915613		-4.795863871	-4.540609058
1000	1	YPD(37C)	p7-B5	D	2111	1516	1774	1887	2533	1199	900	1893	2074	2334	1818	1290	1215	32194	27619	1346	171	1010	1119	893	1113	607	527	1944	1757	9	37	917	676	1304	781	-4.754266652	-5.305354563	-6.08845446	-4.827262452	-5.231319857	-6.030096669	-5.331803764	-7.780088534	-10.46031533	-5.387893969	-8.254439143	-8.811422701	-4.811115284	-4.621774135
1000	1	YPD	p6-C8	D	2086	1770	2551	2917	2152	2236	1883	1520	1506	3717	2729	2037	1816	24445	19675	19013	3398	556	787	7484	6945	2248	1344	1408	1061	739	578	378	207	17585	11641	-4.599362393	-4.848518644	-4.77918704	-4.464013897	-4.829427654	-5.093891697	-4.708603085	-5.132102809	-6.052241987	-4.649667204	-5.265160398	-6.062766745	-4.375547859	-4.897128539
1000	1	YPD(37C)	p8-C8	D	2030	1770	2431	2926	2338	1505	1243	1802	1978	2592	1905	1589	1391	30155	21934	4348	759	1158	1131	1565	1566	1065	580	2544	1320	107	86	848	667	1635	1011	-4.599362393	-5.096891894	-5.526253173	-4.512196641	-5.096041021	-5.934269114	-5.104498742	-6.607509796	-7.984711073	-5.065005641	-6.764100922	-7.967993318	-4.372467248	-4.687203488
1000	1	YPD(37C)	p7-E8	D	1970	1461	1889	1875	2312	1341	1063	1746	1822	2002	1811	1574	1375	31026	25495	2742	558	1214	805	935	1492	732	800	1828	1667	92	79	1020	733	1585	1113	-4.791220807	-5.106376631	-5.901202737	-4.764451747	-5.107610203	-5.61268549	-5.219876036	-7.068538184	-8.135751331	-5.221438354	-7.071743738	-8.052892762	-4.817494891	-4.658728672
1000	1	YPD(37C)	p8-C6	D	1964	1590	2102	2925	2297	1265	990	1797	1743	2339	1825	1360	1182	27944	30019	802	123	1045	871	1696	1608	822	437	1480	1772	0	13	830	624	3842	2406	-4.706607923	-5.252512081	-5.785242856	-4.657610064	-5.258856015	-6.217364023	-5.278219518	-8.297872436		-5.292583789	-8.583918345	-9.857391257	-4.372809069	-4.763351727
1000	1	YPD	p5-G7	D	2024	1913	2390	2671	2527	2632	2040	2277	2611	3880	2787	2683	2270	28458	22797	19468	2989	1919	1794	5436	5753	2643	2210	2022	1325	825	396	1843	1594	11582	6743	-4.521669249	-4.57306121	-4.617313336	-4.52920597	-4.606284103	-4.596549423	-4.545547627	-5.108453673	-5.942156522	-4.569583646	-5.393408538	-6.440926403	-4.463650616	-4.745124919
1000	1	YPD+AA	p5-B7	D	1967	1434	1828	795	666	3488	2388	1647	2110	2767	2122	1503	1097	521	446	55923	10500	1496	1817	2209	2481	912	627	0	0	5604	3948	1483	1168	2266	1205	-4.809874197	-5.15253367	-5.681343261	-4.797276863	-5.333484753	-5.856350677	-4.263963134	-4.05325002	-4.026304	-4.412077258	-4.136972164	-4.141376214	-5.675516714	-8.745559472
1000	1	YPD(37C)	p7-C8	D	1011	820	891	1035	1139	722	531	663	886	1364	1116	904	646	14979	12721	990	354	389	339	1082	1774	746	329	977	979	10	6	240	161	2162	2166	-5.368792878	-5.6609227	-5.88225765	-5.515910187	-5.863019709	-6.501239467	-5.83902178	-8.087276101	-10.35495481	-5.915526711	-7.526805787	-10.63058114	-5.411702123	-5.386905015
1000	1	YPD	p6-B6	D	1954	1606	2159	2208	1449	2305	1588	1591	1738	2789	2095	2319	1716	12726	9600	18259	3287	1051	983	2213	2292	2433	1207	559	474	834	551	618	423	1580	1050	-4.696595324	-4.718860723	-4.700102908	-4.630854184	-4.886067933	-5.201403997	-4.678210964	-5.172567656	-5.931306506	-4.820058091	-5.298372126	-6.110605805	-4.654016422	-5.54990709
1000	1	YPD	p1-E6	D	1884	1650	2425	2415	2009	2538	2103	1868	1918	2900	2443	3102	2826	22895	21093	29595	6810	1679	1600	2699	3285	3413	3090	1333	1027	1927	1826	1595	997	2804	1999	-4.669566652	-4.427949716	-4.361636302	-4.514667812	-4.38720165	-4.261370848	-4.581915271	-4.689620337	-5.09382024	-4.539168557	-4.569955301	-4.912457553	-4.564404263	-4.962635689
1000	1	YPD(37C)	p8-G8	D	1848	1437	1571	2010	2137	947	688	1578	1880	1887	1680	1143	838	28924	23708	387	84	987	1116	647	1206	429	368	1888	1335	0	0	809	766	1070	982	-4.807784332	-5.426340396	-6.435526332	-4.948786977	-5.602801113	-6.38921428	-5.567747826	-9.026556351		-5.656499894	-8.965285901		-4.747968828	-4.728882535
1000	1	YPD+AA	p6-H7	D	1785	1041	1486	793	623	2343	1867	1220	1295	1589	1322	860	685	511	140	33387	6251	669	711	464	617	603	341	20	0	1863	1413	365	276	383	258	-5.13016015	-5.710819671	-6.095066054	-5.00441139	-5.804400375	-6.465414741	-4.66185948	-4.569059162	-5.127596537	-4.658200589	-4.65560597	-5.168870231	-5.678035608	-8.764939924
1000	1	YPD+AA	p2-A8	D	1739	1245	1474	1311	1115	2871	2332	1543	1671	2297	1742	1533	1026	4463	5581	54657	10650	1188	1621	1377	1732	981	619	140	280	6754	4334	974	871	1384	889	-4.95120641	-5.132770181	-5.608410791	-5.012519542	-5.400396188	-5.869191945	-4.458631239	-4.076148471	-3.839649707	-4.435807185	-4.122787529	-4.048094432	-5.175313345	-6.597733049
1000	1	YPD+AA	p3-B7	D	1703	1138	1360	1015	1147	2852	2318	1845	1899	2297	1739	1107	1049	4374	1816	38163	9711	1201	1335	595	763	728	761	215	221	3325	2914	1025	816	292	130	-5.041069604	-5.458343127	-5.906682202	-5.093014636	-5.378226605	-5.66266386	-4.465271137	-4.435359305	-4.548314955	-4.441828708	-4.215088157	-4.445058627	-5.431214938	-6.617876313
1000	1	YPD+AA	p2-G5	D	1746	1673	1555	1550	2275	3856	3425	1934	1897	2351	1840	1803	1940	21998	20841	84189	22889	853	1220	187	255	818	1209	1007	622	13210	11807	458	380	122	53	-4.655723517	-4.970544837	-5.790120914	-4.95902379	-4.763375961	-5.199748367	-4.163661263	-3.644161494	-3.16881051	-4.051431982	-3.357690975	-3.045892759	-5.007848619	-5.002602695
1000	1	YPD+AA	p4-C6	D	1557	1236	1698	1609	1463	2706	1918	1551	2046	2014	1523	1374	1361	3939	3803	36527	7302	1048	1371	203	124	790	738	130	264	2316	1870	907	683	11	0	-4.95846158	-5.242270587	-5.824950305	-4.871048248	-5.117844211	-5.693353393	-4.51782011	-4.479174052	-4.909943069	-4.631250477	-4.500199138	-4.888646904	-4.970490682	-6.722627351
1000	1	YPD(37C)	p7-G7	D	1631	1339	1421	1678	1818	761	647	1083	1224	1865	1392	688	690	34195	18128	336	85	536	358	575	719	246	231	2722	1089	0	0	506	242	1022	549	-4.878418873	-5.933963222	-6.991651715	-5.049138487	-5.797127616	-6.854879507	-5.786413561	-9.167869884		-5.717942438	-8.953451443		-4.928500942	-4.5614748
1000	1	YPD+AA	p2-G8	D	1657	1148	1290	836	1088	2205	1966	1322	1328	2124	1488	1044	916	720	2064	24998	5965	542	513	897	1022	837	622	0	24	1924	1431	213	77	272	184	-5.032320642	-5.516937292	-5.76715918	-5.145857118	-5.513802849	-5.864357125	-4.722564131	-4.858429943	-5.095378277	-4.606532432	-4.702438365	-5.156211835	-5.625230216	-8.422058302
1000	1	YPD(37C)	p8-F6	D	1610	1216	1408	1539	2040	889	671	1164	1311	1887	1600	734	920	27711	25914	436	202	519	452	663	1235	307	550	1689	1485	0	17	355	270	1427	1042	-4.974775156	-5.869243032	-6.770135503	-5.058329078	-5.509445543	-5.98737894	-5.630949683	-8.907338801		-5.681519595	-8.087835002	-9.58912727	-5.014970695	-4.771724789
1000	1	YPD(37C)	p7-D6	D	813	652	849	1247	990	505	360	809	811	785	636	646	423	14387	12760	548	110	603	615	361	372	552	280	1125	798	7	6	634	504	426	276	-5.598052657	-5.996952556	-6.183435204	-5.564195429	-6.286447034	-6.662507615	-6.19648849	-8.678705757	-10.71162976	-6.304184701	-8.695622334	-10.63058114	-5.225362883	-5.427229214
1000	1	YPD+AA	p6-G8	D	1392	1094	1325	960	902	2389	1930	1397	1384	2044	1524	1071	994	1919	1864	38375	7250	821	959	714	1090	512	568	63	29	3359	2089	883	607	852	870	-5.080501235	-5.49140399	-6.258658626	-5.119086877	-5.432082007	-5.955175799	-4.642416772	-4.429819559	-4.538141318	-4.62501345	-4.507345952	-4.777899853	-5.486925545	-7.441750018
1000	1	YPD+AA	p4-G5	D	1286	885	1245	787	825	2223	1698	1458	1630	1587	1321	761	944	732	1270	40100	7950	1213	1252	594	656	487	548	6	25	4125	3104	1255	818	461	73	-5.292509573	-5.833118702	-6.308719128	-5.181363806	-5.483693047	-5.991021931	-4.714434005	-4.385849431	-4.332718609	-4.753082366	-4.415175492	-4.381893733	-5.685630581	-8.405529
1000	1	YPD+AA	p4-D5	D	1276	1458	2124	2413	1797	3835	3016	3036	3196	2359	1950	3157	3382	23452	15020	174783	30703	6995	6862	184	261	5191	3665	855	249	31970	25957	16265	9524	0	0	-4.793276306	-4.410374572	-3.942301615	-4.647198233	-4.207596684	-4.090713604	-4.169122205	-2.913680561	-2.284986666	-4.178602003	-3.063987051	-2.258144012	-4.565232764	-4.938598456
1000	1	YPD+AA	p3-G8	D	1264	966	1094	634	802	2319	1950	1085	1318	1772	1205	1185	672	908	1410	36856	8598	790	834	411	357	896	447	4	54	3369	2760	670	602	273	57	-5.204933384	-5.390254007	-5.699042838	-5.310658632	-5.823560873	-6.194738623	-4.672155582	-4.470207337	-4.535168665	-4.614704081	-4.336817803	-4.499354655	-5.901809875	-8.190065135
1000	1	YPD+AA	p5-A8	D	1231	873	898	612	836	2191	1821	1335	1772	1628	1255	727	671	989	687	36354	8166	890	904	399	268	345	404	20	18	3432	2660	633	893	121	24	-5.306161663	-5.878825583	-6.653438834	-5.508084547	-5.825050076	-6.29588234	-4.728933579	-4.483921526	-4.516641447	-4.683147653	-4.388368228	-4.536259212	-5.937126547	-8.104615182
1000	1	reference	p1-D6	D	0	3058	4989	5899	3544	1919	1459	3472	3678	4933	3757	1724	1398	35056	25516	918	136	1311	1913	2929	3086	906	441	1487	1110	0	0	968	650	2929	2770	-4.052580832	-5.015349609	-5.687943945	-3.793263847	-5.09102129	-6.208252342	-4.861487423	-8.162783653		-4.904782184	-8.483447814		-3.671320705	-4.536607452
1000	1	reference	p1-C7	D	0	2916	3241	3221	3451	1692	1365	2835	3053	4779	3706	1554	1452	26327	24842	467	120	676	676	2105	3278	469	434	954	816	0	0	275	229	4424	3408	-4.100129125	-5.119164529	-6.346380482	-4.224617412	-5.053122018	-6.224252684	-4.987380379	-8.838651786		-4.971379025	-8.608610957		-4.27641168	-4.822959206
1000	1	reference	p1-E8	D	0	2875	3606	3673	3297	1680	1308	2631	2765	4713	3510	1541	1280	26799	21312	781	126	681	731	2571	3067	659	369	1189	743	0	0	207	302	3779	3420	-4.114289265	-5.127565225	-6.006259716	-4.117900211	-5.179203856	-6.386500574	-4.994497847	-8.324405894		-5.0140342	-8.559820793		-4.145094783	-4.805189661
1000	1	reference	p1-F7	D	0	2830	3624	3710	3341	1728	1377	2759	2989	5066	3727	1597	1370	21863	22211	679	122	710	579	2828	3516	536	421	734	819	0	0	259	122	4659	3599	-4.130065228	-5.091869912	-6.21284909	-4.112920948	-5.111253194	-6.254664384	-4.96632697	-8.464359916		-4.962626234	-8.592081655		-4.135071674	-5.008758525
1000	1	reference	p1-B5	D	0	2646	2597	2063	3529	1709	1450	2768	3256	4882	4028	1532	1382	28372	24181	522	137	787	439	1416	2839	339	394	1209	770	0	0	235	188	4198	3202	-4.197292874	-5.13342271	-6.670983143	-4.446142403	-5.102532209	-6.320946309	-4.977383236	-8.727313456		-4.910969897	-8.476121774		-4.721942316	-4.748151491
0	2	reference	p1-H5	D	3966	3944	4856	3928	4604	4050	3301	4439	5787	5289	5404	4341	4682	4587	4535	3555	2005	2511	4587	4246	5048	3629	3910	3428	4151	612	585	1987	956	5028	36	-3.861578075	-3.939461576	-4.032964454	-3.847699727	-3.878105251	-3.902137992	-3.952430099	-4.319851937	-5.730322575	-3.97403448	-4.635764696	-6.132726664	-3.894803292	-3.947417084
0	2	reference	p1-B8	D	3560	3553	3994	3449	3933	3492	2828	4011	5075	4751	4502	4311	3438	3503	2985	2318	1964	2104	3489	3677	4111	3395	2620	2348	1927	264	423	1407	688	4541	26	-3.965981195	-3.946396417	-4.099617821	-4.043121546	-4.186940713	-4.302501048	-4.100672342	-4.747502256	-6.571105754	-4.128690185	-4.656425547	-6.456966332	-4.024849349	-4.217023556
0	2	YPD(37C)	p8-A5	D	3410	5422	5959	5138	5731	5208	4503	6783	10111	4338	4458	10790	11916	9893	9430	3776	2945	29792	41071	2214	2212	16410	15094	11944	12522	375	468	92464	43861	1555	11	-3.543308761	-3.028946533	-2.524030677	-3.643012099	-2.943948585	-2.551378052	-3.700951075	-4.259541752	-6.220128831	-3.663516091	-4.25129994	-6.355870216	-3.626269784	-3.178815863
0	2	reference	p1-E5	D	3689	3637	4386	3503	4165	3504	2978	3985	5084	4945	4775	3803	3795	3720	4071	2859	2164	2321	3748	4019	4263	3121	3073	2784	3414	443	469	1913	884	4636	30	-3.942614346	-4.071776084	-4.183768119	-3.949497131	-4.088146209	-4.143021083	-4.097241807	-4.537735087	-6.053485087	-4.077007998	-4.559450396	-6.353735743	-4.009313938	-4.156919632
0	2	reference	p2-B5	D	3381	3231	4105	3416	3996	3370	2595	3937	5230	4837	4354	3800	2986	3920	3809	2443	1610	2146	3840	3372	3415	3044	2319	2811	3165	278	453	3230	991	4071	30	-4.060981825	-4.072565246	-4.208749142	-4.015709038	-4.327895921	-4.424539308	-4.136234236	-4.694980208	-6.519433743	-4.214673416	-4.855174578	-6.388446386	-4.034463407	-4.104551646
0	2	YPD+AA	p1-G5	D	2748	3313	4133	3757	4087	3780	3250	2876	4114	4352	4604	4020	4135	5582	4764	3894	3115	2511	3704	3545	4586	3648	3295	4615	5270	460	809	2042	934	4135	28	-4.035919389	-4.01628441	-4.02774251	-4.008911246	-4.002343291	-4.073269198	-4.021422971	-4.228770094	-6.015828368	-3.989604936	-4.195179605	-5.808539594	-3.939312916	-3.751096165
0	2	reference	p1-H8	D	2574	3018	4004	3290	3831	3554	2263	3539	5281	4807	4550	4188	2423	4366	3562	2729	1642	1464	3663	3281	3584	3113	2503	2808	2642	790	619	1401	564	4081	20	-4.129179152	-3.975343019	-4.186334691	-4.04062092	-4.536824178	-4.348185354	-4.08307325	-4.584271759	-5.475021912	-4.351568566	-4.835493746	-6.076233239	-4.072046118	-3.996796042
0	2	YPD(37C)	p7-E7	D	2658	3279	4151	3648	4060	3372	3301	3611	4673	3515	3860	4747	6383	7073	6960	3201	2675	7921	10731	2668	3305	5882	6702	8200	8874	390	520	16851	8273	2747	16	-4.046235014	-3.850053473	-3.550024742	-4.004565512	-3.568192413	-3.363269377	-4.13564094	-4.42474374	-6.180908118	-3.97403448	-4.347459376	-6.2505097	-3.96875461	-3.514358582
0	2	YPD	p1-F8	D	2538	3193	4224	3394	3800	3589	3220	2988	4138	4044	4122	3727	3942	4306	4057	3270	2834	2789	4604	3557	4057	3469	3847	4087	4121	467	779	3735	1957	3864	22	-4.072812598	-4.091962692	-4.078055214	-3.987132235	-4.050142411	-3.918381742	-4.073273368	-4.403417016	-6.000725599	-3.998878573	-4.289719616	-5.846327466	-4.040924516	-4.010633901
0	2	YPD+AA	p6-A5	D	2084	952	1206	1024	2248	1100	2662	823	1140	1286	1236	1108	2627	1097	1073	880	627	957	885	965	3416	1927	809	783	842	232	117	378	311	934	19	-5.282963756	-5.305009724	-4.665957193	-5.240605683	-4.455988109	-5.477631728	-5.2558368	-5.716040372	-6.700317485	-4.189182213	-5.798217495	-7.742164577	-5.239217156	-5.378064119
0	2	YPD	p2-F8	D	2359	2993	3327	2930	3348	3209	2754	2229	3114	3706	3714	2671	3688	2991	3940	2759	1964	1412	2291	2614	3716	2352	2624	2108	3464	393	460	1252	615	2903	28	-4.137497283	-4.425113378	-4.466655552	-4.225843784	-4.116746314	-4.300975495	-4.185187618	-4.573338705	-6.173245245	-4.155205532	-4.656425547	-6.373112022	-4.18793126	-4.37503552
0	2	YPD+AA	p1-H7	D	2036	2626	3367	2732	3071	2885	2413	2121	2719	3738	3567	3380	3053	3291	2711	2642	1842	1206	1938	3121	2993	2879	2117	2065	2195	376	489	930	384	3396	11	-4.268311736	-4.189690603	-4.264478571	-4.213892641	-4.305705906	-4.515675374	-4.29162208	-4.616670794	-6.217465714	-4.287389146	-4.720556819	-6.311976022	-4.257899741	-4.27945183
0	2	YPD(37C)	p8-G7	D	2357	3340	3956	3604	4150	3957	3443	3432	4751	3858	3991	4886	5258	6486	7058	7643	7080	5478	8422	3439	3883	5614	6240	7773	10674	3961	5876	9886	4381	3916	16	-4.027802705	-3.82119234	-3.596658104	-4.052681367	-3.762079893	-3.434695184	-3.975660818	-3.554416804	-3.862803059	-3.931916748	-3.374134849	-3.825706974	-3.980889343	-3.600997292
0	2	YPD	p4-H6	D	2212	2635	3438	2686	3092	2991	2516	2223	3008	3507	3559	2870	3493	3310	3382	2554	2032	1358	1773	2776	3552	2622	2578	2566	3315	311	397	925	396	2931	13	-4.26489033	-4.353254283	-4.357984197	-4.193024874	-4.171069654	-4.318661462	-4.255539201	-4.650546243	-6.407261945	-4.245589594	-4.622388227	-6.520402231	-4.274880584	-4.27369511
0	2	YPD	p6-G7	D	2339	2834	3095	2645	2962	2670	2550	2029	2571	3022	3395	2705	4011	3170	3235	2071	2621	1337	2093	2876	3491	2393	2909	2304	2723	213	581	743	613	3098	18	-4.192084371	-4.4124644	-4.449373773	-4.298126875	-4.032790033	-4.197865987	-4.369068508	-4.860175418	-6.785762691	-4.232166574	-4.367852832	-6.139587755	-4.290262617	-4.316911712
0	2	YPD	p2-G7	D	2160	2880	3424	2923	3415	3030	2612	2284	3118	3839	3681	2782	3095	3753	3640	2575	2367	1379	2160	3031	3756	2460	2588	2821	2977	351	695	925	502	3624	30	-4.175983218	-4.384396219	-4.421760232	-4.197105323	-4.292042714	-4.314789989	-4.242584361	-4.642357466	-6.286268634	-4.208143721	-4.469785426	-5.960426666	-4.190323196	-4.14808778
0	2	YPD+AA	p5-G5	D	2079	2390	2605	2285	2699	2273	2035	1683	2354	2978	2818	1949	2789	2296	2420	1585	1288	1073	1496	2425	3197	1450	1414	1674	1888	144	197	533	310	2480	14	-4.362480146	-4.740249892	-4.950358026	-4.470482106	-4.396147511	-4.919252799	-4.530046435	-5.127622593	-7.177241557	-4.457764114	-5.078318129	-7.221134783	-4.436567658	-4.639474821
0	2	YPD+AA	p2-B7	D	2110	2620	3147	2535	3007	2682	2437	1986	2726	3297	3179	2606	3442	2832	3166	2609	2101	1306	2105	2487	3195	2099	2354	1844	2739	854	903	1039	416	2825	18	-4.270599194	-4.449749834	-4.580460541	-4.281465163	-4.185777922	-4.409559357	-4.364584195	-4.629239994	-5.397123663	-4.277492158	-4.588995335	-5.698615958	-4.332740046	-4.429660124
0	2	YPD(37C)	p7-D8	D	2223	3003	3446	2507	2842	4744	4406	1834	2677	3788	3876	4486	6239	3159	3096	55057	49724	1427	2505	5459	6432	5597	6449	2032	2124	96185	154835	869	789	4245	40	-4.134161723	-3.906604876	-3.599690842	-4.190700643	-3.591010707	-3.401750286	-3.794266318	-1.579837988	-0.673026158	-3.685292684	-1.424921043	-0.554223199	-4.343846863	-4.320387778
0	2	YPD	p1-E7	D	2262	3056	3679	2978	3442	5012	4092	2367	3149	4580	4311	4576	3989	3486	2807	38785	25504	1493	2391	4947	6492	5692	4829	2011	2470	60213	75080	1230	526	5155	48	-4.116666641	-3.886741058	-3.582859902	-4.125273805	-4.038290047	-3.691035959	-3.739311943	-1.930173427	-1.141411302	-3.759226085	-2.092573454	-1.278029021	-4.171681748	-4.221888353
0	2	YPD	p1-A7	D	2007	2666	2917	2738	2863	2818	2551	1886	2836	3156	3108	3125	2953	3205	2975	2351	1826	1296	2000	2341	2943	2670	2102	2276	2380	341	299	792	475	2286	21	-4.25319429	-4.268132029	-4.33984311	-4.35735909	-4.339009017	-4.522786094	-4.315119567	-4.733366231	-6.31517238	-4.231774494	-4.729280975	-6.803894938	-4.255705956	-4.305931209
0	2	YPD(37C)	p7-H5	D	2189	3282	3407	3172	3627	3224	2757	3460	4572	3723	3609	3936	4073	4173	3518	2713	2197	5406	8602	2651	3203	4133	3886	3089	2323	328	490	9076	4240	3038	16	-4.045320519	-4.037401333	-3.902918047	-4.202082643	-4.017450791	-3.908295015	-4.180524156	-4.590151967	-6.354041249	-4.154116801	-4.544315963	-6.30993312	-4.108571379	-4.042008098
0	2	YPD	p4-G7	D	2037	2704	3142	2756	3073	2940	2368	1955	2860	3438	3411	2908	3126	2945	2404	2655	1607	1359	1908	2985	3317	2465	2526	2205	2403	423	391	888	327	3545	23	-4.239041354	-4.340100753	-4.419729775	-4.283055241	-4.282076388	-4.339038342	-4.272737399	-4.611762346	-6.099682678	-4.306214216	-4.85703967	-6.535630952	-4.249153329	-4.390534483
0	2	YPD+AA	p5-D5	D	1701	2512	3004	2969	3049	2925	2304	2773	4448	3050	2660	4619	3470	5634	4530	2694	1724	4605	9862	1900	2279	5214	3808	6889	6260	2640	449	9489	5431	1877	9	-4.312694263	-3.877388081	-3.670574267	-4.327970047	-4.177676026	-3.928571249	-4.2778525	-4.597179923	-4.268520661	-4.33361319	-4.786761585	-6.397315624	-4.174708487	-3.74182363
0	2	YPD	p2-F5	D	2095	2817	3512	2843	3107	3058	2639	2261	3049	3741	3631	3612	3289	3580	2915	2651	2231	1308	2505	2969	3558	2939	2536	2239	2262	345	619	1071	447	3240	21	-4.198101023	-4.123304677	-4.243852195	-4.171729105	-4.231247053	-4.33508733	-4.233385873	-4.613270073	-6.30351044	-4.197859875	-4.528958841	-6.076233239	-4.21807385	-4.195280499
0	2	YPD	p2-H6	D	1884	2439	3204	2740	3139	2965	2286	2218	3068	3654	3620	2901	2500	3115	3100	2497	1645	1292	2157	2724	3063	2471	2160	2036	2491	373	439	999	483	3282	10	-4.342185393	-4.342510807	-4.417298655	-4.263514752	-4.505539888	-4.495567144	-4.264269948	-4.673116989	-6.225476437	-4.341456367	-4.833668373	-6.419839098	-4.254975762	-4.334414148
0	2	YPD	p1-B6	D	2107	2632	2681	2344	2846	2304	2238	1828	2248	2800	3027	2444	3489	2136	2667	2092	1594	1309	2088	2348	3346	2027	2466	1623	2572	290	401	754	416	2759	15	-4.266029499	-4.513930271	-4.615364715	-4.441724922	-4.172215458	-4.363077961	-4.516500237	-4.850086454	-6.477173934	-4.362677323	-4.865162176	-6.510377084	-4.411074811	-4.711708379
0	2	YPD	p5-A7	D	1867	2193	2800	2194	2570	2302	2015	1624	2214	2751	2747	2201	2852	2334	2775	1869	1236	1052	1614	2236	2433	1717	1969	1885	2415	252	195	658	374	2152	12	-4.448503043	-4.61865451	-4.781343	-4.398295364	-4.373810117	-4.588149566	-4.51736867	-4.962803472	-6.61762577	-4.467640737	-5.119528398	-7.231338953	-4.477207321	-4.623059766
0	2	YPD(37C)	p7-C6	D	1999	2522	2961	2447	2733	2505	2243	1793	2429	2955	3164	2535	3275	2638	2426	2672	1859	1079	2099	2642	3016	2142	2298	1849	2204	358	494	629	439	2530	21	-4.308721275	-4.477372675	-4.56018161	-4.342387732	-4.235512751	-4.433636187	-4.432858246	-4.605379745	-6.266521871	-4.360445677	-4.711370048	-6.301802994	-4.368070898	-4.500622246
0	2	YPD	p6-H6	D	2045	2414	3011	2485	3022	2559	2426	1954	2713	3079	3469	2520	3117	3016	2871	2206	1912	1360	2206	3105	3664	2154	1987	2180	2647	255	595	981	461	3291	16	-4.352488389	-4.483307411	-4.554595003	-4.325642532	-4.284959619	-4.579049403	-4.411530423	-4.79702608	-6.605791312	-4.282016122	-4.683258942	-6.115777106	-4.352661023	-4.36671185
0	2	YPD	p4-F5	D	2086	2776	3426	2947	3327	3128	2600	2645	3906	3626	3622	3585	3845	4054	3489	2473	1945	3240	6216	2685	3144	3122	3786	3165	3594	243	400	6505	3586	2842	17	-4.212762469	-4.130807838	-4.18344776	-4.196521381	-4.075057017	-3.934365313	-4.210753158	-4.682775012	-6.653993414	-4.212748488	-4.66614678	-6.512873964	-4.182145979	-4.070939252
0	2	YPD	p3-F8	D	1552	1977	2163	1860	2026	2205	1780	1555	2096	2565	2576	2102	2271	1933	2011	1180	1420	945	1666	1889	2620	1733	1772	1345	1639	188	335	717	398	2495	16	-4.552192968	-4.66467704	-4.772067571	-4.656418634	-4.601610357	-4.693566514	-4.560419471	-5.422692562	-6.910612894	-4.591646568	-4.980751885	-6.69020798	-4.642357195	-4.8115701
0	2	YPD+AA	p3-G5	D	1965	2345	2727	2311	2537	2549	2267	1878	2428	2923	3160	2419	2476	2229	2372	1940	1885	1067	1420	2296	2879	1873	1800	1191	2141	301	633	756	340	2750	16	-4.38148811	-4.524212081	-4.694380159	-4.424712677	-4.515186265	-4.677888701	-4.415445855	-4.925519027	-6.439944592	-4.349802561	-4.697480936	-6.053868089	-4.425253351	-4.669090245
0	2	YPD(37C)	p8-F8	D	1932	2299	2863	2239	2703	2388	2410	1897	2358	3020	3122	2246	3428	2609	2506	2465	1792	1285	1929	2241	2723	2231	2535	2165	2494	297	451	975	478	2047	28	-4.401299266	-4.598415456	-4.519471667	-4.376044755	-4.189853619	-4.335481729	-4.480690785	-4.686015193	-6.453322718	-4.288633185	-4.748076442	-6.392871172	-4.456904345	-4.511676294
0	2	YPD(37C)	p7-H8	D	1580	2011	2402	2221	2522	2310	1934	1758	2405	3104	2679	2721	2314	2571	2515	1520	1263	972	1773	2020	2549	2173	1774	1736	2075	199	318	708	349	2639	17	-4.535141401	-4.406566853	-4.545812881	-4.551613058	-4.582852991	-4.692438482	-4.513899456	-5.169496666	-6.853750032	-4.508669536	-5.097918913	-6.742287129	-4.464976138	-4.526348372
0	2	YPD	p6-F5	D	1969	2368	2829	2612	2695	2478	2161	1685	2349	3193	2862	2431	2604	2937	2925	2065	1622	1106	1772	2637	2799	1921	1824	1906	2541	276	411	650	374	2627	15	-4.371727795	-4.519263617	-4.669075698	-4.387991489	-4.464781895	-4.664643474	-4.443695197	-4.863076774	-6.526653991	-4.397688855	-4.847748801	-6.485745297	-4.302817471	-4.393254648
0	2	YPD+AA	p1-D8	D	1000	3168	4109	3268	2572	3831	1122	2556	3579	4306	4138	3513	1549	3911	3414	3000	2024	944	2582	3255	1487	2002	2735	3084	2680	312	736	1182	324	3789	13	-4.080673038	-4.151095939	-4.627774901	-4.014735091	-4.984221058	-4.25954393	-4.008021114	-4.489594712	-6.404051669	-5.053147126	-4.626333005	-5.903108393	-4.078755506	-4.106850204
0	2	YPD+AA	p4-B7	D	1800	2336	2925	2614	2970	2667	2225	2227	3083	3305	3117	3072	2671	4002	3269	2000	1870	2021	3346	2746	3124	2893	2580	3057	2784	272	548	2941	1145	3006	21	-4.385333447	-4.285237497	-4.259627556	-4.354620301	-4.439377686	-4.317885967	-4.370192735	-4.89505982	-6.541252791	-4.368503017	-4.705470326	-6.198063225	-4.302052067	-4.083849064
0	2	YPD(37C)	p8-C7	D	1959	2378	2728	2444	2744	2246	2262	1834	2312	2837	2973	2414	3463	2711	2713	2212	1883	1113	1640	2523	3159	1967	2629	1974	2360	253	399	582	427	2365	19	-4.367513714	-4.52628119	-4.645412043	-4.424346041	-4.179695354	-4.29907182	-4.541996124	-4.794309917	-6.613665368	-4.352010555	-4.698542507	-6.515377095	-4.369297641	-4.473325729
0	2	YPD+AA	p5-F6	D	1696	2163	2400	2019	2393	2290	1974	1678	2258	2648	2785	2165	2288	1972	2153	1855	1594	935	1729	2527	2580	1628	1840	1901	2191	223	335	687	433	2689	21	-4.462277365	-4.635145951	-4.834569315	-4.552446044	-4.594152546	-4.655909795	-4.522595163	-4.970322304	-6.739883086	-4.488197992	-4.865162176	-6.69020798	-4.560331343	-4.791595044
0	2	YPD(37C)	p7-F8	D	1825	2170	2684	2108	2548	2379	2169	1645	2421	2915	2883	2349	2653	2270	2012	1986	1576	1055	1845	2138	2349	1756	1860	1552	1826	274	355	845	408	2334	19	-4.459046345	-4.553576607	-4.758883087	-4.440606562	-4.446139545	-4.645098878	-4.484466749	-4.902084435	-6.533926751	-4.393993701	-4.876518765	-6.632220722	-4.517194052	-4.650863468
0	2	YPD(37C)	p7-B8	D	1869	2146	2787	2269	2729	2426	2106	1822	2424	2821	2997	2808	2634	3120	2791	2072	1519	896	1912	2296	2826	2372	2065	2260	2564	340	360	667	429	2329	18	-4.470167868	-4.375093826	-4.458188101	-4.402949033	-4.453327016	-4.54054514	-4.46490317	-4.859692676	-6.318109239	-4.423469519	-4.913356533	-6.61823448	-4.443594477	-4.332810298
0	2	YPD	p6-E6	D	1548	2143	2452	2226	2656	2417	1990	1772	2311	2950	2964	2461	2099	2577	2398	1994	1407	776	1754	2294	3246	2075	1695	1921	2048	252	369	590	303	2824	22	-4.471566796	-4.506998541	-4.591960428	-4.531010763	-4.680369579	-4.737992625	-4.468619878	-4.898064329	-6.61762577	-4.480125294	-4.989948979	-6.593541867	-4.46272743	-4.524017368
0	2	YPD+AA	p2-D8	D	1708	2546	2867	2664	2876	2775	2090	2143	2654	3430	3310	2761	2469	3007	2726	2060	1501	1102	1494	2845	3172	2167	2031	1945	2249	254	415	919	175	3366	20	-4.299250012	-4.39197338	-4.54857786	-4.374648594	-4.518017409	-4.557147084	-4.330496233	-4.865501018	-6.60972059	-4.431095867	-4.925277204	-6.476059991	-4.28310493	-4.369700396
0	2	YPD(37C)	p8-D8	D	1428	2059	2500	2161	2447	2314	1819	1834	2361	2983	2764	2406	2242	2977	2936	2306	1387	1204	2080	2076	2618	2368	1888	2411	2631	338	380	1354	472	2782	14	-4.511553084	-4.529600695	-4.459875865	-4.511624049	-4.614462295	-4.630157298	-4.512169351	-4.752692579	-6.324008962	-4.569973033	-5.004265615	-6.564167259	-4.492362605	-4.379727218
0	2	YPD	p2-E6	D	1639	2102	2750	2385	2524	2455	2026	1777	2342	2780	3007	2289	2470	2292	2721	1840	1453	965	1856	2187	2790	1889	1973	1505	2151	192	334	808	421	2436	11	-4.49088424	-4.579451271	-4.685873994	-4.41631387	-4.517612469	-4.586120139	-4.453020219	-4.978441429	-6.889559485	-4.462196527	-4.957778372	-6.693197519	-4.393734558	-4.641218501
0	2	YPD+AA	p6-D8	D	1718	2149	2567	2239	2667	2556	2076	1784	2472	2892	2919	2283	2522	2304	2439	1768	1411	1110	1771	2283	2982	2002	1728	1735	2085	273	287	873	329	2790	24	-4.468770894	-4.582075945	-4.627774901	-4.485176879	-4.496778382	-4.718710696	-4.412703444	-5.018358036	-6.537583062	-4.437816967	-4.987110084	-6.844856296	-4.456904345	-4.635996557
0	2	YPD(37C)	p8-E6	D	1626	2107	2539	2136	2583	2378	2041	1857	2615	2921	2821	2484	2396	2851	2906	1968	1536	1361	2154	2237	2412	2295	1978	2272	2861	253	402	1534	549	2367	16	-4.488508377	-4.497696148	-4.491188739	-4.496144478	-4.54802994	-4.583589133	-4.484887182	-4.911189202	-6.613665368	-4.454820049	-4.902227122	-6.507886423	-4.503998761	-4.42297349
0	2	YPD(37C)	p7-B6	D	1783	2245	2779	2338	2515	2756	2232	1945	2446	2891	3194	2626	2653	2587	2348	2564	1761	1124	1669	2519	3229	2227	2162	1843	2082	371	440	820	327	3046	16	-4.425067991	-4.442104537	-4.521266194	-4.40582363	-4.446139545	-4.494641647	-4.337366627	-4.646638461	-6.230852794	-4.365361888	-4.765526927	-6.417563785	-4.41363782	-4.520144397
0	2	YPD(37C)	p8-F5	D	1715	2169	2761	2075	2683	2386	2094	1705	2388	2971	2843	2349	2406	2634	2456	1985	1778	926	1907	2226	2896	2101	1868	1891	1807	274	523	862	346	2582	18	-4.45950728	-4.553576607	-4.57950816	-4.412321848	-4.543865002	-4.640807026	-4.481528657	-4.902588086	-6.533926751	-4.42918382	-4.75591962	-6.244757047	-4.532972529	-4.502139696
0	2	YPD(37C)	p8-H6	D	1527	1983	2431	2138	2421	2336	1884	1601	2294	2861	2650	2209	2436	2534	2736	2046	1582	924	1445	2237	2564	1922	2015	1965	1935	313	431	792	377	2679	10	-4.549162663	-4.615026388	-4.668555272	-4.539612086	-4.53147327	-4.565056171	-4.502706915	-4.872320333	-6.400851667	-4.534862757	-4.872718887	-6.438230421	-4.50306287	-4.540844218
0	2	YPD+AA	p3-C6	D	1674	2042	2493	2051	2400	2225	1903	1577	2140	2656	2509	2247	2683	1992	2512	2124	1812	1070	1594	2519	2685	2056	1796	1321	1858	257	437	705	430	2598	13	-4.519843792	-4.597970319	-4.601159235	-4.514427977	-4.434895048	-4.680113396	-4.551390065	-4.834905897	-6.597978772	-4.524828344	-4.736977549	-6.424405316	-4.544606203	-4.781504141
0	2	YPD	p4-F8	D	1513	2256	2561	2238	2677	2725	1899	1809	2335	3185	2967	3019	1937	2789	2562	1802	1497	860	1513	2245	2623	2743	1803	1842	2115	297	432	683	326	2599	19	-4.420180178	-4.302640662	-4.31286937	-4.487516974	-4.760690235	-4.676223422	-4.348678552	-4.999309841	-6.453322718	-4.526932501	-4.927945651	-6.435912923	-4.457351073	-4.444960191
0	2	YPD	p3-E7	D	1627	1956	2477	1978	2152	2161	1950	1562	2108	2339	2431	1813	2639	2307	2203	1893	1437	1096	1599	1943	2634	1524	1853	1280	2212	230	250	638	347	2045	25	-4.56287194	-4.812583381	-4.900583125	-4.520866631	-4.451430562	-4.648869419	-4.580575903	-4.950044128	-6.708975548	-4.50043056	-4.96885115	-6.982877594	-4.580847449	-4.634695321
0	2	YPD(37C)	p8-B7	D	1417	1947	2380	2159	2512	2352	1749	1722	2351	2909	2738	2718	1907	2761	2078	1795	1392	891	1552	2060	2501	2309	1496	1950	1755	255	402	747	318	2549	21	-4.567483786	-4.407669997	-4.485107052	-4.560814294	-4.776299293	-4.862880487	-4.49588095	-5.003201979	-6.605791312	-4.609215737	-5.000667195	-6.507886423	-4.493288531	-4.455050367
0	2	YPD(37C)	p7-H7	D	1544	2054	2460	2148	2400	2486	1850	1729	2440	2987	2806	2701	1873	2667	2178	1851	1450	813	1832	2325	2421	2313	1955	2171	1863	233	337	750	308	2804	13	-4.513984401	-4.413944238	-4.483376199	-4.527753431	-4.794289196	-4.595285173	-4.440471987	-4.972480967	-6.696016403	-4.553074294	-4.9598452	-6.684255581	-4.498396506	-4.489689055
0	2	YPD(37C)	p7-D5	D	1469	1955	2641	2274	2548	2595	2021	1852	2485	2972	2906	2271	2119	2530	2183	2101	1169	975	2015	2338	2524	2007	1972	1761	1605	285	355	699	357	2744	15	-4.563383319	-4.587346049	-4.625280512	-4.456757148	-4.67088634	-4.58662711	-4.397560464	-4.845793579	-6.494565677	-4.464667494	-5.175260074	-6.632220722	-4.441393287	-4.542423997
0	2	YPD(37C)	p7-E5	D	1687	2293	2737	2414	2672	2574	1979	2084	2779	2986	3089	2666	2164	2829	2811	2669	1198	1672	2565	1900	2596	2362	2041	2138	2550	2151	367	2248	643	2641	21	-4.403912508	-4.426987091	-4.462412864	-4.421052351	-4.649872259	-4.552235482	-4.405685871	-4.60650313	-4.473366728	-4.485668266	-5.150755257	-6.598976663	-4.38164856	-4.430720007
0	2	YPD+AA	p1-D5	D	1678	2071	2360	1937	2290	1994	1859	1482	2048	2486	2508	2060	2477	2013	2142	1939	1524	1079	1523	2064	2676	1657	1345	1390	1818	316	375	668	457	2228	18	-4.50574193	-4.68486033	-4.816912844	-4.569253162	-4.514782469	-4.969281353	-4.661004309	-4.926034624	-6.391312643	-4.548221224	-4.9100703	-6.577412486	-4.601793298	-4.771017153
0	2	YPD	p5-B6	D	1584	2035	2559	2221	2406	2359	1971	1804	2194	2769	2991	2013	2292	2255	2293	1960	1425	1074	1660	1807	2659	1800	1677	1521	1969	475	334	897	370	2204	19	-4.523277693	-4.707940166	-4.734134917	-4.488298224	-4.592405821	-4.748668883	-4.49290918	-4.915262527	-5.983740053	-4.489718905	-4.977236943	-6.693197519	-4.464976138	-4.657493327
0	2	YPD	p5-E7	D	1240	1844	2172	1885	2255	2195	1649	1480	2156	2539	2265	2354	1887	2425	1953	1821	1307	746	1440	1951	2160	1767	1522	1320	2061	379	284	604	289	2289	7	-4.621836387	-4.551450304	-4.752638389	-4.652266379	-4.786842353	-4.845650107	-4.564964934	-4.9888212	-6.209518652	-4.668090889	-5.063674322	-6.855364273	-4.629005862	-4.584811775
0	2	YPD(37C)	p7-A7	D	1581	2159	2689	2066	2613	2328	2130	1706	2470	2839	3002	2555	2121	2532	2488	2175	1749	970	1684	2345	2566	2257	1651	1834	2402	310	542	719	304	2507	15	-4.464128361	-4.469514089	-4.507885084	-4.438745404	-4.669942944	-4.764294201	-4.50613745	-4.811178336	-6.41048256	-4.412137953	-4.772364561	-6.20907251	-4.537319312	-4.541633796
0	2	YPD(37C)	p8-F7	D	1528	1992	2573	2242	2357	2418	1946	1688	2307	2873	2505	2384	2146	2692	2191	2173	1583	814	1550	2132	2571	2263	1784	1871	1975	264	401	587	301	2423	8	-4.544634353	-4.538786563	-4.505230216	-4.482842248	-4.658224976	-4.686817332	-4.468206228	-4.812098299	-6.571105754	-4.502483949	-4.872086976	-6.510377084	-4.455565358	-4.480358888
0	2	YPD+AA	p5-C6	D	1352	1834	2268	1985	2192	2215	1703	1539	2163	2621	2602	2203	1832	2461	1724	2068	1460	838	1341	1720	2467	1990	1571	1775	1729	343	370	659	285	2003	18	-4.627274138	-4.617746245	-4.633786943	-4.609016395	-4.816422354	-4.813963007	-4.555894577	-4.861625044	-6.30932441	-4.635868531	-4.952972321	-6.590835506	-4.577314768	-4.570075528
0	2	YPD(37C)	p8-B5	D	1406	1876	2399	2034	2392	2312	1764	1646	2135	2906	2611	2172	2025	2432	2437	1819	1123	920	1528	2074	2182	1623	1593	1858	1996	242	280	801	305	2406	15	-4.604631661	-4.63191791	-4.837645294	-4.552862797	-4.716260919	-4.800056335	-4.513034029	-4.989920101	-6.658117131	-4.600675975	-5.215405081	-6.869548908	-4.552929385	-4.581929336
0	2	YPD+AA	p3-H7	D	1431	1930	2359	1882	2359	2128	1845	1546	2015	2651	2533	2057	2451	2134	2171	1969	1930	747	1574	2151	2434	1707	1748	1311	1815	307	910	622	333	2355	16	-4.576253509	-4.686317702	-4.787184138	-4.569676981	-4.525334515	-4.707203089	-4.595964409	-4.910681201	-6.420207109	-4.555780655	-4.673888754	-5.690893912	-4.630598641	-4.712645147
0	2	YPD	p5-F8	D	1364	1824	2476	1945	2174	2294	1664	1548	2161	2529	2563	2050	2291	2449	2071	1898	1068	913	1586	1887	2337	1756	2125	1690	1994	292	334	838	280	1997	13	-4.63274162	-4.689726519	-4.758883087	-4.521270426	-4.592842216	-4.511903564	-4.520849961	-4.9474063	-6.470301055	-4.65903559	-5.265621016	-6.693197519	-4.597671706	-4.574963522
0	2	YPD	p4-E6	D	1546	2131	2615	2219	2654	2378	2072	1718	2320	2954	3076	2526	1769	2216	2391	2017	1421	919	1606	2384	2669	2035	1539	1733	2061	285	472	760	370	2786	20	-4.477182159	-4.480929289	-4.611425763	-4.466650684	-4.851416205	-4.834542511	-4.484887182	-4.886595742	-6.494565677	-4.439745608	-4.980047908	-6.347359526	-4.465877039	-4.674939531
0	2	YPD+AA	p3-F6	D	1649	2068	2571	2040	2362	2195	1840	1644	2190	2666	2827	2246	2576	2592	2627	1821	1450	858	1786	2295	2900	1852	1710	1654	2423	251	762	557	421	2350	24	-4.507191555	-4.598415456	-4.705655446	-4.483619853	-4.475592812	-4.729181996	-4.564964934	-4.9888212	-6.621601918	-4.558494361	-4.9598452	-5.868391956	-4.549983875	-4.518213521
0	2	YPD+AA	p2-A5	D	1532	1940	2428	2065	2272	2145	1933	1521	2008	2529	2511	2017	2210	1980	2415	1758	1404	911	1528	1789	2458	1460	1789	1725	2309	208	441	727	364	2151	16	-4.571085539	-4.705955053	-4.943485146	-4.540846908	-4.628838104	-4.684018562	-4.588007428	-5.024030201	-6.809516777	-4.509186733	-4.992083451	-6.415293636	-4.537803456	-4.787546455
0	2	YPD(37C)	p7-G5	D	1280	1849	2675	1964	2763	2592	1826	1621	2279	3090	2832	2484	1537	2438	2243	1949	1251	680	1762	2145	2294	1876	1637	1542	1795	330	481	699	262	2628	14	-4.61912856	-4.497696148	-4.692779732	-4.443965401	-4.991998155	-4.772810068	-4.398717202	-4.92089058	-6.347962203	-4.566132151	-5.107465525	-6.328471241	-4.587950473	-4.579465269
0	2	YPD	p3-B6	D	1337	1681	2169	1958	2179	2091	1727	1423	2004	2396	2297	1841	2101	2292	2211	2017	1066	744	1432	1840	2092	1464	1832	1654	2093	237	282	739	271	2135	12	-4.714384658	-4.79725741	-4.940749167	-4.653648549	-4.679417198	-4.6602671	-4.61350456	-4.886595742	-6.678994716	-4.621874134	-5.267495431	-6.862431441	-4.591010138	-4.641218501
0	2	YPD+AA	p3-D8	D	1134	1502	2160	1728	1924	2027	1400	1335	1933	2467	2149	1979	1632	1816	1958	1588	1208	671	1363	1907	1994	1851	1246	1249	1705	181	340	606	226	2062	13	-4.826975959	-4.724974646	-4.706195549	-4.65780656	-4.932024363	-5.045736946	-4.644590113	-5.125731638	-6.948557826	-4.831787696	-5.142442657	-6.675392894	-4.715969012	-4.87400702
0	2	YPD+AA	p5-D8	D	1375	1735	2174	1812	2134	2186	1627	1515	2009	2608	2455	1984	1885	2630	1862	1830	1047	707	1295	1973	2373	1722	1744	1483	1162	290	283	598	239	2495	16	-4.682766099	-4.722451304	-4.778435176	-4.651345993	-4.787902799	-4.709494041	-4.56907359	-4.983891034	-6.477173934	-4.681522104	-5.285479825	-6.858891614	-4.668502475	-4.503659454
0	2	YPD(37C)	p8-D6	D	1346	1909	2358	2173	2409	2451	1736	1701	2144	2759	2629	2701	1719	2769	2196	1812	1212	963	1671	2115	2419	2180	1449	1899	2066	282	423	1122	391	2582	7	-4.587193967	-4.413944238	-4.542596705	-4.570100979	-4.880087893	-4.894801703	-4.454650876	-4.993775793	-6.505147786	-4.616676316	-5.139136869	-6.456966332	-4.486824981	-4.452157056
0	2	YPD+AA	p4-A5	D	1235	1715	2145	1862	2134	2173	1558	1460	1958	2448	2284	2037	1754	2253	1876	2300	1540	736	1363	1910	1996	1546	1733	1624	1691	785	758	554	293	2060	14	-4.694360431	-4.696088175	-4.886250632	-4.664775229	-4.859931726	-4.715821355	-4.575038279	-4.755297878	-5.481371139	-4.724856985	-4.89962634	-5.873655126	-4.641282504	-4.658380638
0	2	YPD+AA	p3-D5	D	1092	1450	1757	1505	1595	1602	1103	1095	1498	1801	1780	1678	1487	1398	1819	1483	758	750	960	1840	1686	1216	1228	889	1551	192	219	554	186	1952	6	-4.862209956	-4.889963704	-5.126354799	-4.864306972	-5.025069952	-5.060288536	-4.879894132	-5.194139937	-6.889559485	-5.070226192	-5.60848065	-7.115266782	-4.854140784	-5.135600656
0	2	YPD	p3-A7	D	1017	1389	1767	1544	1974	1814	1276	1205	1798	2347	1993	1701	1191	2006	1758	1467	944	514	1395	1640	1792	1549	1038	1394	1501	214	600	497	236	2214	5	-4.905189448	-4.876349999	-4.884312021	-4.858631588	-5.247037329	-5.228379581	-4.755612628	-5.204987501	-6.781078842	-4.924529748	-5.38903787	-6.107408856	-4.828557231	-4.77450061
0	2	YPD+AA	p5-H7	D	470	322	421	384	572	493	381	404	590	571	475	371	171	276	291	253	160	106	145	292	223	447	150	137	172	32	44	133	26	375	0	-6.366977246	-6.399119529	-6.127118267	-6.293037227	-7.187922342	-7.162795351	-6.058393085	-6.962572791	-8.681318954	-6.133215837	-7.163990221	-8.720148878	-6.220046409	-6.757997713
200	2	YPD(37C)	p8-A5	D	5073	5442	5906	5771	5191	3517	2226	6204	9832	4492	3722	6206	7540	7614	8661	483	302	23669	20995	1525	1418	5586	4493	7249	4662	37	161	43632	44396	1394	816	-3.759476453	-3.681533005	-3.673773086	-3.708641411	-3.691591291	-3.697290455	-4.278709649	-6.448348718	-8.227115459	-4.319157878	-6.414213205	-7.280029656	-3.689619953	-3.511506233
200	2	YPD	p1-F8	D	5118	5284	5407	4935	5015	10799	7278	5563	8250	7597	5985	9695	12647	6829	6640	46751	28860	13879	12866	9271	8529	14517	11650	6383	4787	39829	62933	19527	21602	10808	6877	-3.788939707	-3.235439283	-2.718716177	-3.796915784	-3.17439344	-2.744504905	-3.156864466	-1.875774447	-1.245682802	-3.134508031	-1.85442839	-1.311608073	-3.846112656	-3.620316641
200	2	YPD(37C)	p8-G7	D	4810	5408	5706	5900	5457	5583	3889	4610	6963	5052	3997	7850	8728	13900	16552	5132	3652	9534	8513	2633	2215	9289	6556	21986	18517	1679	3368	13448	13682	3443	1939	-3.765743755	-3.44653604	-3.165205649	-3.743091941	-3.545277224	-3.319430424	-3.816591736	-4.085114646	-4.412079714	-3.761212075	-3.921609981	-4.239359645	-3.667512978	-2.909606051
200	2	YPD+AA	p5-D5	D	3446	4572	4818	4398	4619	7429	5434	4598	6777	5965	4974	8747	11321	8835	7991	22490	13396	9209	8502	4765	3969	12973	11894	9630	6700	12824	22680	13950	14223	2080	1136	-3.933672347	-3.338338787	-2.831166279	-3.91225129	-3.285154065	-2.723777013	-3.530926743	-2.607539327	-2.378959677	-3.42668862	-2.621928789	-2.332195263	-3.961315436	-3.362773785
200	2	YPD+AA	p1-G5	D	3935	3730	4103	3800	3411	5366	3593	2312	3965	4912	4230	4221	5750	4980	5118	8748	6154	2135	1753	5939	4966	3822	4301	3925	2879	2644	4944	1180	1230	6721	4009	-4.13721486	-4.066977505	-4.053262708	-4.072891781	-3.962613618	-3.740963531	-3.856235251	-3.55178499	-3.957985171	-3.840376622	-3.399782667	-3.855504022	-4.107464262	-3.936065
200	2	YPD(37C)	p7-E7	D	4450	4468	4805	4959	4578	2866	1936	4489	6652	4287	3172	4286	4870	6187	9559	356	290	12897	11178	1898	1586	3788	2273	5976	6024	7	20	17680	17904	1821	1441	-3.956682212	-4.051695674	-4.062198378	-3.914953152	-4.128719536	-4.37871054	-4.483400673	-6.753434641	-9.892123222	-4.458740142	-6.4547593	-9.365701747	-3.841261221	-3.719044574
200	2	YPD+AA	p5-G5	D	3794	3344	4074	3167	2822	4062	2664	1883	2454	4069	3256	3297	4509	2752	3751	6601	5583	1255	1186	4149	2993	2974	3032	1930	2142	2388	4278	537	660	2466	1725	-4.246455398	-4.314036607	-4.304128706	-4.079984876	-4.205738074	-4.090588617	-4.13464254	-3.83338894	-4.059821897	-4.139535378	-3.497158677	-4.000193131	-4.289680561	-4.529166971
200	2	YPD+AA	p3-F6	D	3778	4162	4671	3751	3275	5122	3447	3130	4747	4573	3767	5645	6754	4769	4749	9181	6385	7831	8120	3969	3306	6636	5104	3937	2399	3580	5478	14154	17548	2700	1784	-4.027627365	-3.776279374	-3.501527181	-3.943237013	-3.801678551	-3.569786539	-3.902773015	-3.503473962	-3.654915292	-3.881859843	-3.362933454	-3.752938671	-4.120442857	-3.979358252
200	2	YPD(37C)	p7-C6	D	3763	3721	3870	3923	3426	2978	1736	2612	3769	3648	2777	2901	3978	4782	6010	750	456	3845	3207	2163	2051	2741	1891	4743	4195	25	64	3238	3714	2217	1792	-4.139630644	-4.441994066	-4.385713736	-4.131355687	-4.331034293	-4.562705295	-4.445066069	-6.008292165	-8.619157547	-4.567780514	-6.002147413	-8.202550937	-4.075608661	-3.976636022
200	2	YPD	p6-G7	D	3835	3702	4531	3414	2919	4087	2675	1931	2627	4158	3297	3894	4681	2855	3095	6572	4536	1380	1329	4734	3550	3598	2663	1883	1479	1763	3189	667	823	3358	2254	-4.144749879	-4.147612665	-4.113658418	-3.973667528	-4.168301711	-4.220357778	-4.128506798	-3.837791893	-4.363261189	-4.13541475	-3.704839377	-4.293971354	-4.214580704	-4.492423048
200	2	YPD+AA	p2-B7	D	3239	3262	3392	2501	2329	3904	2580	1901	2806	3875	3187	3542	4108	1695	1839	5554	3360	1428	1241	4013	2888	3202	2181	894	713	1692	2458	638	629	2876	1669	-4.271282589	-4.242358032	-4.230260939	-4.263190476	-4.298877181	-4.420027597	-4.174316334	-4.006091704	-4.404366831	-4.171574732	-4.00494397	-4.554330731	-4.525774677	-5.01381215
200	2	YPD	p4-F5	D	3826	4009	3956	3750	3748	4382	2698	4005	5946	4649	3623	4732	6126	3942	4921	3432	1982	7562	7174	4020	2863	4484	4009	3379	2952	990	1964	10488	10577	5125	2684	-4.06508126	-3.952701625	-3.893521048	-4.10937678	-3.899271465	-3.811269251	-4.058812762	-4.487466911	-4.940328428	-4.126853373	-4.532778508	-4.778695532	-4.120709488	-4.169806682
200	2	YPD	p5-A7	D	3345	3295	3485	3213	2924	3105	2025	1948	2905	3732	3223	2826	3551	2785	3568	1927	1123	1458	1248	3948	3108	2415	1862	2084	1726	403	534	661	748	4903	2779	-4.261216925	-4.468187287	-4.512337267	-4.23614215	-4.444584219	-4.578159906	-4.403304287	-5.064645703	-5.83909681	-4.41379443	-5.100881268	-6.081038182	-4.275260248	-4.517247018
200	2	YPD	p3-F8	D	2648	2497	2714	2667	2409	2254	1596	1755	2675	3350	2738	2034	2476	2615	2211	643	424	1243	1094	2682	2402	1178	1002	1910	1210	32	90	830	559	4015	2232	-4.538533082	-4.797045274	-5.230218468	-4.486186633	-4.805169118	-5.197813082	-4.723611587	-6.162220648	-8.372297469	-4.651863632	-6.074906767	-7.86162435	-4.461511083	-4.580230793
200	2	YPD	p3-E7	D	3390	3349	3227	3150	2728	3240	2071	1995	2387	3722	3056	3088	3545	2498	3695	3227	2374	1308	1001	3210	2828	2653	2010	1562	1564	659	1220	627	518	3061	1681	-4.2449613	-4.379525939	-4.418345478	-4.313057281	-4.446275313	-4.501676363	-4.360744673	-4.54905718	-5.347309837	-4.391332548	-4.352308647	-5.254827883	-4.295062876	-4.626004479
200	2	YPD	p2-F8	D	3197	2601	3262	3027	2816	2057	1351	1919	2470	3554	2820	1973	2529	2448	2658	1125	445	1183	931	2401	1924	1131	1087	1597	1338	235	227	616	521	2063	1185	-4.497727107	-4.827494344	-5.270934356	-4.30226969	-4.783989505	-5.116389477	-4.815069392	-5.602827057	-6.378447857	-4.818519072	-6.02656594	-6.936484003	-4.334893298	-4.646223526
200	2	YPD	p1-B6	D	3683	3334	3568	3539	2700	2392	1552	1879	2727	3677	2879	2335	2745	2141	2724	1386	941	1346	1205	2972	2232	1488	1317	1268	1170	259	496	406	577	2745	1790	-4.249450309	-4.65903768	-4.996603617	-4.212604979	-4.702032398	-4.924454662	-4.664188167	-5.394188192	-6.28120531	-4.679819709	-5.277697083	-6.154858094	-4.178621127	-4.780221881
200	2	YPD(37C)	p8-D8	D	2769	3002	3021	3119	3457	2615	1626	2972	4316	3560	2919	3139	3629	4216	5097	312	200	3363	2414	2014	1744	2126	1820	3109	3197	4	8	3088	2128	2508	1615	-4.35434436	-4.363145294	-4.639794274	-4.379022292	-4.422856345	-4.600974584	-4.575053905	-6.885362184	-10.45173901	-4.633241119	-6.826322856	-10.28199248	-4.304952891	-4.10260808
200	2	YPD(37C)	p7-D8	D	3369	3127	3204	2748	2445	2827	1829	1772	2582	3457	2867	2980	3544	2362	2605	2309	1521	1604	1384	3103	2778	2298	1979	1424	1124	401	518	939	978	2748	1926	-4.313549015	-4.415126271	-4.561997374	-4.320210165	-4.44655744	-4.517219418	-4.497101924	-4.883795562	-5.844071944	-4.515594761	-4.79751693	-6.111458778	-4.431591954	-4.681986173
200	2	YPD+AA	p5-F6	D	2910	2579	2848	1930	1841	5462	3593	2692	4175	3070	2772	2490	3474	1005	940	18824	12279	3984	3012	1453	1112	1943	2139	572	465	11561	21127	3538	2633	800	589	-4.506221366	-4.594766861	-4.729803383	-4.437993201	-4.466506805	-4.439472655	-3.83850298	-2.785477441	-2.482640728	-3.840376622	-2.708994457	-2.403126898	-4.784945326	-5.536507349
200	2	YPD	p1-A7	D	2934	2783	3020	2843	2750	2116	1496	1801	2665	3357	2703	2115	2045	1983	2853	424	343	1190	1038	2475	1861	1143	837	1231	1326	27	16	569	433	2988	1993	-4.430093611	-4.757994759	-5.260380169	-4.379353363	-4.996415684	-5.377742293	-4.786790489	-6.578631917	-8.542196506	-4.716569251	-6.286909775	-9.588845299	-4.397605496	-4.856884041
200	2	YPD+AA	p1-H7	D	2748	2910	3123	2944	3137	3969	2363	2144	3323	4922	4015	3226	3981	3064	4017	2143	1070	1196	1147	5394	4301	3069	2236	2301	1709	277	441	610	493	8839	4489	-4.385470012	-4.335806592	-4.272684778	-4.345816116	-4.330280429	-4.395122529	-4.157803829	-4.958403376	-6.214015865	-4.259432132	-5.149226295	-6.272389145	-4.362696128	-4.421773639
200	2	YPD(37C)	p7-H5	D	3436	3499	3877	4223	4292	2740	1695	3952	5743	3830	3185	3366	4437	5989	6701	367	237	7514	7283	1953	1724	2594	1944	5516	4097	6	27	8194	9116	2130	1572	-4.20114588	-4.293324476	-4.440835468	-4.129548535	-4.221835001	-4.535063379	-4.528360082	-6.723003524	-10.0462739	-4.59168139	-6.656580082	-9.065597155	-4.001919552	-3.751570438
200	2	YPD+AA	p6-A5	D	3035	3518	3268	3355	3748	5778	3931	2891	4103	3631	4510	4640	6354	2441	4201	10125	4943	1672	1027	3908	3709	4549	4283	841	2321	3104	5790	291	672	1020	1865	-4.195730447	-3.972335205	-3.879129125	-4.300432017	-3.862728937	-3.745157386	-3.782260401	-3.40560248	-3.79758649	-3.750470284	-3.618912509	-3.69754645	-4.232013558	-4.6490871
200	2	YPD	p2-E6	D	3078	3490	3383	3292	3674	4473	2948	3281	4614	4868	4118	5490	7254	5080	5402	5723	3123	5820	4934	3814	3297	6955	5850	4557	3716	1386	2175	7509	7368	3537	2187	-4.203721357	-3.804121316	-3.454575728	-4.265847304	-3.730260432	-3.433369423	-4.038258678	-3.976116949	-4.603856192	-4.038237156	-4.078090865	-4.676650077	-4.250970046	-3.916183629
200	2	YPD	p4-H6	D	3051	2969	2997	2769	2800	3062	1852	1902	2576	3918	3406	2668	3329	1956	3208	1958	1178	1347	1108	4421	3763	2219	1694	1323	1543	279	392	626	576	5298	3349	-4.365397898	-4.525720443	-4.59697991	-4.386998406	-4.509141514	-4.672718488	-4.417249706	-5.048686549	-6.20682159	-4.503097994	-5.053066858	-6.390172181	-4.423979084	-4.870593319
200	2	YPD	p1-E7	D	2986	2936	3242	2613	2842	3739	2564	2122	2899	4691	3697	3729	4347	2212	2797	3030	1856	1540	1258	4188	4205	3136	2521	1061	1132	555	1010	1341	1168	4646	3242	-4.376574983	-4.19090947	-4.251088451	-4.308419771	-4.242327521	-4.275155436	-4.217499807	-4.612047473	-5.519065258	-4.177795592	-4.598461309	-5.443728411	-4.481966342	-4.747597807
200	2	YPD+AA	p3-H7	D	3085	3206	3154	3008	2938	4428	3068	2091	3169	4138	3538	3597	4776	2982	3068	6893	4532	1691	1715	2096	1640	3116	2933	1546	1304	1868	4156	923	1309	570	234	-4.288599039	-4.226949407	-4.257486426	-4.335938706	-4.148210097	-4.123785295	-4.048369988	-3.790103689	-4.305409753	-3.998338247	-3.705721601	-4.029125669	-4.341189922	-4.448900675
200	2	YPD(37C)	p8-E6	D	3071	3194	3193	3342	3494	2513	1625	3180	4553	3568	3006	2727	3444	3904	4313	326	218	4213	3735	1613	1580	2053	1660	3077	3003	0	16	3756	4098	1558	1183	-4.292349044	-4.503847468	-4.674734416	-4.32364928	-4.475179886	-4.692993482	-4.614840744	-6.84146799		-4.633856315	-6.74014516	-9.588845299	-4.235895898	-4.179493222
200	2	YPD	p6-E6	D	2432	2695	2641	2661	2736	3237	1992	2179	2903	3709	3228	3290	3181	3580	3445	2008	984	1704	1615	3966	3088	2996	1850	2486	2028	291	367	1063	1136	5354	2594	-4.462224889	-4.316162007	-4.296758488	-4.513452561	-4.55461786	-4.584625446	-4.361671028	-5.023470891	-6.164710104	-4.430224971	-5.233014326	-6.456072173	-4.463763336	-4.266132091
200	2	YPD+AA	p3-G5	D	3259	3532	3769	3278	3036	4545	3081	2162	3228	4825	3543	4589	6380	3538	3934	7687	6493	2027	1820	4106	3649	4566	4221	2444	2348	2306	6387	1453	1442	2257	1760	-4.191758811	-3.983387436	-3.875399005	-4.15780048	-3.858645376	-3.759739018	-4.022290275	-3.681079502	-4.094763671	-3.994109911	-3.34616027	-3.599414067	-4.255231848	-4.277933295
200	2	YPD(37C)	p8-C7	D	3122	2528	2721	2791	2697	1789	1304	1741	2446	3023	2284	1750	2195	1926	2894	177	158	1504	1363	1785	1513	1285	758	1229	1289	8	0	1171	1242	1886	1566	-4.526194617	-4.947433784	-5.143277835	-4.483610734	-4.925631426	-5.476882978	-4.954661198	-7.452215639	-9.75859183	-4.853927667	-7.06204519		-4.416065374	-4.886049578
200	2	YPD(37C)	p8-F8	D	3022	2738	2814	2723	2728	2016	1341	2240	3185	3127	2406	2180	2403	2500	3597	357	180	2320	2051	1812	1688	1437	904	1898	1733	0	16	1681	1650	2108	1382	-4.446395366	-4.727724695	-5.031478947	-4.450003235	-4.835095516	-5.300737003	-4.835202653	-6.75062959		-4.825948526	-6.931683372	-9.588845299	-4.440731115	-4.625204159
200	2	YPD+AA	p3-D8	D	2402	3483	3308	3267	3692	6682	4210	2582	3610	4221	3464	7459	9091	6213	7487	26529	13023	2368	2065	2266	2158	12161	9096	8846	7738	21154	32267	1886	1939	1417	754	-4.205729102	-3.497628214	-2.895802444	-4.288266417	-3.50452856	-2.991976328	-3.636900659	-2.442371619	-1.87844908	-3.681901483	-2.650167919	-1.979633706	-4.258593196	-3.71485102
200	2	YPD	p2-G7	D	2904	2922	2932	2869	2774	2926	1846	1939	2961	4083	2997	2297	3217	2863	2778	2133	1108	1518	1280	3131	3241	1775	1313	2075	1504	440	719	794	854	4760	3770	-4.38135478	-4.675445648	-4.820236131	-4.40892541	-4.543364225	-4.927496489	-4.4626817	-4.963080653	-5.751258645	-4.506342995	-5.114328355	-5.783572663	-4.388501791	-4.489624865
200	2	YPD(37C)	p7-F8	D	2681	2388	2759	2656	2458	1969	1189	1673	2498	2887	2196	1567	2016	2193	2911	256	142	1209	1284	1952	1227	835	722	1322	1208	0	9	555	740	2158	1077	-4.583166898	-5.057886608	-5.574360108	-4.469741899	-5.010698123	-5.525541225	-4.858792203	-7.083187927		-4.946251513	-7.168813165	-10.16420944	-4.465644097	-4.756224422
200	2	YPD	p4-G7	D	2484	2320	2340	2435	2404	1786	1183	1589	2384	2980	2383	1771	2058	2115	2495	285	170	956	763	1913	1797	1107	849	1362	1287	7	26	518	471	2879	1631	-4.612055908	-4.935505213	-5.2923829	-4.634459265	-4.990078836	-5.363507177	-4.95633952	-6.975876191	-9.892123222	-4.951310546	-6.988841786	-9.103337483	-4.552518572	-4.792440078
200	2	YPD	p5-B6	D	2761	2733	3131	2727	2877	3450	2219	1782	2317	3829	2761	3227	3761	2550	3701	4571	2462	1069	829	2757	2075	2578	2348	1357	1707	1108	2004	493	452	2302	1056	-4.448223186	-4.335496658	-4.447022649	-4.343257752	-4.387128594	-4.346247183	-4.297943772	-4.200878093	-4.827721504	-4.322307487	-4.315910916	-4.758533559	-4.439263225	-4.605401532
200	2	YPD+AA	p6-D8	D	2643	2941	2880	2613	2706	3807	2532	1792	2577	3502	3118	3926	4719	2826	3332	6364	3653	1285	1064	3117	3017	3985	2960	2094	1889	2371	3633	828	727	2220	1457	-4.374873434	-4.139428476	-4.011499241	-4.4268199	-4.16021656	-4.114621816	-4.199476525	-3.869952982	-4.066966285	-4.190354626	-3.921336196	-4.163619989	-4.481966342	-4.502632607
200	2	YPD(37C)	p7-H8	D	2074	2177	2211	2369	2424	1735	1135	2150	2937	2798	2330	2212	2471	2831	2637	189	143	3521	2577	1377	1065	1667	1073	1897	1335	0	24	5700	4324	1555	917	-4.675675311	-4.713152488	-4.88301095	-4.691165292	-4.807190546	-5.129352621	-4.985310589	-7.386618357		-4.99273148	-7.161795592	-9.18338019	-4.579997403	-4.500864885
200	2	YPD+AA	p3-C6	D	2778	2822	3053	2598	2586	3332	2147	1543	2172	3841	3067	2921	3460	2416	3303	2926	2240	892	742	4608	4146	2318	2003	1841	1345	453	1460	374	346	6610	3911	-4.41617724	-4.435123548	-4.553331809	-4.36848548	-4.470544884	-4.505165028	-4.332745278	-4.64697379	-5.722141246	-4.355292612	-4.410409078	-5.075242306	-4.48772341	-4.659381611
200	2	YPD	p6-F5	D	2727	2714	2732	2549	2379	2425	1440	1723	2367	3410	2777	1938	2709	2355	2963	733	466	1313	1036	3528	2642	1389	1237	1601	1624	60	119	676	599	5677	3365	-4.455199532	-4.845393058	-5.06545249	-4.479576252	-4.71523391	-4.987121991	-4.650486478	-6.03121967	-7.743688809	-4.754721017	-5.980454589	-7.582310528	-4.506764203	-4.684954163
200	2	YPD(37C)	p7-E5	D	2654	3033	2815	3047	3108	2378	1589	3460	5139	3460	2782	3492	3596	3926	3530	357	147	8877	6901	1560	1244	2431	1728	3876	2303	48	71	16328	14687	1447	983	-4.344070865	-4.256574933	-4.505733858	-4.449647932	-4.431991356	-4.652846414	-4.670058204	-6.75062959	-7.966832361	-4.656259243	-7.134207636	-8.098754144	-4.328307828	-4.173873795
200	2	YPD	p5-E7	D	1965	2037	2042	2112	2189	2105	1456	1547	2195	2911	2416	1801	2431	1601	1784	1031	502	901	674	1837	1769	1401	1033	1050	1024	130	256	596	335	1947	1279	-4.742144956	-4.918707505	-5.056850286	-4.770680474	-4.823510778	-5.167343895	-4.792002536	-5.690080888	-6.970498921	-4.743671181	-5.906040103	-6.816256576	-4.694829963	-5.070866457
200	2	YPD(37C)	p7-B8	D	2626	2543	2735	2587	2630	1880	1286	1783	2769	2984	2551	1864	2063	2466	3092	336	200	1530	1532	1882	1578	1134	806	1447	1225	7	0	852	1073	2369	1310	-4.520278607	-4.884324855	-5.268285348	-4.478478758	-4.987652239	-5.415482621	-4.905046226	-6.811254212	-9.892123222	-4.867827505	-6.826322856		-4.491966425	-4.638897486
200	2	YPD(37C)	p8-F7	D	2699	2860	2788	3145	3325	2557	1691	2178	3412	3524	2871	2481	3871	4545	5321	873	541	2232	2094	1975	1792	1923	2185	5042	4441	160	310	1536	1877	2484	1500	-4.402801469	-4.598387867	-4.740150087	-4.459285701	-4.358300601	-4.418195256	-4.597483306	-5.856429816	-6.762859556	-4.594044061	-5.831220944	-6.624861723	-4.296651438	-4.027467163
200	2	YPD	p6-H6	D	2652	2491	2465	2316	2245	1776	1079	1702	2439	2708	2176	1461	1642	2132	2486	290	220	1193	1185	1571	1478	813	559	1370	1132	13	31	695	699	1792	1112	-4.540938857	-5.127928439	-5.601060723	-4.582418387	-5.215898462	-5.78141689	-4.961954358	-6.958484449	-9.273084014	-5.043329444	-6.731012676	-8.927446816	-4.602623769	-4.784434385
200	2	YPD+AA	p5-C6	D	2176	2286	2416	2166	2364	3643	2362	1670	2427	3410	3007	3142	3474	2269	2114	4158	2296	1002	905	2591	2786	2584	1880	1465	738	1040	1411	396	583	2882	1575	-4.626819528	-4.362190032	-4.444697968	-4.602496914	-4.466506805	-4.568539308	-4.243510485	-4.295575903	-4.891057379	-4.259855413	-4.385716465	-5.109380069	-4.66958318	-4.722155685
200	2	YPD+AA	p1-D8	D	1374	1352	1414	1218	1131	1841	1126	836	1235	3480	1494	1560	2157	2843	1539	2952	1883	583	769	1516	1391	1526	1345	3231	732	889	1682	1004	528	3200	687	-5.152038116	-5.06236375	-4.971386621	-5.138187627	-4.943095106	-4.903417072	-4.926009101	-4.638127186	-5.047936136	-5.000692601	-4.584018694	-4.93369518	-5.245255159	-4.496635058
200	2	YPD+AA	p1-D5	D	2586	1600	1806	907	733	2676	1845	1032	1447	1932	1596	862	1116	77	126	6322	4583	790	637	1577	1519	367	468	21	76	2840	4895	259	219	1556	1202	-4.983619464	-5.65554958	-6.396429985	-4.893495739	-5.602062609	-5.959098068	-4.55199486	-3.876574479	-3.88647404	-4.506884853	-3.694531138	-3.865464466	-5.540078157	-8.105444748
200	2	YPD	p2-F5	D	2655	2582	2510	2374	2512	1781	1113	1631	2391	3004	2493	1958	1805	2449	2631	193	77	912	796	2047	1741	1001	648	1337	925	0	0	325	387	2511	1513	-4.505058801	-4.835126027	-5.393037053	-4.564327441	-5.121252881	-5.633675667	-4.959142998	-7.365675183		-5.012305058	-7.780834801		-4.577889032	-4.645815113
200	2	YPD	p3-B6	D	2352	2624	2410	2491	2753	2902	2075	1956	2776	4030	3125	2729	3154	2264	3128	1716	993	1299	1069	3822	3092	2151	1606	1396	1614	240	482	506	685	5976	3113	-4.488923222	-4.50311433	-4.628103703	-4.604983447	-4.563141984	-4.726064469	-4.470917848	-5.180614092	-6.357394448	-4.389402977	-5.223909559	-6.183489907	-4.529781092	-4.724361731
200	2	YPD	p2-H6	D	2205	2060	2189	2205	2376	1858	1175	1646	2522	3151	2609	1615	2110	2210	2443	210	149	1045	982	1832	1457	826	692	1226	1061	13	7	664	460	2677	1416	-4.730917111	-5.027714615	-5.585197059	-4.701165376	-4.965125526	-5.567980408	-4.916817362	-7.281257841	-9.273084014	-4.958095983	-7.120693917	-10.41552387	-4.65173782	-4.748502375
200	2	YPD(37C)	p7-A7	D	2476	2403	2401	2541	2659	1887	1238	1796	2480	3004	2332	1692	2405	2695	3014	182	107	1242	1213	1602	1390	1031	970	1819	1383	0	0	770	814	2054	1226	-4.576905137	-4.98113831	-5.363507349	-4.608724877	-4.834263569	-5.230270292	-4.901329736	-7.424358685		-4.905866956	-7.451811388		-4.509907624	-4.550096687
200	2	YPD(37C)	p7-B6	D	2631	2660	2811	2652	2715	2074	1383	2093	2959	3374	2762	2385	2670	2293	2516	305	130	2093	1603	1965	1686	1439	952	1694	1284	0	12	2081	1494	2235	1572	-4.475296971	-4.637850447	-5.030088126	-4.451069902	-4.729735001	-5.249001329	-4.806838893	-6.908053595		-4.795109078	-7.257105772	-9.876527371	-4.467151256	-4.711633887
200	2	YPD(37C)	p8-F5	D	2558	2433	2497	2649	2541	1940	1233	1814	2621	2925	2536	1839	2143	2808	2725	259	113	1222	1352	1880	1433	1228	811	2033	1330	0	0	728	876	2315	1317	-4.56449803	-4.897827626	-5.188649724	-4.569520183	-4.949606757	-5.40929831	-4.87363003	-7.07153731		-4.909913906	-7.397252404		-4.468283118	-4.509022405
200	2	YPD	p5-F8	D	2172	2191	2426	2320	2399	2401	1634	1685	2498	3080	2471	2302	2982	2379	2288	1506	786	1182	996	1865	1549	1619	1621	1665	1160	207	376	640	649	2970	1218	-4.669265033	-4.673271261	-4.912227879	-4.598366384	-4.619219257	-4.716767842	-4.660432686	-5.311152963	-6.505314578	-4.628333134	-5.45768343	-6.431844877	-4.600898143	-4.67481466
200	2	YPD+AA	p2-A5	D	2578	2661	2804	2608	2543	3810	2571	1652	2433	3609	3271	3383	4156	2491	3111	6336	3643	1305	1111	3266	2889	2844	3019	1755	1572	1737	2666	613	692	2191	1237	-4.474921101	-4.288286682	-4.348825042	-4.453563225	-4.2872604	-4.094885434	-4.198688814	-3.874362438	-4.378118605	-4.175069202	-3.924077426	-4.47309952	-4.483881684	-4.628810655
200	2	YPD+AA	p4-A5	D	2480	2602	2583	2462	2883	4826	3348	1984	2937	4440	3948	4055	4600	3155	3767	10211	5295	1413	1262	5317	5421	4295	3526	2496	2049	3554	6092	765	829	9251	5586	-4.497342713	-4.107098884	-3.936584998	-4.53565868	-4.18575717	-3.939647001	-3.962300036	-3.397144522	-3.662204363	-3.911000978	-3.550121965	-3.646702307	-4.541491301	-4.392506395
200	2	YPD+AA	p4-B7	D	2297	2720	2756	2562	2944	4112	2643	1891	2719	3940	3144	3712	4718	2967	3779	6074	3216	1200	1263	3291	2983	3676	3295	1623	2331	1868	3020	534	736	2865	1437	-4.452991213	-4.195478757	-4.092211349	-4.470829841	-4.160428492	-4.007404917	-4.122408475	-3.916592726	-4.305409753	-4.147449495	-4.048746592	-4.34842191	-4.501677125	-4.45394355
200	2	YPD+AA	p3-D5	D	2433	2712	2875	2449	2551	3951	2633	1785	2716	4149	3247	3270	4768	2656	3532	7888	4371	1939	1957	3320	2674	3275	3582	2148	2201	3718	6132	2591	3175	2702	1180	-4.455936723	-4.322259587	-4.207718685	-4.42855752	-4.149886543	-3.923889781	-4.162349291	-3.655267475	-3.617092203	-4.15124025	-3.741893128	-3.640157781	-4.54678555	-4.564673659
200	2	YPD+AA	p5-D8	D	2388	2655	2681	2638	2840	4012	2634	1878	2627	3956	3354	3423	4296	3131	3344	5471	3695	1217	1182	3220	2976	3322	2869	2190	2101	1410	3588	604	625	1932	1253	-4.477178439	-4.276532212	-4.193469542	-4.498420335	-4.254129116	-4.145847548	-4.147028133	-4.021148678	-4.586688388	-4.150860527	-3.909904389	-4.176083798	-4.472444274	-4.400142449
200	2	YPD(37C)	p8-B5	D	2237	2111	1993	2414	2498	1950	1192	1764	2549	2967	2335	1671	2020	2552	2538	390	169	1657	1296	1452	1341	866	705	1480	1375	39	66	1678	1339	1795	1030	-4.706461324	-4.993627322	-5.537906924	-4.794969153	-5.008715962	-5.549368561	-4.86848863	-6.662218633	-8.174471725	-4.943731562	-6.994741508	-8.171779279	-4.561180206	-4.604617525
200	2	YPD(37C)	p8-B7	D	1927	2085	1908	2264	2349	1839	1135	1584	2571	2830	2581	1550	1771	3019	2337	227	80	931	810	1258	1291	879	655	1873	934	5	0	611	600	1698	1027	-4.718854238	-5.068794641	-5.523006935	-4.838554621	-5.140269114	-5.622931128	-4.927096057	-7.203415354	-10.22859546	-4.99273148	-7.742613588		-4.625332168	-4.43656924
200	2	YPD+AA	p2-D8	D	2233	2738	2689	2524	2717	3292	2333	1917	2696	4066	3642	2860	3455	2295	2311	2152	1213	1156	945	4448	4629	2314	1852	1634	1440	257	423	604	596	6372	3504	-4.446395366	-4.456227947	-4.555058925	-4.495440817	-4.471991016	-4.583544948	-4.34482272	-4.95421245	-6.288957287	-4.272209138	-5.023788314	-6.314061842	-4.516620384	-4.710762047
200	2	YPD	p4-E6	D	2259	2354	2490	2434	2755	3728	2388	1793	2536	3929	3264	2964	4115	2675	4077	4385	2524	1082	879	3092	2973	2759	2799	2087	2282	1273	2250	458	578	2967	1825	-4.597507084	-4.420509864	-4.379168258	-4.572327484	-4.297174639	-4.170548874	-4.220446106	-4.242420467	-4.688901773	-4.248907935	-4.291039999	-4.642748526	-4.552929334	-4.557545511
200	2	YPD(37C)	p8-H6	D	2091	2107	2043	2087	2357	1638	1190	1551	2425	2918	2311	1723	1838	2374	2318	133	86	1060	960	1511	1337	865	743	1397	1171	0	4	769	842	2151	1071	-4.708357959	-4.962982614	-5.539062326	-4.770190878	-5.103135449	-5.496870319	-5.042842017	-7.738016244		-4.945410823	-7.670292926	-10.97513966	-4.7067377	-4.676918595
200	2	YPD(37C)	p7-D5	D	1922	1880	1981	2127	2298	1766	1164	1638	2065	2593	2208	1699	1883	2163	2395	129	100	1034	688	1357	1195	911	644	1556	1045	6	0	487	329	1943	1044	-4.822351316	-4.977009729	-5.487248935	-4.801008426	-5.078947223	-5.639867638	-4.967600901	-7.768552967	-10.0462739	-4.967501781	-7.519470037		-4.687752792	-4.769998744
200	2	YPD(37C)	p8-D6	D	2147	2344	2143	2659	2879	2125	1349	2609	3745	3215	2641	2445	2868	3184	3544	220	102	4504	3914	1392	1227	1445	1459	2686	2554	4	13	8132	7463	1950	972	-4.601764222	-4.613004449	-5.025927232	-4.722403478	-4.65819855	-4.822059815	-4.7825462	-7.234737825	-10.45173901	-4.820000553	-7.499667409	-9.796484663	-4.464515216	-4.383356623
200	2	YPD	p4-F8	D	1860	1927	1825	1986	2432	1817	1128	1774	2328	2693	2443	1845	2172	2114	2218	436	197	978	726	1729	1421	1116	899	1247	861	9	50	629	362	2567	1161	-4.797658704	-4.894570294	-5.28428569	-4.883030207	-4.936165071	-5.306283329	-4.939131213	-6.550723128	-9.640808794	-4.998917978	-6.841436494	-8.449411015	-4.756342763	-4.792913003
200	2	YPD+AA	p5-H7	D	1972	2525	2334	2207	2790	4201	2780	2005	2773	4239	3552	3920	4167	2441	3072	6829	2685	1253	968	3041	2604	4063	2900	1702	1692	2115	2776	596	606	2188	977	-4.527382031	-4.140957918	-3.992114937	-4.63702666	-4.284617121	-4.135100348	-4.100995411	-3.799431843	-4.18122328	-4.096913203	-4.229204216	-4.432667699	-4.650831201	-4.6490871
200	2	YPD	p3-A7	D	1753	1902	1776	1836	2145	1844	1220	1635	2384	2980	2423	1626	1893	2173	1544	408	252	779	757	1738	1538	896	837	1503	629	83	143	349	444	2243	1210	-4.810717129	-5.02092656	-5.50385142	-4.910246549	-5.073650601	-5.377742293	-4.924380878	-6.617098197	-7.419192764	-4.920513272	-6.595211135	-7.39858939	-4.834876036	-4.76538619
200	2	YPD(37C)	p7-H7	D	1612	1761	1606	2081	2045	1530	1039	1512	2248	2553	1962	1494	1526	2459	2271	140	90	869	794	1161	984	951	598	1366	1077	0	4	578	469	1494	859	-4.887741264	-5.105592485	-5.44427777	-5.010863579	-5.28916354	-5.71397561	-5.111050267	-7.686722949		-5.081105418	-7.624830552	-10.97513966	-4.709616781	-4.641740128
200	2	YPD(37C)	p7-G5	D	1323	1667	1520	1717	2202	1587	1093	1479	2044	2760	2236	1661	2027	1625	2286	222	79	737	651	1495	1225	897	686	1384	1273	0	10	516	504	2247	963	-4.94259749	-4.999629741	-5.502735971	-5.065899859	-5.005256606	-5.576688736	-5.074472561	-7.22568799		-5.030437921	-7.75519237	-10.05884893	-4.901886747	-5.055987075
200	2	reference	p1-H5	D	0	4928	5174	4738	4591	3341	2173	4600	6439	6319	5286	3257	4302	4500	5105	378	225	2604	2259	3792	3161	1657	1395	2669	2451	4	14	1044	1141	4561	2706	-3.858689867	-4.326243045	-4.889027815	-3.84096411	-4.252733442	-4.866916669	-4.330047839	-6.693471176	-10.45173901	-4.343255429	-6.70853982	-9.722376691	-3.886850223	-4.037417494
200	2	reference	p1-B8	D	0	4314	4184	3886	4146	3193	1930	4037	6246	5825	4703	2887	3626	2981	3204	386	140	2280	1972	2947	2831	1551	1218	1507	1084	14	0	947	1068	3685	2376	-3.991757545	-4.446831671	-4.955136669	-4.053342467	-4.423683361	-5.002600915	-4.375357089	-6.672528002	-9.198976042	-4.461844128	-7.1829978		-4.085084977	-4.449236076
200	2	reference	p1-E5	D	0	4166	4253	4072	4066	3050	2057	4103	5839	5786	4617	3066	3443	3791	4363	452	176	2304	1946	3050	3063	1406	1276	2207	2139	13	8	1032	1190	3661	2782	-4.02666675	-4.386675791	-5.05328776	-4.036985578	-4.475470289	-4.9560809	-4.421176412	-6.514683192	-9.273084014	-4.39811552	-6.954156228	-10.28199248	-4.038331049	-4.208865054
200	2	reference	p1-H8	D	0	3241	2918	3247	4105	2931	2033	3990	5714	5357	4755	3152	3447	3008	3531	283	140	1660	1467	2617	2446	1469	1090	1981	1716	4	13	873	786	4408	1917	-4.277741169	-4.359012399	-5.009454656	-4.413711744	-4.474309185	-5.113633388	-4.460974341	-6.982918474	-10.45173901	-4.409851596	-7.1829978	-9.796484663	-4.264733835	-4.440219485
200	2	reference	p2-B5	D	0	3662	3578	3696	4023	2936	1951	3983	5831	5487	4325	3011	3576	3621	3633	244	169	1984	2142	2963	2791	1384	1332	1989	1709	6	0	1490	1506	4242	2173	-4.155613647	-4.404777322	-5.069058696	-4.209806209	-4.437568616	-4.913129513	-4.459269892	-7.131197146	-10.0462739	-4.451022069	-6.994741508		-4.135214175	-4.25474466
400	2	YPD(37C)	p8-G7	D	5307	2221	6723	5081	8386	5166	5849	4157	6793	2385	3710	6413	10319	14994	23951	6648	4356	6634	10962	945	1169	9985	10455	12630	34806	3214	4326	17135	15320	925	1454	-3.598317103	-3.245932024	-2.944902725	-3.618810272	-3.173987526	-2.86345445	-3.42001521	-3.422523705	-4.022346914	-3.387298306	-3.357167449	-3.924784503	-3.410593498	-2.468669089
400	2	YPD+AA	p6-A5	D	3782	1162	4678	2496	3948	4703	4978	1871	3559	3376	5511	4093	6925	3823	5788	3144	2140	718	2704	4390	5741	5248	5291	2102	4701	2502	3464	1106	2314	4222	6066	-4.24613199	-3.694981007	-3.588139641	-3.981474087	-3.57283633	-3.544527519	-3.513913302	-4.171343888	-4.272772769	-3.548540809	-4.067915825	-4.14700384	-4.121412141	-3.835283755
400	2	YPD+AA	p3-F6	D	3910	1925	5844	3023	4831	4998	5505	3407	6159	3182	4872	4854	7878	3499	5558	10515	5860	5904	11268	3168	3807	7736	7762	1270	4070	6960	8688	16943	18758	1565	1951	-3.74134868	-3.524456097	-3.200101934	-3.758929262	-3.443900317	-3.16129475	-3.453076072	-2.964036954	-3.249683707	-3.447912242	-3.060572051	-3.227485068	-3.929851875	-3.923841996
400	2	YPD(37C)	p7-C6	D	3778	1350	4384	2989	4749	2638	2637	2170	3627	2163	3287	2409	4030	6324	7684	1295	797	1748	3691	1757	2238	2566	2973	3688	7333	350	688	3124	3982	2861	4514	-4.096170055	-4.225047481	-4.303638426	-4.046383206	-4.114208006	-4.120963239	-4.09209285	-5.058329068	-6.239685306	-4.183927105	-5.055622254	-5.763394272	-3.941162708	-3.33196729
400	2	YPD+AA	p5-D5	D	3013	1425	4037	2871	4586	3287	3568	2293	4292	2792	4194	5235	7314	4202	6291	7387	4785	2910	6096	3569	4378	8925	7875	1690	4995	7014	10461	7866	9542	1757	2270	-4.042102834	-3.44889236	-3.057130364	-4.128842914	-3.518184062	-3.146841598	-3.87213861	-3.317118064	-3.24195503	-3.881563798	-3.263235629	-3.041773774	-3.98144119	-3.740758607
400	2	YPD(37C)	p8-A5	D	3466	1427	4318	2790	4210	1426	1547	3175	5448	1943	2814	2324	3645	3407	5911	124	74	4442	8879	990	1366	2156	2032	1253	3859	0	7	11231	12857	980	1911	-4.040700309	-4.260969365	-4.477732039	-4.061552424	-4.214618017	-4.501514253	-4.707240583	-7.404313476		-4.717251441	-7.43241184	-10.35127296	-4.010059995	-3.950487071
400	2	YPD	p1-F8	D	3597	1371	4374	2579	3910	4695	4768	2583	4819	3265	5203	3780	5684	2928	4055	12242	7101	3266	6446	5351	7817	5558	5031	946	2250	16632	18015	7973	8953	6963	11981	-4.080734247	-3.774535195	-3.530748361	-4.048666833	-3.770319172	-3.594916012	-3.515615792	-2.811967101	-2.378534631	-3.591642083	-2.868486035	-2.498223087	-4.088699864	-4.101999614
400	2	YPD+AA	p5-G5	D	3475	1630	4766	2540	3641	4290	4683	1828	3359	2141	3384	4832	6949	3570	5659	16275	10509	1737	3083	1451	1567	9535	7644	1746	5178	20321	28227	2544	2770	269	495	-3.907694633	-3.528998744	-2.991017453	-3.962837377	-3.569376618	-3.176613757	-3.605827172	-2.527209575	-2.178208347	-3.609630082	-2.476489621	-2.049148864	-4.10393751	-3.903753614
400	2	YPD(37C)	p7-A7	D	3719	1366	4580	3219	5238	2666	3024	2462	4651	1951	3356	3253	5507	6840	10014	2123	1454	2744	5541	1626	2080	3871	4131	4111	11606	1038	1698	5653	7142	2320	3262	-4.084387887	-3.924681557	-3.892473821	-4.002645757	-3.801954372	-3.792015275	-4.081534683	-4.56400958	-5.152567397	-4.046988554	-4.454403275	-4.859976743	-3.867030839	-3.253531478
400	2	YPD	p2-E6	D	3393	1446	4260	2774	4485	3104	3308	2520	4542	3247	4881	3675	5908	3569	5939	2262	1520	2346	4740	4481	6021	4691	4630	1249	4293	841	949	4339	5115	5037	5040	-4.027473524	-3.802706072	-3.700340913	-4.075075595	-3.731667017	-3.677977915	-3.929422302	-4.500590385	-5.363026801	-3.957225235	-4.410011319	-5.441774311	-4.015811269	-3.904033765
400	2	YPD+AA	p1-G5	D	3256	1205	3843	2106	3460	3075	3339	1821	3153	2685	3696	2462	3744	2016	3801	5054	2519	878	1945	4047	4677	2796	2591	847	2296	2784	3033	1083	1494	4383	7265	-4.209795081	-4.203285177	-4.217796868	-4.178091444	-4.187819823	-4.258490882	-3.938809003	-3.696659754	-4.165974439	-3.947897652	-3.904859657	-4.279875602	-4.291311177	-4.47520386
400	2	YPD+AA	p3-D5	D	3328	1465	4825	2687	4633	4464	4608	3067	5685	2807	4632	5259	7691	4000	6121	11447	6906	5451	10045	2181	2573	8556	8096	1776	4799	11647	13131	14901	18280	595	514	-4.014419405	-3.44431831	-3.099353901	-3.950534021	-3.467923568	-3.119164671	-3.56606868	-2.879112076	-2.734814545	-3.625775089	-2.896331055	-2.814451984	-4.047676261	-3.790024849
400	2	YPD+AA	p3-G5	D	3236	1473	4327	2480	3970	3717	3861	2268	4110	2700	4235	3523	5970	2904	5659	6935	4209	2198	3950	2756	3531	5335	5275	1271	4241	4916	5790	3741	3953	1380	2288	-4.00897351	-3.844946305	-3.571697807	-4.059470294	-3.721227455	-3.547556104	-3.749197013	-3.380258709	-3.59736799	-3.802642795	-3.391496564	-3.633295539	-4.127843031	-4.110230113
400	2	YPD+AA	p2-B7	D	2933	995	2841	1498	2138	2785	2648	1166	2172	1738	2775	1435	2194	696	1249	4810	2490	569	947	2370	2969	1510	1432	109	383	2921	3135	595	639	1786	2832	-4.40128719	-4.743094355	-4.833877041	-4.480188653	-4.72224802	-4.851462715	-4.037866031	-3.746142679	-4.117937158	-4.179764375	-3.916438944	-4.246798657	-4.631970706	-5.538724828
400	2	YPD	p1-A7	D	2958	1124	3330	2034	2981	1756	2041	1339	2527	2362	3431	1914	2861	1325	2720	647	346	674	1362	4175	5067	1601	2027	408	1437	222	113	798	1243	8402	12094	-4.279380896	-4.455063911	-4.775358258	-4.321372452	-4.456803168	-4.503977916	-4.499075409	-5.752248747	-6.694941079	-4.440129129	-5.890038158	-7.569795291	-4.326097293	-4.89490675
400	2	YPD(37C)	p7-H8	D	2707	1246	3296	2305	3939	1383	1579	2130	3849	1851	3034	2451	3010	3127	5468	201	139	2273	4385	1500	1857	1978	1730	1321	4423	16	23	5072	5216	2032	2904	-4.176336228	-4.2077631	-4.563900459	-4.331635144	-4.406034303	-4.662413375	-4.737858852	-6.921290134	-9.325029738	-4.696777277	-6.802003	-9.161688894	-4.201020915	-4.036245131
400	2	YPD(37C)	p7-E7	D	2981	1125	3744	2410	3666	1293	1460	2191	3723	1705	2475	1622	2491	2994	4568	101	47	2596	5071	1028	1358	1392	1251	1144	2882	0	4	5330	6232	1172	2064	-4.278491612	-4.620599249	-4.91524513	-4.204190197	-4.595290146	-4.986591552	-4.805148805	-7.609474525		-4.775132577	-7.886329331	-10.91088875	-4.156474844	-4.079708924
400	2	YPD	p1-E7	D	2957	1356	3958	2299	3493	2983	3121	2306	4317	2651	4649	3825	5251	2031	3441	3330	1918	3499	6024	4510	6192	5949	4947	737	1315	1878	2096	8762	9558	4981	7061	-4.091735458	-3.762700737	-3.462763554	-4.148605908	-3.849555847	-3.611753451	-3.969184399	-4.113867459	-4.559655801	-4.015415549	-4.177438678	-4.649397064	-4.203627345	-4.467790927
400	2	YPD+AA	p3-D8	D	2562	1279	3970	2362	4103	3727	3953	1767	3399	2109	3423	4294	6527	4253	7001	10424	5944	1489	2606	1371	2031	7358	6679	2557	6822	15114	15843	3155	3283	746	1133	-4.150196125	-3.647040505	-3.250198535	-4.145578661	-3.632026962	-3.311566507	-3.746510284	-2.972728923	-2.474241715	-3.779094228	-3.046339347	-2.626700068	-4.176592873	-3.728694593
400	2	YPD+AA	p3-H7	D	2997	1242	3991	2462	3804	3586	3784	2033	3995	2570	4099	3131	4625	2330	4640	5528	3865	1990	3703	1638	1949	3918	4086	691	2698	4098	5553	3660	4210	330	382	-4.179551664	-3.962906762	-3.880405373	-4.14030293	-3.976498011	-3.802968287	-3.785076529	-3.607013676	-3.779364132	-3.822787361	-3.476759972	-3.675089509	-4.135127563	-4.330450942
400	2	YPD	p2-G7	D	2826	1000	3147	1916	3049	2217	2436	1359	2596	2335	3803	1922	2568	1833	2390	1880	943	637	1113	4483	5992	1889	1744	524	1261	573	658	476	676	8895	14683	-4.396274648	-4.450892894	-4.609939104	-4.377895138	-4.564846996	-4.654353458	-4.265958974	-4.685567986	-5.746732744	-4.263211663	-4.88741065	-5.807978178	-4.385861912	-4.570365241
400	2	YPD(37C)	p8-F7	D	2953	1176	3590	2500	3971	1842	2054	1833	3358	1931	3130	2550	3461	4176	6525	543	532	1426	2780	1751	2201	2729	2224	2022	7200	111	177	2018	2662	2612	4146	-4.234155798	-4.168165845	-4.24205145	-4.246192553	-4.266416817	-4.411227407	-4.451261967	-5.927485722	-7.388088259	-4.433779901	-5.459833444	-7.121033377	-4.119810859	-3.746965359
400	2	YPD+AA	p1-H7	D	2545	933	3072	1729	2867	2044	2551	1181	2172	2337	3586	1850	3388	1564	2825	2361	1625	569	1259	3731	4360	2040	2333	405	1739	1609	1935	840	1057	3910	4973	-4.465624726	-4.489073565	-4.533036884	-4.40201594	-4.287734605	-4.36337979	-4.347205232	-4.457754505	-4.714250314	-4.217083574	-4.343213838	-4.729320504	-4.488558384	-4.729072568
400	2	YPD	p2-H6	D	2620	985	3364	2032	3418	1753	2169	1355	2852	2454	3817	1951	3143	1787	3411	853	489	713	1429	4048	5870	1693	1869	477	2078	176	212	677	1039	8257	14236	-4.411388286	-4.435917143	-4.719484589	-4.311214013	-4.362796624	-4.585131255	-4.500785299	-5.475835494	-6.927134465	-4.379302781	-5.544114444	-6.940596835	-4.327081061	-4.595780974
400	2	YPD	p4-F5	D	2835	1311	3763	2110	3413	3259	3770	2258	4009	2302	3728	3453	5246	2473	4080	6702	4232	2988	4820	3140	4197	4284	4654	1045	2960	5967	7338	6250	5730	3412	5715	-4.125484443	-3.865015786	-3.79109954	-4.199128244	-3.850508501	-3.672807718	-3.880693505	-3.414433774	-3.403618893	-3.826494011	-3.38604696	-3.396361505	-4.289413644	-4.270887221
400	2	YPD	p1-B6	D	2875	1323	3476	1741	2797	2116	2474	1051	1969	2172	3311	1528	2682	1432	2739	1921	1144	423	675	2780	3882	1566	1523	444	1345	603	726	244	310	2079	4347	-4.116372763	-4.680299514	-4.797462095	-4.278462548	-4.521411597	-4.789852709	-4.312586391	-4.663993879	-5.695701264	-4.247732739	-4.694190761	-5.709633095	-4.48164193	-4.817247141
400	2	YPD(37C)	p7-D8	D	2833	1124	3352	1919	3028	1263	1317	1704	2783	1567	2462	1666	2089	2039	3169	147	124	1210	2411	1550	1644	1414	1021	704	1940	17	38	1584	2015	1681	2409	-4.279380896	-4.593833661	-4.899564125	-4.314787573	-4.771288899	-5.189752244	-4.828624061	-7.234162455	-9.264405116	-4.87821259	-6.916195367	-8.65959695	-4.384297374	-4.463859718
400	2	YPD(37C)	p8-B5	D	2583	831	3055	1987	3139	1143	1297	1741	3565	1470	2383	1403	2300	2473	3649	92	64	2540	4782	1014	1206	1073	1218	684	2193	0	5	5454	6093	1287	1845	-4.581400132	-4.765646403	-5.175528229	-4.407565163	-4.675065259	-5.013324614	-4.92845752	-7.702806465		-4.893515107	-7.57759385	-10.6877452	-4.349475627	-4.270887221
400	2	YPD(37C)	p8-C7	D	2728	977	3079	1805	2958	1164	1304	1919	3123	1378	2393	1386	1942	2067	3655	95	49	2056	3922	957	1239	1075	1046	525	2293	0	4	4815	5391	919	2359	-4.419543275	-4.777837304	-5.173666031	-4.399739887	-4.844256012	-5.165561418	-4.910251555	-7.67071815		-4.888132549	-7.844656635	-10.91088875	-4.445540999	-4.450220929
400	2	YPD	p2-F5	D	2770	952	3183	2082	3165	2255	2488	1319	2355	2242	3598	1874	2917	2050	3500	2085	1407	601	940	2993	3776	2110	2182	643	2386	774	1122	665	506	2773	3869	-4.445464892	-4.476184021	-4.499298745	-4.366520607	-4.437418691	-4.430292896	-4.248963932	-4.582070908	-5.446046587	-4.242089838	-4.487261876	-5.274315024	-4.302772621	-4.458479417
400	2	YPD(37C)	p7-E5	D	2637	1052	3142	2362	3721	1259	1402	2396	4221	1692	2390	1821	2626	3214	4516	100	63	2971	6069	939	1091	1412	1324	1192	2921	18	13	7758	8658	756	1403	-4.345581534	-4.504873404	-4.900979553	-4.379485216	-4.542512606	-4.929877326	-4.83179615	-7.619424856	-9.207246703	-4.815669224	-7.593342207	-9.732233752	-4.176592873	-4.008802942
400	2	YPD	p3-F8	D	2104	789	2447	1460	2321	1236	1225	1011	1853	1690	2527	1132	1880	1313	1847	301	190	341	766	2119	2500	995	941	300	820	40	33	317	402	3672	5202	-4.633263606	-4.980273225	-5.250999234	-4.629481971	-4.876702605	-5.271346923	-4.850233546	-6.517484777	-8.408739006	-4.950628169	-6.489452861	-8.800675548	-4.657665155	-4.904004614
400	2	YPD	p3-E7	D	2526	1067	2867	1618	2455	1694	1942	973	1789	1904	2971	1437	2182	1638	2091	1365	904	348	629	2649	3355	1454	1369	352	940	342	532	206	320	2090	3976	-4.331423676	-4.741701597	-4.871668313	-4.471078569	-4.727732495	-4.896454237	-4.535021308	-5.005685334	-6.262807723	-4.489850643	-4.929647573	-6.02053962	-4.554910772	-4.682843224
400	2	YPD+AA	p5-D8	D	2601	1215	3670	2292	3584	3007	3331	1758	3652	2350	3703	3506	4930	3035	4747	4685	3253	2089	3456	2095	2807	4727	4977	1211	3819	3721	4516	3469	3488	842	920	-4.201530571	-3.849783418	-3.69269594	-4.224153094	-3.912635394	-3.605707483	-3.961171001	-3.772473847	-3.875870732	-3.950296453	-3.649144007	-3.881801185	-4.206676792	-4.066107785
400	2	YPD(37C)	p7-H5	D	2574	1091	3195	2191	3405	1221	1419	1731	3268	1760	2460	1659	2171	2503	4464	145	74	1512	2646	1315	1547	1260	1378	1022	2775	21	19	2325	2459	1704	2998	-4.309179941	-4.598044193	-5.014874971	-4.362757668	-4.732786491	-4.889901611	-4.86244371	-7.247861299	-9.053096023	-4.803616614	-7.43241184	-9.352744131	-4.25174353	-4.258829197
400	2	YPD	p2-F8	D	2463	1110	3078	1633	2710	1899	2065	945	1837	2058	3099	1748	2361	1382	2427	1703	1123	399	957	2632	3727	1637	1478	421	1457	618	775	425	687	2164	3898	-4.291914633	-4.545786927	-4.753121394	-4.40006472	-4.648889124	-4.819844961	-4.420786473	-4.784448361	-5.671130003	-4.428438786	-4.712717978	-5.64432008	-4.545682777	-4.852787484
400	2	YPD+AA	p1-D8	D	1322	787	1213	1113	1638	1743	1849	1664	3172	840	1255	738	1125	216	142	14316	8109	2542	3155	742	936	779	1356	28	16	20367	22968	4040	2797	118	134	-4.635801679	-5.408070659	-5.495730925	-5.331248126	-5.390191346	-4.905995594	-4.506506138	-2.65546197	-2.175947238	-4.53892406	-2.735747098	-2.255325888	-4.929042519	-6.708796081
400	2	YPD(37C)	p7-B8	D	2592	911	3022	1882	2991	1145	1259	1300	2569	1694	2354	1211	2131	1899	3420	101	89	923	1673	1372	1710	1085	881	721	1853	0	6	1020	1436	1622	3329	-4.48948703	-4.91281274	-5.164406705	-4.418425892	-4.751383029	-5.337232436	-4.926709268	-7.609474525		-4.923251258	-7.247840563	-10.50542364	-4.40376655	-4.534991778
400	2	YPD	p5-A7	D	2413	982	2976	1549	2363	1560	1649	919	1609	1751	2801	1412	2503	1577	2272	1122	518	361	538	2280	3256	1265	1619	401	1109	372	284	237	213	2422	3373	-4.414438619	-4.759252065	-5.01091457	-4.433764639	-4.59048437	-4.728726108	-4.617428083	-5.201726956	-6.178724606	-4.653399969	-5.486501691	-6.648208872	-4.59849203	-4.720794902
400	2	YPD(37C)	p8-D8	D	2113	885	2425	1796	2964	1037	1112	1334	2555	1551	2221	1208	1839	1848	2875	87	66	806	1676	1271	1558	735	853	655	1978	0	0	1034	1423	1772	2746	-4.518442282	-4.915293105	-5.553871472	-4.638513231	-4.898752436	-5.369530515	-5.025781975	-7.758686923		-5.047408817	-7.546822191		-4.450539621	-4.562215237
400	2	YPD(37C)	p8-F8	D	2508	971	2839	1792	3052	1029	1170	1527	2721	1482	2245	1135	1848	2038	3649	124	51	1016	1960	1314	1786	890	758	697	2418	7	0	1353	1834	1958	3198	-4.425703459	-4.977626554	-5.362520508	-4.480892878	-4.893870409	-5.487606677	-5.033526448	-7.404313476	-10.15170831	-4.996565264	-7.8046513		-4.452769277	-4.464350275
400	2	YPD	p6-G7	D	2411	1006	2903	1463	2475	1813	1819	862	1692	1610	2549	1723	2554	1595	2449	1675	1000	419	912	2217	3013	1883	1902	482	1107	623	722	556	858	1739	2685	-4.390292576	-4.560192247	-4.613120442	-4.458600071	-4.570313624	-4.567628819	-4.467130973	-4.801026598	-5.663071942	-4.555282113	-4.828721654	-5.715157971	-4.655612469	-4.709445474
400	2	YPD(37C)	p8-E6	D	2345	956	3142	2166	3033	1075	1256	1530	2815	1488	2437	1337	2225	2715	3190	59	66	1207	2324	977	1502	866	1058	857	1752	0	4	1841	1955	1256	2646	-4.441272014	-4.813830906	-5.389857063	-4.379485216	-4.708217466	-5.15415445	-4.989793243	-8.147057598		-4.925636945	-7.546822191	-10.91088875	-4.263219442	-4.177527256
400	2	YPD+AA	p4-B7	D	2207	939	2943	1724	2862	2502	2942	1635	3086	2014	2978	2908	3837	2151	4135	4795	3490	1562	3670	1843	2355	4281	3822	926	3632	3859	5044	2708	4218	819	1103	-4.459214448	-4.036793645	-3.791800065	-4.444915286	-4.163283571	-3.869760937	-4.145023493	-3.749266055	-3.839455099	-4.07447939	-3.578819918	-3.771228413	-4.491454419	-4.410386359
400	2	YPD(37C)	p7-B6	D	2558	1036	3133	1995	3219	1306	1364	1568	3170	1773	2744	1716	2243	2189	3334	170	62	1406	2901	1249	1714	1308	984	864	2351	6	0	2140	2778	1444	2774	-4.360907504	-4.564263203	-4.977487439	-4.382353744	-4.700160126	-5.226664165	-4.795144874	-7.088796605	-10.30585899	-4.843147453	-7.609342548		-4.345457541	-4.392874391
400	2	YPD+AA	p2-A5	D	2416	893	2656	1370	2149	2282	2570	1519	2900	1687	2711	1690	2024	705	1058	3979	2023	939	1807	1152	1464	1555	1110	186	524	2578	2832	1215	1221	788	1303	-4.509443346	-4.579530676	-4.804511147	-4.547523524	-4.802898631	-5.106174768	-4.237061653	-3.935809231	-4.242849277	-4.209663114	-4.124140096	-4.348444655	-4.721290851	-5.525876686
400	2	YPD+AA	p4-A5	D	2332	1070	3108	1853	3014	3391	3717	1540	2989	2436	3669	3567	5453	2170	3785	11273	7086	1490	2533	4260	5096	6171	5901	860	2776	16937	22597	2185	2167	4839	6511	-4.328615999	-3.832534298	-3.426125793	-4.390365323	-3.811808466	-3.435412955	-3.840989042	-2.894429277	-2.360362604	-3.840652121	-2.870600648	-2.271610677	-4.419295644	-4.401592042
400	2	YPD(37C)	p8-D6	D	2313	903	2802	2120	3401	1023	1142	1932	3816	1576	2438	1985	2746	2511	3361	73	54	2372	5165	816	1464	1548	1313	846	2194	4	0	5341	7375	1082	2092	-4.498307374	-4.41864029	-4.809022917	-4.494011308	-4.497829075	-4.938220188	-5.039374418	-7.934135601	-10.7113241	-5.020787901	-7.747492887		-4.284685502	-4.25563813
400	2	YPD+AA	p6-D8	D	2222	1001	3039	1642	2654	2562	2892	1557	2870	1922	2866	2273	3987	1802	3149	4495	2831	1336	3000	1471	1769	3296	3695	662	2387	3227	4049	2308	3098	761	789	-4.395275148	-4.28315866	-4.05327708	-4.412816242	-4.124935314	-3.903554229	-4.121325701	-3.813874095	-4.018310268	-4.091620708	-3.788091648	-3.990957894	-4.54018658	-4.587422051
400	2	YPD+AA	p5-H7	D	2362	905	3091	1985	3282	2376	2741	1476	3009	2422	3730	3288	5246	2329	3706	3331	2149	1174	2855	2472	2698	4415	4238	843	2581	3071	3574	1943	2571	1588	1629	-4.496094983	-3.913979727	-3.760978858	-4.395850092	-3.850508501	-3.766443323	-4.196695503	-4.113567204	-4.06785994	-4.145246195	-4.063719036	-4.115742414	-4.350482677	-4.330880219
400	2	YPD	p6-E6	D	1969	808	2551	1477	2422	1634	1872	1072	2144	1826	2891	1851	2638	1599	2291	1589	755	503	1206	2852	3584	1802	1806	542	1498	816	849	524	873	2980	5348	-4.609467868	-4.488533171	-4.657089533	-4.587859316	-4.537953328	-4.619420328	-4.571082908	-4.853734875	-5.393204106	-4.526561635	-5.109759184	-5.553123923	-4.646088588	-4.706940776
400	2	YPD+AA	p3-C6	D	2242	973	2527	1504	2374	1743	1854	896	1562	1746	3058	1537	2071	1117	2117	1597	846	294	477	3177	5173	1621	1426	292	1112	832	680	162	198	5962	11176	-4.423645845	-4.67442674	-4.762943449	-4.597311927	-4.7799428	-4.855661461	-4.506506138	-4.848712894	-5.37378602	-4.536223546	-4.995957573	-5.775090312	-4.627973366	-5.06567269
400	2	YPD(37C)	p7-F8	D	2231	832	2449	1746	2715	950	1093	977	1995	1338	2015	905	1416	2052	4074	133	71	440	912	1398	1569	550	605	888	3174	4	0	311	472	2186	3560	-4.580197486	-5.20407954	-5.843823693	-4.628664978	-5.160138387	-5.713061604	-5.113407199	-7.334245914	-10.7113241	-5.064642803	-7.473797056		-4.478774134	-4.457504282
400	2	YPD	p5-B6	D	2158	846	2814	1565	2587	1679	1858	831	1663	1771	2714	1628	1988	1294	2586	1064	731	281	559	2161	2579	1598	1309	308	1606	262	521	132	174	1247	2332	-4.563510567	-4.616906937	-4.777233845	-4.489737797	-4.820845274	-4.941271296	-4.543915527	-5.254804372	-6.529273957	-4.534068372	-5.142063473	-6.041433068	-4.588215767	-4.918581014
400	2	YPD	p5-E7	D	1793	718	2078	1217	2065	1234	1447	747	1447	1603	2652	1428	1908	828	1295	521	392	306	690	1986	3192	1229	1038	219	597	174	161	307	478	1931	4323	-4.727560358	-4.747984341	-5.039785862	-4.792938863	-4.861918809	-5.173238998	-4.851852979	-5.968845	-6.938563161	-4.784076565	-5.765215093	-7.215778745	-4.839712777	-5.365061334
400	2	YPD(37C)	p8-B7	D	1919	697	2073	1569	2732	816	898	1196	2421	1503	2178	1029	1699	1636	3132	76	47	924	1927	1157	1486	716	812	557	1855	5	0	1287	1880	1541	2428	-4.757244516	-5.075671748	-5.580061804	-4.795347922	-4.977934539	-5.418789722	-5.265454829	-7.893861702	-10.48818055	-5.261154223	-7.886329331		-4.585663117	-4.684064972
400	2	YPD+AA	p2-D8	D	2141	895	3020	1924	3173	2121	2229	1060	2094	2295	3595	2104	3127	2037	3208	2035	1466	529	864	3946	5014	2107	2230	647	2059	1060	1831	624	755	3163	3934	-4.507206209	-4.36041891	-4.500721557	-4.419087924	-4.367900304	-4.408533198	-4.310226229	-4.606343944	-5.131594273	-4.352015958	-4.446184051	-4.784565565	-4.381695239	-4.464841072
400	2	YPD	p3-B6	D	2168	878	2883	1574	2541	1578	1708	875	1993	2119	3446	1523	2316	1239	1610	583	332	329	732	4224	4949	1119	1139	337	832	101	141	181	328	6264	8676	-4.526383333	-4.683577131	-5.133551263	-4.465513337	-4.668132822	-5.080384099	-4.605955682	-5.856407856	-7.482497944	-4.618245917	-5.931341964	-7.348423219	-4.582481441	-4.962014607
400	2	YPD(37C)	p8-F5	D	2203	816	2608	1845	2960	940	1172	1539	2589	1473	2357	1368	1844	2068	2480	118	56	1299	2470	1119	1340	1017	872	818	1400	40	0	1748	2729	1304	2689	-4.599615572	-4.790909385	-5.229129575	-4.565761112	-4.896037257	-5.347500638	-5.123989308	-7.453910417	-8.408739006	-4.994857322	-7.711125242		-4.423622314	-4.449737253
400	2	YPD	p6-F5	D	2071	779	2502	1356	2106	1427	1424	926	1604	1564	2701	1269	2091	1176	1985	797	480	461	1230	2946	4157	1053	1137	266	970	366	338	896	1107	4666	8329	-4.646018881	-4.866030016	-5.194343459	-4.607254344	-4.770331962	-5.082141568	-4.706539566	-5.543740363	-6.194985127	-4.8000992	-5.562690829	-6.474137214	-4.731562402	-5.01420036
400	2	YPD(37C)	p8-H6	D	1977	771	2435	1532	2820	931	1051	1343	2475	1402	2179	1114	1779	2078	2603	72	48	1027	2052	1118	1375	830	851	798	1386	0	14	1790	1844	1678	2167	-4.656341553	-4.996302063	-5.43231627	-4.634397999	-4.931922973	-5.371877934	-5.133609906	-7.947928923		-5.103826921	-7.865275922	-9.65812578	-4.60952752	-4.444913317
400	2	YPD	p4-H6	D	1965	712	2449	1321	2164	1289	1518	830	1489	1601	2461	1210	2180	1319	2055	580	469	354	791	2480	2980	1071	1542	389	1024	154	193	295	538	2672	4437	-4.735952016	-4.913638845	-5.177393901	-4.628664978	-4.728649505	-4.777454508	-4.808247181	-5.861566938	-7.060665858	-4.736175334	-5.585874165	-7.034492921	-4.757712566	-4.899445336
400	2	YPD+AA	p1-D5	D	2067	572	1508	406	576	1764	1930	759	1261	915	1524	505	711	13	5	4152	2260	318	558	901	1264	313	280	0	0	3037	3032	246	327	972	1920	-4.954890936	-5.787456054	-6.407538781	-5.113560486	-5.849057231	-6.483500459	-4.494529947	-3.893249617	-4.078992995	-4.49604901	-4.013356841	-4.280205363	-5.93750371	-9.519125131
400	2	YPD	p6-H6	D	2008	780	2409	1147	1922	1437	1588	749	1369	1400	2013	1008	1588	914	1681	781	602	241	499	1234	1535	999	747	210	722	155	222	132	193	1607	2624	-4.644736007	-5.096291035	-5.246987192	-4.645133032	-5.045499019	-5.502224877	-4.699556298	-5.564019892	-7.054193344	-4.69109365	-5.336219488	-6.894505728	-4.898951753	-5.266243917
400	2	YPD+AA	p5-F6	D	1867	755	1896	914	1274	2186	2471	1416	2714	1106	1698	937	1255	56	107	3909	2608	1055	1797	166	282	659	637	18	29	2901	3814	1109	1244	14	65	-4.677312178	-5.169331201	-5.663018437	-4.884598352	-5.280838809	-5.661520407	-4.280040515	-3.953558176	-4.124807676	-4.248946086	-3.87013801	-4.050749324	-5.126026299	-8.058722798
400	2	YPD+AA	p5-C6	D	1746	723	2250	1273	2201	1655	1808	755	1637	1752	2649	1429	2172	1124	1701	1244	929	323	544	2911	3502	1197	1206	394	742	522	750	209	294	3645	4449	-4.720620705	-4.747284306	-5.066168266	-4.713414539	-4.73232598	-5.023225685	-4.558312896	-5.098507769	-5.839950873	-4.561347751	-4.902368194	-5.677109903	-4.794725271	-5.059425458
400	2	YPD(37C)	p7-H7	D	1768	645	2090	1639	2458	863	918	1052	1859	1419	2044	1126	1486	1420	2186	77	53	675	1051	849	1455	716	600	498	1590	0	6	1195	804	1312	1934	-4.83477961	-4.985587675	-5.580061804	-4.78718069	-5.111886436	-5.721360407	-5.209454493	-7.88078962		-5.239126901	-7.76618502	-10.50542364	-4.542015291	-4.825662338
400	2	YPD	p4-G7	D	1715	552	2040	1169	1837	953	992	769	1530	1295	2014	999	1247	1077	1784	223	141	282	555	1550	2223	843	592	378	836	39	44	242	222	2685	4973	-4.990481881	-5.105259705	-5.416775013	-4.811394948	-5.287233715	-5.734783427	-5.11025428	-6.81742327	-8.434056814	-5.161601184	-6.787717043	-8.512993476	-4.879952909	-5.102139812
400	2	YPD	p3-A7	D	1749	525	1831	1038	1800	1244	1441	693	1351	1422	2455	885	1314	588	805	726	384	199	398	2092	2803	541	709	99	244	227	225	156	117	2769	3484	-5.040631664	-5.226426838	-5.860322692	-4.91948249	-5.234898462	-5.554434536	-4.84378191	-5.637045027	-6.672668443	-4.788231696	-5.78583438	-6.881082708	-4.998805806	-5.707347541
400	2	YPD	p5-F8	D	1745	520	2162	1292	1863	1286	1428	719	1434	1428	2358	1208	1657	1072	1451	694	458	234	471	1875	2053	960	928	335	817	223	258	145	187	1830	2708	-5.050201115	-4.915293105	-5.286808687	-4.753311036	-5.002965644	-5.285258329	-4.810577279	-5.682123081	-6.690446689	-4.797294149	-5.609607749	-6.744223525	-4.779910186	-5.106793147
400	2	YPD(37C)	p7-D5	D	1597	492	1961	1299	2080	688	712	815	1552	1139	1795	701	1161	1247	1698	42	23	310	692	906	1398	284	396	263	744	0	0	325	360	1281	2316	-5.10555121	-5.459506596	-6.504767733	-4.850890208	-5.358692679	-6.136875851	-5.436080346	-8.486925424		-5.49324638	-8.600982717		-4.774506853	-4.955578543
400	2	YPD(37C)	p7-G5	D	1513	523	1772	1510	2522	763	812	887	2035	1341	2120	1137	1374	1473	2175	64	41	584	1206	1100	1386	729	510	512	1503	0	0	725	883	1537	2442	-5.044448463	-4.97586599	-5.562068239	-4.952235903	-5.190248188	-5.883879336	-5.332611152	-8.065711959		-5.361823951	-8.022904866		-4.62399194	-4.789018072
400	2	YPD	p4-E6	D	1410	509	1804	1069	1668	1069	1254	567	1201	1298	2201	1159	1797	722	1406	786	534	214	340	1963	2202	999	950	171	738	298	423	97	260	1643	1850	-5.07158191	-4.95670164	-5.246987192	-4.934338334	-4.921855774	-5.261828078	-4.995390273	-5.557638249	-6.400524974	-4.92723057	-5.456081094	-6.249810931	-4.969377959	-5.50204935
400	2	YPD	p4-F8	D	1248	525	1561	1016	1865	932	965	691	1367	1289	1881	1095	1330	534	1116	387	261	251	584	1818	2423	771	663	156	404	115	143	181	266	2443	3055	-5.040631664	-5.013504841	-5.506053598	-5.079018114	-5.22279544	-5.621515072	-5.132536369	-6.266170349	-7.352686332	-5.18919619	-6.171956526	-7.33433848	-5.020228242	-5.80367865
400	2	reference	p1-H5	D	0	1435	4630	2926	4491	1621	1746	2281	4240	3085	4646	1767	2489	2095	3244	96	61	613	1411	2916	3551	902	816	554	1325	4	0	388	456	4148	6597	-4.035109799	-4.534976011	-5.349127451	-3.991787888	-4.596093359	-5.413875707	-4.579070662	-7.66024685	-10.7113241	-4.596241555	-7.625603069		-3.962465288	-4.436765656
400	2	reference	p1-B8	D	0	1391	4311	2473	3832	1396	1503	2066	3932	2788	4384	1404	1886	1359	2345	86	55	512	1207	2575	3537	734	795	293	808	0	0	318	400	3936	7616	-4.066251735	-4.764933899	-5.555232943	-4.06317486	-4.873516198	-5.439947947	-4.7285029	-7.770247746		-4.746105902	-7.729143748		-4.130669603	-4.869570075
400	2	reference	p1-E5	D	0	1375	4159	2497	4168	1414	1540	2060	4080	2835	4382	1772	2215	1747	3238	105	51	656	1440	2396	3551	893	730	376	1307	0	0	353	563	3365	6881	-4.077820917	-4.532150352	-5.35915539	-4.099070095	-4.712721979	-5.525245528	-4.715691337	-7.570634692		-4.721786596	-7.8046513		-4.12101158	-4.618419179
400	2	reference	p2-B5	D	0	1102	3760	2459	4077	1194	1424	1983	3918	2795	4398	1225	1986	1816	2817	63	38	550	1248	2412	3155	701	615	358	1306	0	0	473	653	3751	5299	-4.299147937	-4.90131836	-5.601234084	-4.199925798	-4.821851816	-5.696667794	-4.88480489	-8.081460316		-4.8000992	-8.098890773		-4.136346828	-4.57968293
400	2	reference	p1-H8	D	0	985	3328	2280	3961	1159	1405	1693	3804	2717	4410	1538	1756	1774	2789	69	70	534	1160	2396	3228	750	542	466	1046	0	6	326	359	3602	5590	-4.411388286	-4.673776333	-5.533668765	-4.321973233	-4.944935887	-5.823024061	-4.91455634	-7.990488537		-4.81353171	-7.487981691	-10.50542364	-4.211926148	-4.603082326
600	2	YPD+AA	p6-A5	D	2047	3757	2941	4289	4445	7011	4499	2812	3459	5988	4589	6189	2985	107306	155974	40935	55787	2483	5364	4558	6192	6881	7293	7540	11196	16005	28106	3252	5358	5148	7184	-3.922355388	-3.517846342	-3.166592282	-4.093686973	-3.586993261	-3.062190742	-3.409700094	-2.613616474	-2.137965349	-3.373271608	-2.459543032	-2.068809184	-3.797297775	-3.117101917
600	2	YPD(37C)	p7-A7	D	2101	4167	3661	5605	5403	5031	3185	3710	4265	3631	3068	5861	3013	148563	227838	9733	11926	3300	5827	918	1321	5144	5319	11127	15683	1058	1841	4422	6755	1110	3049	-3.818779802	-3.572299627	-3.457525285	-3.874700299	-3.577656747	-3.37782041	-3.741561666	-4.050079744	-4.854486189	-3.718674469	-4.002363008	-4.794483359	-3.529692324	-2.791777372
600	2	YPD(37C)	p8-G7	D	1870	4024	4142	5558	5057	5012	2933	3508	4024	3459	2664	5480	3228	139010	224810	9308	9556	2859	5205	511	780	4800	4469	10586	16186	1092	1568	3762	6356	481	1126	-3.853699722	-3.639514764	-3.526740354	-3.75125787	-3.508730257	-3.551941056	-3.745345401	-4.094727672	-4.822855646	-3.801100968	-4.223914669	-4.954991339	-3.53811305	-2.85824061
600	2	YPD(37C)	p7-C6	D	1852	4179	3957	5520	4845	4920	2681	3236	3763	3284	2641	5388	3135	130154	182670	10272	7872	2913	4599	708	836	4816	3835	9039	14079	909	1521	3639	5164	838	1469	-3.815904171	-3.656445606	-3.523412564	-3.79695047	-3.537963834	-3.704936291	-3.763871907	-3.99618017	-5.006276708	-3.890936899	-4.417771739	-4.985424248	-3.544973521	-2.924068118
600	2	YPD+AA	p1-H7	D	1667	3667	3369	3353	3414	5574	3556	3503	4244	4698	4158	5696	2724	48229	69733	24962	30094	3064	5888	1435	1632	5333	5471	1774	2933	6682	10568	4792	7793	262	402	-3.946602266	-3.60085569	-3.421442341	-3.957820668	-3.678491619	-3.349644311	-3.639067509	-3.108247249	-3.011449179	-3.608490441	-3.076758083	-3.046961694	-4.043495913	-3.916825983
600	2	YPD(37C)	p8-F7	D	1722	3705	3128	4486	4174	4030	2469	2986	3437	3300	2675	5069	2173	120632	170689	5438	7233	2281	4010	882	1343	3686	3388	9247	13507	537	985	3346	4445	1382	3299	-3.936292896	-3.717476305	-3.790814413	-4.03204281	-3.904484306	-3.828865949	-3.963414062	-4.632190571	-5.532623707	-3.973313548	-4.502430011	-5.419905899	-3.752389945	-3.000041894
600	2	YPD	p4-F5	D	1709	3535	3353	3359	3219	5305	3364	3298	3920	4425	4044	4591	2068	38543	62428	14612	18927	2719	4209	2873	4185	3572	2952	1372	2036	2559	4730	3584	5087	2284	3549	-3.983262856	-3.816521999	-3.822230609	-3.962581165	-3.954011051	-3.966622819	-3.688530666	-3.643758808	-3.971249966	-3.663996016	-3.540494425	-3.850867059	-4.04170807	-4.141011982
600	2	YPD	p1-E7	D	1629	3362	3100	2952	2845	4432	2812	3285	3637	5272	4189	4963	2439	32208	38941	9517	11722	2812	4644	5041	6954	4550	4236	1007	1337	1346	2293	4019	5075	7430	9674	-4.03344012	-3.738609468	-3.580229039	-4.041034521	-3.789004888	-3.605486298	-3.868329488	-4.072522244	-4.613729292	-3.843230784	-4.019616481	-4.574931257	-4.170868474	-4.320571614
600	2	YPD+AA	p3-D5	D	1561	3388	3185	3199	3110	4692	3083	3209	4000	4452	3828	4424	2640	39948	66441	16976	20177	2964	5113	1620	2397	3975	4390	1322	2624	3244	5560	4385	6714	461	629	-4.025736378	-3.8535756	-3.715331524	-4.013984344	-3.70981409	-3.569776499	-3.811321507	-3.493801335	-3.734059387	-3.751223609	-3.476540557	-3.689194153	-4.09051312	-4.105207875
600	2	YPD	p2-F8	D	1569	3581	3735	3287	3093	4532	2938	2928	3522	4687	3996	4700	2507	37491	59160	14630	16478	2519	4787	2140	2493	4893	3650	1286	2144	2427	4423	3674	5783	863	2362	-3.970334064	-3.793057356	-3.50755066	-3.854688814	-3.761506188	-3.754378558	-3.846017095	-3.642527702	-4.024210596	-3.799397681	-3.679057741	-3.917974062	-4.063376086	-4.168685579
600	2	YPD+AA	p4-B7	D	1494	2914	2999	3167	3116	4037	2551	2675	2909	4351	3571	4632	2257	35382	75600	12620	15149	1940	2933	1940	3028	4453	4363	1565	2355	2178	3216	2224	3207	911	1153	-4.176449447	-3.807631124	-3.601778246	-4.074157733	-3.86655651	-3.575945832	-3.961678596	-3.79031906	-4.132459498	-3.940641319	-3.763149376	-4.23665391	-4.100566613	-4.226583267
600	2	YPD	p1-A7	D	1477	3225	2777	3029	2804	2779	1660	2263	2768	4270	3808	3209	1647	33889	56254	1950	1908	1264	2147	3972	5737	2570	2090	1169	1961	78	88	1258	1947	8305	15936	-4.075043205	-4.174660502	-4.151450373	-4.151065425	-4.181637556	-4.31194166	-4.335089287	-5.657772545	-7.461912975	-4.370309156	-5.835028326	-7.835210726	-4.145118849	-4.269696005
600	2	YPD	p2-G7	D	1452	2771	2702	2758	2629	3547	2029	2251	2392	4549	3847	3629	1813	34540	43706	6387	7419	896	1704	4933	6800	2894	2550	1137	1800	788	1222	906	1339	10728	17572	-4.226767889	-4.051662736	-4.032716644	-4.178444393	-4.085610076	-4.113012367	-4.091078262	-4.471337243	-5.149123712	-4.169583698	-4.477039622	-5.2043034	-4.238845602	-4.25066841
600	2	YPD+AA	p3-G5	D	1443	3350	3192	3412	2866	4501	2873	2656	3379	4383	3643	4064	2540	34589	56345	17865	19535	2495	4500	1628	2259	4212	3913	1395	2912	3733	5717	4480	6822	615	685	-4.037015809	-3.938452154	-3.657418678	-4.011788953	-3.748428927	-3.684801383	-3.852880843	-3.442758426	-3.593654323	-3.821769978	-3.50887617	-3.661348069	-4.026052751	-4.249250771
600	2	YPD+AA	p5-G5	D	1444	3635	3399	3452	3010	5718	3193	2226	2598	4162	3611	5240	3714	53589	78251	33136	30721	1552	2097	1033	1125	6200	5706	2618	3871	9250	13473	1448	1691	164	223	-3.955367044	-3.684298366	-3.27080698	-3.948955362	-3.368483545	-3.307587473	-3.613561344	-2.824981613	-2.686242971	-3.716165845	-3.056137439	-2.804104578	-4.014397608	-3.81144266
600	2	YPD+AA	p3-H7	D	1360	2961	2805	2776	2547	3754	2445	2217	2589	4079	3380	3653	2084	35310	48557	10957	12026	1488	2382	1569	1577	3315	3117	1418	1394	1792	2569	1479	2106	396	664	-4.160449106	-4.045071117	-3.896898649	-4.141033094	-3.946303884	-3.912234725	-4.0343585	-3.931623396	-4.327534208	-3.983081635	-3.994012926	-4.461275543	-4.232340338	-4.228620273
600	2	YPD	p3-B6	D	1361	2756	2468	2422	2495	3326	2050	1944	2211	4239	3773	3869	1777	24875	39619	6549	8239	976	2020	3596	4855	3280	3092	657	1455	1020	1614	903	1721	3589	5847	-4.232195802	-3.987623789	-3.90751285	-4.269028527	-4.105666458	-3.920287595	-4.155410057	-4.446289551	-4.891063896	-4.159286965	-4.372204922	-4.926076691	-4.368757736	-4.5789232
600	2	YPD+AA	p3-F6	D	1406	3683	3601	3420	2997	5429	3143	3182	3955	4979	4178	4913	2992	40365	52503	20551	20113	2978	5644	2529	3779	4885	4573	1378	1919	3681	5969	4747	7596	1019	1609	-3.942248517	-3.748735111	-3.509186987	-3.891225048	-3.584650948	-3.528936281	-3.665425483	-3.302692316	-3.607682068	-3.731949001	-3.479717527	-3.618212852	-4.02371083	-4.09482341
600	2	YPD	p1-F8	D	1394	2875	2790	2630	2372	4830	2884	2911	3166	3961	3872	3881	2230	29536	43074	26782	27106	2777	4819	3356	5193	3595	3412	872	1063	9726	13785	4409	6199	4869	8850	-4.189923481	-3.984527012	-3.815812281	-4.146395037	-3.878591422	-3.821807096	-3.78233397	-3.037871897	-2.636063811	-3.817948539	-3.181328793	-2.781211217	-4.286367535	-4.407176625
600	2	YPD	p2-E6	D	1397	2933	2870	3060	3026	3256	2034	2324	2827	4589	3628	3548	1708	39772	52485	3191	4729	1339	2264	3200	4564	2520	2344	1515	1848	278	411	1173	1967	3277	6104	-4.169950365	-4.0742358	-4.171097371	-4.118124603	-4.145269912	-4.197246854	-4.17668099	-5.16526757	-6.191000688	-4.167122461	-4.927370135	-6.293954326	-4.134936465	-4.109623336
600	2	YPD	p2-H6	D	1287	2696	2308	2571	2414	2610	1529	1840	2233	4045	3266	2647	1198	26722	33888	2134	2458	641	1299	3602	5742	1654	1520	876	1232	206	264	465	859	8979	19140	-4.254206962	-4.367192941	-4.592159676	-4.336055284	-4.499939508	-4.630395391	-4.397830216	-5.567603764	-6.490745633	-4.452512831	-5.581735888	-6.736598437	-4.309056453	-4.507299287
600	2	YPD+AA	p2-D8	D	1343	3072	2859	3087	2890	4249	2719	2395	2891	4539	3749	5014	2426	45428	68246	15775	20105	1186	2733	2264	2995	4347	4717	2014	2935	3560	6083	1179	2374	704	898	-4.12364734	-3.728385865	-3.62587032	-4.12196472	-3.794349197	-3.497932722	-3.910496777	-3.567175509	-3.641105978	-3.876862593	-3.480115359	-3.599294266	-4.126151635	-3.976657828
600	2	YPD	p3-F8	D	1291	2492	2407	2285	2240	2219	1303	2069	2381	2736	2118	2826	1487	23818	44433	1639	1591	1251	2361	1124	1534	1846	2028	924	1464	92	123	1286	1877	1522	3008	-4.332890554	-4.30175758	-4.482335136	-4.294055474	-4.28383234	-4.34205564	-4.560123794	-5.831515617	-7.296833225	-4.61245746	-6.01672115	-7.500363185	-4.426985357	-4.622344886
600	2	YPD+AA	p4-A5	D	1310	2553	2496	2488	2540	4501	2966	2035	2320	4310	3278	4144	2002	33724	40072	22147	28796	1033	1881	4033	5191	3486	3806	1332	1693	7622	11625	912	1574	5144	7989	-4.308707017	-3.91895836	-3.846601325	-4.257747182	-3.986446327	-3.712526957	-3.852880843	-3.22789987	-2.87982772	-3.789912515	-3.12084741	-2.95163431	-4.341872206	-4.274576733
600	2	YPD(37C)	p8-B5	D	1234	2321	1950	2299	2539	1291	886	2269	2754	2282	1844	1829	920	21455	43640	348	604	1690	3098	793	1026	927	915	656	1404	37	67	2177	3421	933	1755	-4.403978028	-4.736850495	-5.171157986	-4.50460726	-4.763974617	-5.13793694	-5.101763326	-7.381154716	-8.207703889	-4.998165087	-6.98526498	-8.107854921	-4.420877135	-4.726828765
600	2	YPD+AA	p3-D8	D	1118	2442	2096	2206	2392	4016	2767	2181	2509	2807	1966	3861	1984	27093	51524	21009	30848	2171	3397	645	846	4049	5055	1570	3195	7927	13845	3347	4405	253	431	-4.353158779	-3.989693647	-3.696886335	-4.432405866	-3.995477999	-3.428727873	-3.966894055	-3.280651	-2.840591869	-3.859363058	-3.052011981	-2.776868104	-4.46217046	-4.493511091
600	2	YPD(37C)	p8-A5	D	1210	2688	2561	2654	2345	1549	1047	2428	3044	2532	2074	2233	1352	31241	45310	300	567	2201	4007	1061	1571	1396	1187	1215	1484	4	5	3065	5300	1734	3380	-4.257178732	-4.537273892	-4.761745268	-4.232038826	-4.37900803	-4.87767661	-4.919570876	-7.529574722	-10.43232744	-4.831197826	-7.048479874	-10.70310963	-4.277283445	-4.351055148
600	2	YPD	p4-E6	D	1226	2381	2180	2424	2284	2911	1884	1605	1979	3622	2851	3018	1330	26067	37490	6818	6994	749	1424	1976	2822	2377	2086	887	1367	949	1282	683	1187	1261	2276	-4.378455587	-4.236025504	-4.229517084	-4.393111756	-4.395414065	-4.313857369	-4.288683773	-4.406035743	-4.963213003	-4.243729582	-4.53603126	-5.156370903	-4.367932313	-4.532116337
600	2	YPD	p4-H6	D	1217	2694	2758	2739	2709	2765	1638	1936	2231	4165	3611	2966	1591	31140	44255	2556	2655	1086	1760	3408	4528	1918	1807	1088	1548	165	200	861	1497	4449	7253	-4.254949077	-4.253405621	-4.444073296	-4.157930853	-4.216230258	-4.457437714	-4.340139803	-5.387158381	-6.712676328	-4.383650773	-5.504639244	-7.014230173	-4.245758491	-4.354293317
600	2	YPD	p6-F5	D	1217	2584	2381	2614	2210	3288	1950	2231	2705	3569	3082	3668	1970	26297	42665	7242	7370	2181	3474	2860	3839	3370	3081	1099	1680	946	1257	3062	4191	2798	3959	-4.296637569	-4.04097331	-3.880443528	-4.304916065	-4.002559465	-3.923851506	-4.166900961	-4.345704506	-4.966379233	-4.209297386	-4.483666193	-5.176064331	-4.292469766	-4.523331619
600	2	YPD	p3-A7	D	1191	1962	1763	1707	1727	2353	1540	1524	1713	3050	2471	1743	797	10186	16413	2823	4038	460	1086	2214	3172	984	1035	134	263	244	465	239	698	2549	3966	-4.572011794	-4.785012098	-5.111485654	-4.605419729	-4.907493608	-5.014704299	-4.501489328	-5.287801768	-6.321453577	-4.445344342	-5.085334379	-6.170510134	-4.718613937	-5.471772255
600	2	YPD	p4-G7	D	1217	2501	2309	2641	2523	2776	1657	1451	1652	3320	2798	2635	1371	27913	43640	4199	4994	444	771	1983	2766	1757	1626	769	1447	401	607	270	422	2183	3208	-4.329285503	-4.371736683	-4.531748463	-4.335622102	-4.365052607	-4.562982715	-4.336169395	-4.890755515	-5.824660375	-4.37211802	-4.872846707	-5.904018749	-4.282193748	-4.463693953
600	2	YPD+AA	p3-C6	D	1133	2452	2091	2127	2076	3284	1849	1409	1605	3482	2996	2297	1176	16026	27196	8848	11014	582	1156	2978	4466	1980	1530	458	704	1444	2771	423	723	5543	11249	-4.349072137	-4.509015941	-4.412259428	-4.434794212	-4.518474158	-4.62383799	-4.168118246	-4.145410472	-4.543449482	-4.262481806	-4.081916708	-4.385583995	-4.498638845	-5.01857408
600	2	YPD	p2-F5	D	1173	2398	2206	2516	2313	2390	1635	1446	1625	3448	3072	2013	1213	24252	36590	3592	4559	324	788	2229	3639	1370	1123	859	1302	289	471	132	285	2394	4230	-4.371341098	-4.640993718	-4.780545533	-4.381255712	-4.487496378	-4.93310205	-4.485887072	-5.046892767	-6.152195114	-4.385483954	-4.963980598	-6.157689446	-4.330681042	-4.604287395
600	2	YPD	p1-B6	D	1128	2414	2549	2420	1997	2361	1373	1089	1287	3252	2851	1903	1181	18593	27135	3023	3219	237	499	2327	2787	1256	1008	571	760	172	518	129	256	2763	3924	-4.364691032	-4.697188276	-4.867424204	-4.236735507	-4.51423147	-5.041137556	-4.49809518	-5.219352201	-6.671127325	-4.560128632	-5.312013147	-6.062572298	-4.369583841	-4.870001317
600	2	YPD+AA	p1-G5	D	1135	1946	1887	1565	1604	3601	2079	1715	2158	2829	2462	1747	994	6039	10111	15012	14052	573	1370	1298	1980	994	937	148	352	3486	4813	467	799	1387	2512	-4.580200171	-4.782719833	-5.101374345	-4.537448366	-4.68661108	-5.114177723	-4.075968853	-3.616752036	-3.662111576	-4.145239749	-3.838319165	-3.833471671	-4.805465557	-5.994548048
600	2	YPD+AA	p5-H7	D	1093	2093	1754	2096	2243	2812	1783	1704	2050	3442	2523	3472	1411	28330	35405	6210	8559	891	1597	1777	2275	2636	2563	1013	1264	1059	1598	866	1313	855	958	-4.507377711	-4.095889068	-4.126093656	-4.610537739	-4.336294335	-4.107927278	-4.323284464	-4.499441021	-4.853541456	-4.298829419	-4.334100538	-4.936039414	-4.513320614	-4.448865169
600	2	YPD	p6-G7	D	1052	2597	2881	2311	2079	3377	1906	2149	2598	3157	2900	3273	2192	27357	43525	11559	12216	2459	3554	1615	1937	3472	2830	950	1399	1864	3113	3527	4798	456	909	-4.291619222	-4.154912869	-3.850625476	-4.114299177	-3.895778639	-4.008829014	-4.140192696	-3.878137563	-4.288141807	-4.232119953	-3.978337331	-4.26920537	-4.41567105	-4.483814046
600	2	YPD(37C)	p7-B6	D	1045	2283	1941	2336	2289	1428	893	1654	1960	2719	2165	1763	942	31638	45129	490	549	762	1275	1267	1588	1057	1121	1426	1872	22	28	705	939	2476	4768	-4.420485787	-4.773602961	-5.039921565	-4.509233329	-4.740343012	-4.934884582	-5.000905574	-7.038951805	-8.727579348	-4.990295456	-7.080740736	-8.98034303	-4.404911316	-4.338427553
600	2	YPD(37C)	p8-C7	D	1038	2103	1984	2085	2101	1165	748	1730	2196	2015	1712	1322	688	20985	44271	130	192	1145	2268	565	830	697	534	838	1898	0	0	1439	2294	582	1524	-4.502611258	-5.061474123	-5.456326141	-4.487321624	-5.054559449	-5.676465166	-5.204459351	-8.365822746		-5.167479059	-8.131343806		-4.518582526	-4.748978586
600	2	YPD	p4-F8	D	1039	2143	1854	1926	2035	2412	1478	1529	1973	3098	2415	2527	1168	23875	31793	4378	5546	792	1650	1898	2451	1738	2001	764	1082	781	1060	1058	1949	1988	2599	-4.483769438	-4.413587036	-4.542621246	-4.555091166	-4.525300123	-4.35545867	-4.476724159	-4.849009918	-5.158046652	-4.486436936	-4.768006952	-5.346523353	-4.597906068	-4.619954597
600	2	YPD(37C)	p8-H6	D	1043	1940	1783	2132	2142	1129	722	1824	2211	2255	1804	1502	677	31023	33438	161	125	1049	2545	966	1427	741	490	1064	1454	0	0	1342	2264	1662	3674	-4.583288182	-4.933822311	-5.395110926	-4.594139294	-5.070677014	-5.762455614	-5.235848153	-8.151952831		-5.202856898	-8.560525441		-4.496290875	-4.358057618
600	2	YPD(37C)	p8-F5	D	969	1956	1734	2000	1928	1130	719	1582	1899	2156	1759	1394	719	22230	33241	117	169	913	1899	870	1065	575	651	783	1261	0	0	1288	1726	1442	1866	-4.575074583	-5.008442552	-5.648741511	-4.622005754	-5.010486929	-5.478351363	-5.234962805	-8.471183261		-5.20702068	-8.258940463		-4.5602042	-4.691343755
600	2	YPD	p3-E7	D	1021	2030	2071	1977	1805	2094	1261	1065	1274	3008	2614	1677	1046	16097	29579	2876	2599	296	610	2022	3057	964	1016	518	826	181	282	180	311	1985	3281	-4.537940362	-4.823613382	-5.132020257	-4.44440505	-4.635619642	-5.033232377	-4.618104325	-5.269201477	-6.620124771	-4.645221701	-5.525957143	-6.670640469	-4.571770837	-5.014153564
600	2	YPD(37C)	p8-D6	D	1034	1938	1522	2104	2047	1202	754	2021	2265	2056	1609	1603	754	20503	34755	159	232	1144	2623	687	958	633	800	696	1248	0	0	1403	2379	1135	1627	-4.584319641	-4.868742991	-5.552641129	-4.752411373	-4.962955919	-5.272249277	-5.173193602	-8.164452994		-5.159489669	-7.942101806		-4.509511086	-4.772215266
600	2	YPD+AA	p5-D5	D	998	2599	2622	2888	2717	4040	2660	3037	3575	3288	2415	4963	2718	23429	39328	34252	48818	6998	15445	1102	1499	5803	6432	666	1179	21871	39164	33870	64494	844	919	-4.290849399	-3.738609468	-3.336981247	-4.208499248	-3.680696692	-3.187820194	-3.960935746	-2.79185696	-1.825704964	-3.898800636	-2.592984802	-1.737034304	-4.19278716	-4.638811912
600	2	YPD+AA	p5-D8	D	981	2085	2014	2015	2013	2932	1896	1528	1871	2887	2272	2889	1417	26184	39419	8865	10418	944	1633	1157	1472	2410	2610	1037	1504	1558	2679	998	1526	332	460	-4.5112073	-4.279709443	-4.215729525	-4.472313839	-4.332051047	-4.089755505	-4.281495654	-4.143490978	-4.467463575	-4.237380355	-4.13754882	-4.41934867	-4.552732185	-4.527637946
600	2	YPD+AA	p2-B7	D	960	1441	1348	885	838	3183	1787	1334	1541	2235	1870	885	440	1061	2854	14885	13377	683	1030	555	552	544	293	0	0	3412	5173	614	863	170	249	-4.880638838	-5.462787499	-5.704162304	-4.87381462	-5.50157356	-6.276688396	-4.199356289	-3.625247923	-3.683567893	-4.296588522	-3.887547085	-3.76133947	-5.375519015	-7.733574624
600	2	YPD(37C)	p7-D8	D	986	1717	1793	1948	1785	1039	599	1403	1725	1856	1649	1093	638	21890	34724	132	161	839	1198	717	903	545	473	685	1178	0	0	706	873	1230	2130	-4.705397573	-5.251693655	-5.702325757	-4.588546438	-5.130010003	-5.797765616	-5.318921726	-8.350555274		-5.389620439	-8.307434813		-4.586548176	-4.706756572
600	2	YPD(37C)	p7-H8	D	975	1999	1688	2227	2138	1692	1012	1605	2098	2157	1781	2567	1038	33908	48188	802	1320	1192	1949	814	1321	1604	1373	1928	3398	55	146	1779	2499	1608	3145	-4.553329099	-4.397881963	-4.622855763	-4.648892237	-4.643297223	-4.732107599	-4.831269177	-6.546248588	-7.811288617	-4.865198187	-6.203452162	-7.328940918	-4.452695993	-4.269135508
600	2	YPD(37C)	p8-B7	D	934	1685	1409	1900	2008	1007	678	1433	1781	2148	1671	1187	595	19732	26663	139	186	515	1277	791	1242	470	511	663	869	0	0	443	1042	1439	2331	-4.724210591	-5.169190749	-5.850378857	-4.8295564	-5.199786881	-5.720491415	-5.350204824	-8.298883263		-5.265734749	-8.163092504		-4.611497495	-4.8105448
600	2	YPD+AA	p2-A5	D	994	1757	1747	1477	1374	2727	1742	1633	1952	2388	2010	1280	777	5666	10815	7405	8464	757	1267	574	606	837	982	235	420	1145	1742	469	718	354	193	-4.682368346	-5.093759787	-5.273287481	-4.614536602	-4.932907936	-5.067269696	-4.353978334	-4.323446469	-4.775461886	-4.32209288	-4.345262024	-4.849758383	-4.863338377	-6.058303082
600	2	YPD(37C)	p7-E7	D	925	1932	1825	2148	2029	1051	692	1551	1984	1862	1703	1276	769	24134	34531	164	201	1064	1846	565	1011	621	609	865	1326	0	0	1253	1682	750	2479	-4.587420419	-5.09688968	-5.571780469	-4.570856646	-4.943257317	-5.545042737	-5.307438346	-8.133490768		-5.245296082	-8.08553427		-4.488814204	-4.609164849
600	2	YPD(37C)	p8-D8	D	938	1488	1569	1659	1743	1030	637	1354	1458	2028	1543	1088	555	17126	29303	122	167	428	701	932	1554	461	437	546	877	0	0	319	307	1702	3316	-4.848543218	-5.256278716	-5.869713508	-4.721998159	-5.269380173	-5.87692781	-5.327621636	-8.429336151		-5.328112382	-8.270845365		-4.74713637	-4.952188707
600	2	YPD(37C)	p8-F8	D	940	1808	1646	1926	1864	1130	680	1334	1694	1944	1749	1056	473	21564	31479	114	226	701	1379	1004	1136	499	423	752	1065	0	0	580	1052	1809	3113	-4.653754893	-5.286131679	-5.790505456	-4.674088531	-5.429252898	-5.909488826	-5.234962805	-8.497158748		-5.262789239	-7.968304179		-4.597906068	-4.721761226
600	2	YPD+AA	p5-C6	D	957	1981	1623	1837	1706	2412	1547	1278	1579	2808	2187	2273	944	16909	25016	5093	6481	622	1142	1497	2507	1600	1231	574	785	951	1303	458	755	1705	2388	-4.562374387	-4.51951932	-4.625352643	-4.688160344	-4.73822212	-4.841278879	-4.476724159	-4.697734869	-4.961107739	-4.440809187	-4.612209079	-5.140122963	-4.645217575	-4.964940459
600	2	YPD	p5-E7	D	919	1876	1599	1547	1697	2144	1411	1482	1641	2835	2305	2509	1057	10022	23107	3146	3680	750	1337	1814	2513	1750	1534	361	718	284	493	775	1195	1164	2177	-4.616834304	-4.420735597	-4.535740484	-4.703058199	-4.625158301	-4.621227023	-4.594507195	-5.179470113	-6.169647564	-4.532828085	-5.178171147	-6.112038366	-4.817033809	-5.488003807
600	2	YPD(37C)	p7-E5	D	936	1900	1694	1889	1857	1086	699	1978	2428	1983	1448	1574	622	18766	34904	136	203	1512	2809	519	850	670	583	628	942	0	7	1931	3344	634	1316	-4.604122269	-4.886999715	-5.495833839	-4.645344037	-5.155408194	-5.588673818	-5.274679216	-8.32070231		-5.235231295	-8.075633199	-10.36663739	-4.617303792	-4.860739761
600	2	YPD(37C)	p8-E6	D	901	1879	1686	1976	1881	1158	672	1350	1809	2087	1741	1267	671	22354	35268	227	177	653	1224	865	1001	503	567	655	1149	0	0	589	1112	1518	2202	-4.615236434	-5.103967963	-5.782521381	-4.650077773	-5.07957915	-5.616501701	-5.210486059	-7.808407179		-5.274623697	-8.212689445		-4.572276782	-4.685781207
600	2	YPD+AA	p1-D8	D	456	810	1308	553	516	1688	1040	1495	1924	1161	1073	1290	639	1192	1327	9214	8990	411	902	334	979	299	701	17	5	2435	3671	290	1276	95	15	-5.456697186	-5.085977646	-6.302667978	-4.90393738	-5.128443832	-5.404353118	-4.833636042	-4.104877851	-4.020919766	-4.837906045	-4.28497105	-4.104328157	-5.845748658	-7.617153915
600	2	YPD(37C)	p7-B8	D	901	1792	1500	1974	1853	1079	685	1270	1413	1943	1691	948	521	19951	34562	162	144	495	778	746	1223	354	274	613	1029	0	0	492	451	1376	3067	-4.66264384	-5.394020641	-6.133814638	-4.766971525	-5.332598245	-6.343732898	-5.281145751	-8.145760861		-5.255463199	-8.419025878		-4.57328944	-4.799507216
600	2	YPD+AA	p6-D8	D	882	2142	1791	1970	1836	2591	1586	1435	1820	2670	2385	3011	1258	24345	28670	6157	7515	791	1726	1228	1659	2299	2008	916	1109	721	1878	787	1593	551	897	-4.484236183	-4.238347615	-4.262882027	-4.58966251	-4.451069849	-4.351966524	-4.405136536	-4.508012271	-5.237982665	-4.415911635	-4.464182876	-4.77458488	-4.575317838	-4.600459994
600	2	YPD+AA	p1-D5	D	863	1282	1163	473	467	2290	1414	883	1001	1572	1439	487	344	160	228	8640	8975	356	584	764	1163	212	149	0	0	1536	2867	190	404	1161	2765	-4.997554796	-6.06011102	-6.646525277	-5.021433759	-5.747706629	-6.952914699	-4.52862862	-4.169199334	-4.481684888	-4.530704191	-4.286640965	-4.351526074	-6.002011271	-9.625367947
600	2	YPD	p5-A7	D	881	2056	1860	1848	1672	1927	1143	1074	1300	2759	2447	1832	911	15756	26637	2943	3793	298	623	1975	2353	1335	1044	543	994	326	607	217	476	1833	2816	-4.525213807	-4.735211598	-4.80642498	-4.551860145	-4.773805389	-5.006046236	-4.701216048	-5.246172448	-6.03172442	-4.743470374	-5.147926636	-5.904018749	-4.639247408	-5.035565238
600	2	YPD	p6-E6	D	835	1687	1494	1547	1661	2023	1132	1042	1199	2525	2085	2264	1038	19593	29065	4104	4852	384	606	1848	2734	1674	1505	737	972	514	757	263	340	1605	2179	-4.723024351	-4.523486704	-4.5801403	-4.770979546	-4.643297223	-4.640312828	-4.65259888	-4.913639809	-5.576398536	-4.753140779	-4.901692908	-5.683184287	-4.817033809	-4.817614124
600	2	YPD(37C)	p7-G5	D	812	1281	1073	1494	1643	877	608	1082	1387	1930	1295	1233	377	22737	29121	125	290	424	977	820	952	513	297	713	1190	0	11	301	739	1455	2276	-4.998335132	-5.13116964	-5.762835706	-5.101978169	-5.656103099	-6.263128866	-5.488428724	-8.405043459		-5.374707155	-7.718958255	-9.914652267	-4.851894294	-4.66879293
600	2	YPD(37C)	p7-D5	D	811	1520	1292	1706	1852	1043	787	1166	1259	1923	1450	1231	503	23655	40384	274	383	375	676	873	1144	560	564	1015	1675	4	0	268	383	2007	3297	-4.82726582	-5.132793017	-5.675174768	-4.916245227	-5.367758117	-5.621806753	-5.315079262	-7.62022909	-10.43232744	-5.116653789	-7.440804189		-4.719199932	-4.629211974
600	2	YPD	p6-H6	D	744	1451	1266	1281	1240	1446	782	635	828	1831	1677	976	508	13421	16685	1818	1618	121	158	917	1294	511	384	395	357	98	167	55	57	1643	3292	-4.873723181	-5.364912557	-5.766741961	-4.936574309	-5.357866839	-6.006218452	-4.988379314	-5.727864921	-7.233654323	-5.123027297	-5.99989308	-7.194553728	-5.005710358	-5.195965839
600	2	YPD(37C)	p7-H5	D	793	1673	1550	1856	1880	1241	685	1388	1486	2015	1735	1540	701	21989	32383	507	310	802	1259	838	1278	916	686	838	1135	8	24	751	971	1449	3278	-4.731357733	-4.908837448	-5.183095187	-4.734181702	-5.0358404	-5.425983377	-5.141262932	-7.004846193	-9.73918026	-5.255463199	-7.65226688	-9.13449371	-4.634927747	-4.702244155
600	2	YPD	p5-B6	D	767	1620	1399	1512	1576	1657	990	754	896	2358	1861	1448	711	11870	27779	2284	2238	204	415	1335	1742	1007	893	300	1060	184	276	142	257	1151	1606	-4.763550006	-4.970436571	-5.088380659	-4.836678937	-5.021675857	-5.162274424	-4.852171699	-5.499673625	-6.603686044	-4.887177094	-5.675501289	-6.692146674	-4.839918103	-5.318772275
600	2	YPD+AA	p5-F6	D	681	1041	996	814	713	1720	1107	1139	1312	1316	1179	549	420	558	783	4477	5774	380	761	106	131	263	287	0	0	728	1174	270	419	0	40	-5.205794365	-5.940276702	-6.430957519	-5.176444654	-5.548093575	-6.297378789	-4.814856147	-4.826648738	-5.228320754	-4.775473105	-4.727718818	-5.24437554	-5.459146294	-8.3761828
600	2	YPD(37C)	p7-F8	D	702	1281	1293	2009	1911	872	530	793	979	1688	1435	698	505	36278	56555	173	175	175	363	939	1207	318	343	1990	3215	0	10	127	145	1911	3900	-4.998335132	-5.700156041	-6.241060169	-4.915471533	-5.363789857	-6.119130558	-5.494146293	-8.080065602		-5.512005031	-8.224053204	-10.00996245	-4.555714295	-4.201574986
600	2	YPD	p5-F8	D	628	1200	1124	1255	1286	1298	799	641	764	2004	1626	1134	434	11840	16617	1520	1661	116	221	1530	2013	535	511	334	543	93	185	32	66	1934	3377	-5.063654598	-5.214868659	-5.720844804	-5.055542881	-5.515303753	-5.720491415	-5.096355819	-5.906891582	-7.286022309	-5.101521092	-5.973664068	-7.092191715	-5.026215808	-5.321302854
600	2	YPD(37C)	p7-H7	D	616	1106	948	1225	1275	661	473	812	1066	1465	1176	809	357	11036	23306	89	155	404	644	528	868	341	320	438	852	0	0	457	402	901	1724	-5.145226252	-5.552576227	-6.171229074	-5.22583741	-5.710612505	-6.188540009	-5.771181877	-8.744720826		-5.625786649	-8.345414061		-5.050410537	-5.391623827
600	2	reference	p1-H5	D	0	3256	3268	3175	3120	1891	1116	2345	2701	4935	4107	1596	936	21014	32220	229	307	423	671	2667	3925	535	514	421	873	0	0	148	234	4792	10098	-4.065476707	-4.873119366	-5.720844804	-3.988258456	-4.74673281	-5.714637739	-4.720074648	-7.799635193		-4.767375894	-7.66199143		-4.098043749	-4.747597601
600	2	reference	p1-B8	D	0	2938	2678	2870	2789	1662	1030	2107	2576	4454	3639	1211	770	17588	24514	130	212	347	785	2581	3185	373	469	321	315	0	0	101	202	5541	7756	-4.168247077	-5.1491734	-6.081533132	-4.187366386	-4.941957772	-5.806258236	-4.849158741	-8.365822746		-4.847567956	-8.032252903		-4.199039351	-4.925569632
600	2	reference	p1-E5	D	0	3008	2836	2872	2797	1744	1139	2106	2608	4472	3648	1418	710	20370	27544	214	186	380	706	2115	3205	414	386	418	594	0	0	150	309	4055	9123	-4.144700749	-4.991372436	-5.977245578	-4.130042024	-5.023083317	-6.001023635	-4.800999112	-7.867381181		-4.746976074	-8.163092504		-4.19834273	-4.778723253
600	2	reference	p2-B5	D	0	2876	2640	2900	2857	1663	1043	2225	2565	4443	3382	1407	658	20971	33399	133	158	303	680	2314	3433	289	435	468	940	0	0	128	283	4488	8183	-4.189575715	-4.999160086	-6.336684863	-4.201657716	-5.099143355	-5.881514974	-4.848557238	-8.343008068		-4.835025582	-8.326244145		-4.188640644	-4.749645952
600	2	reference	p1-H8	D	0	2487	2103	2506	2884	1493	984	2008	2479	4299	3206	1577	556	24028	28687	103	295	279	591	2201	3132	399	425	495	651	0	0	128	223	4102	8960	-4.33489899	-4.885095557	-6.014150134	-4.429071736	-5.267579992	-5.904771836	-4.956392919	-8.598628208		-4.89325614	-7.701863822		-4.334663524	-4.613566666
800	2	YPD+AA	p6-A5	D	4317	3200	4089	5246	5980	7823	6509	2992	5542	5994	6465	8227	10248	83019	98154	186001	86919	6931	5047	10298	10778	13333	10613	9406	7875	26605	28281	9327	6235	15881	16228	-3.835290438	-3.180406112	-2.841731586	-3.815147894	-3.195593615	-2.800429433	-3.236030661	-2.427118376	-2.00819259	-3.259206809	-2.365571397	-1.931972783	-3.645585263	-3.176885745
800	2	YPD(37C)	p7-A7	D	3877	3258	4162	5961	6456	4442	3769	3102	5300	3496	3545	6553	8159	140273	185878	29149	13783	5711	5044	2441	2928	9727	7434	24662	21290	1124	1177	7430	5322	4457	7390	-3.817327738	-3.40790458	-3.157068227	-3.797452608	-3.423554567	-3.156445026	-3.801994048	-4.280449819	-5.172398007	-3.80558293	-4.207112099	-5.111194156	-3.517812892	-2.652364718
800	2	YPD(37C)	p7-H8	D	3674	3037	3585	5283	5794	4114	3490	2797	4678	3047	3219	4896	6593	97951	120122	25111	11272	4868	3719	1289	1112	5691	4404	14218	10470	897	825	5698	3882	1145	1299	-3.887571062	-3.699408995	-3.693087772	-3.946689862	-3.636667699	-3.679995879	-3.878702982	-4.429564429	-5.397991175	-3.882490908	-4.408226273	-5.466534877	-3.638557026	-3.011487889
800	2	YPD	p6-H6	D	3648	3683	4195	5519	5563	6104	5440	2991	5130	4954	4978	6134	8168	88730	113993	131818	48944	4917	4827	7597	7999	8080	7277	12672	10804	13740	11614	4749	4449	18396	24208	-3.694713611	-3.473980475	-3.342581879	-3.789554996	-3.422452098	-3.177790409	-3.484154479	-2.771448243	-2.668980471	-3.438613583	-2.93987126	-2.821951717	-3.59485446	-3.110357191
800	2	YPD(37C)	p8-G7	D	3451	3105	3798	5385	5623	4006	3286	2712	4552	2613	2785	4185	5381	99076	132503	25210	10050	4494	3797	1071	850	4992	3807	17317	11441	853	793	4258	3274	1310	1178	-3.865427533	-3.856320836	-3.82413712	-3.888973723	-3.839801949	-3.825667621	-3.905305536	-4.425629685	-5.448287489	-3.942721624	-4.522975413	-5.506095041	-3.619433834	-3.00006801
800	2	YPD(37C)	p7-C6	D	3611	3520	3498	5298	5542	3837	3356	3104	4578	2819	3124	3979	5468	105017	135783	20367	9729	5299	4338	1426	1340	4475	3461	18202	14186	724	735	4250	3348	1955	2876	-3.739980258	-3.906797009	-3.9334674	-3.971256959	-3.82376326	-3.920951533	-3.948407962	-4.638954482	-5.612255645	-3.921642855	-4.555436932	-5.582047764	-3.635721754	-2.941833
800	2	YPD(37C)	p8-F7	D	3337	2767	3573	5253	5863	3800	3489	2897	4752	2447	2824	4263	6051	89715	147130	22402	9144	5246	4034	818	1028	4834	4215	12878	13387	728	674	5520	4409	561	856	-3.980677547	-3.837854402	-3.856299469	-3.950042757	-3.722452631	-3.723859507	-3.958097707	-4.543720186	-5.606745989	-3.882777482	-4.617450121	-5.668688152	-3.644251803	-3.099317263
800	2	YPD+AA	p5-G5	D	2683	3147	2990	3566	3404	4233	3901	2137	3360	3353	3500	4430	6113	38002	47635	77439	34340	3043	2538	1470	1077	6989	5464	4501	2574	8536	7920	1593	1412	170	257	-3.85199163	-3.799427956	-3.487636267	-4.128174948	-3.712258528	-3.464327976	-3.850187812	-3.303379897	-3.144999244	-3.771159713	-3.294237192	-3.204771778	-4.031606625	-3.958316452
800	2	YPD	p4-F5	D	2635	2378	2879	3060	3079	4032	3454	2582	4156	3411	3651	3214	3821	25416	30160	41208	17980	4659	3765	3561	3285	3150	2484	1878	1182	2484	2701	5976	4433	2578	2116	-4.13218145	-4.120311273	-4.284571299	-4.166005324	-4.182164011	-4.252638934	-3.898836243	-3.934238014	-4.379421594	-3.892859664	-3.941288019	-4.280540909	-4.184636229	-4.360576345
800	2	YPD	p1-A7	D	2530	2360	2704	2769	2917	2387	2140	1830	2890	3409	3657	2925	3453	21906	27468	11244	5470	2082	1889	6184	5323	3236	2125	1556	959	557	544	1505	1156	10367	9049	-4.139779629	-4.21453306	-4.257635752	-4.228716177	-4.283432761	-4.408737296	-4.423061426	-5.233035773	-5.874481797	-4.371586815	-5.131269431	-5.882969016	-4.2845649	-4.50919467
800	2	YPD+AA	p3-F6	D	2506	2703	2911	2976	3134	3623	3428	2704	4331	3510	3994	3744	4541	23006	32636	40566	16820	5845	4723	3021	2981	4131	3372	1885	1378	2692	2540	6051	4493	1028	686	-4.004078981	-3.967672982	-4.013454243	-4.154951671	-4.009528927	-3.947003058	-4.005796361	-3.949940149	-4.299007346	-3.900415643	-4.007979393	-4.341998903	-4.212471028	-4.460200191
800	2	YPD+AA	p1-H7	D	2541	2183	2914	2696	3332	4392	3688	2296	4079	3699	3962	4229	5179	24376	39668	76067	33759	4406	4372	2210	2401	5547	4583	1945	1858	7237	7202	5720	5281	943	432	-4.21774117	-3.845861982	-3.71871651	-4.153921628	-3.878064192	-3.640155293	-3.813314069	-3.321255895	-3.310085002	-3.827308338	-3.311300999	-3.299804219	-4.311281951	-4.402356201
800	2	YPD	p1-B6	D	2553	3137	3061	3109	2884	3176	2817	2022	3273	3245	3437	3420	3781	21620	29031	30242	12144	2721	2314	2349	2265	3785	2695	1651	1324	1613	1494	1940	1356	1426	1005	-3.855174319	-4.058186989	-4.100927864	-4.104706676	-4.192687654	-4.171110894	-4.13747623	-4.24363874	-4.811195959	-4.096720155	-4.333712827	-4.872705897	-4.168750013	-4.52233643
800	2	YPD	p4-G7	D	2494	2048	2578	3016	3117	2725	2440	1378	2322	3016	3249	2464	3682	24827	33061	17972	9441	1108	1042	2870	3541	2441	2162	1492	1497	1027	1329	814	755	2767	2349	-4.281577541	-4.386041495	-4.53956596	-4.276434431	-4.219220096	-4.391475379	-4.290630345	-4.764055435	-5.262649827	-4.240394605	-4.585486141	-4.989736204	-4.199119694	-4.384023472
800	2	YPD	p6-F5	D	2431	2310	2605	2468	2580	2830	2787	2045	3484	3205	3659	3413	4577	19400	23345	21195	10653	3500	3907	4752	4557	4982	3548	1470	1159	919	953	3005	3539	4406	3572	-4.161193723	-4.06023587	-3.826142335	-4.26601566	-4.001632417	-3.896125034	-4.252822062	-4.599105121	-5.373760915	-4.107426895	-4.464706505	-5.322303359	-4.399643038	-4.630682176
800	2	YPD	p1-E7	D	2399	2135	2451	2649	2868	3437	2983	2328	3721	3757	4179	3688	4736	19145	24164	23827	11185	4031	3698	8658	8245	4982	3697	1173	861	883	1148	4218	3754	12919	10583	-4.239974601	-3.982743234	-3.826142335	-4.326952231	-3.967483282	-3.854987418	-4.058499775	-4.482051035	-5.413721836	-4.039463138	-4.415974453	-5.136141686	-4.328868934	-4.643913657
800	2	YPD(37C)	p7-G5	D	2429	1422	2481	2787	3679	1997	1579	2027	3119	2248	2575	2815	2858	38172	54663	2833	1504	2615	2032	1472	1723	2637	1353	3262	3616	7	37	3032	2370	2390	3198	-4.646376917	-4.252865279	-4.462331844	-4.314786631	-4.4725541	-4.860184749	-4.601452719	-6.611534205	-10.25113689	-4.675600909	-6.422419822	-8.57100035	-4.278085396	-3.95385298
800	2	YPD(37C)	p7-B6	D	2487	2057	2648	3404	3486	2219	1847	1731	2944	2626	2771	2644	3422	48130	53587	8213	3291	2428	1807	2024	2520	2432	2125	5642	4297	285	262	2207	1630	3862	5926	-4.277192637	-4.315534618	-4.543259787	-4.249643698	-4.292451004	-4.408737296	-4.496042129	-5.547152162	-6.544557857	-4.518829943	-5.639356578	-6.613573759	-4.078099934	-3.722049559
800	2	YPD	p6-G7	D	2365	3040	2890	2739	2820	3392	2995	2453	3932	3157	3270	3461	4204	19460	25826	30901	15264	5319	5288	2061	2121	4871	2787	1166	1356	1729	1991	5260	4363	606	607	-3.886583733	-4.046269976	-3.848674497	-4.162191834	-4.086639726	-4.13754335	-4.071679055	-4.22208188	-4.741748551	-4.035448412	-4.105050933	-4.585525959	-4.295458254	-4.627594165
800	2	YPD	p4-H6	D	2343	2120	2713	2927	3062	2408	2202	1714	2908	3177	3658	2589	3652	20969	28970	11028	4649	1849	1611	4916	5319	2442	2268	1595	1221	316	402	1327	1153	5096	6996	-4.247025159	-4.336555839	-4.539156376	-4.225393302	-4.227401216	-4.343610712	-4.414302246	-5.252432933	-6.441304823	-4.343026606	-5.293895905	-6.185466174	-4.229073137	-4.552910086
800	2	YPD+AA	p3-D5	D	2255	2023	2951	2607	3038	3699	3058	2098	3533	3277	3621	3968	4704	19726	29125	50493	20051	4659	3496	2176	2189	5135	3726	1657	1439	4518	3766	5886	4217	465	613	-4.29385969	-3.909565351	-3.795893908	-4.14130424	-3.974262969	-3.847173826	-3.98503626	-3.731035713	-3.78122234	-4.014631536	-3.83226902	-3.948149554	-4.34485101	-4.61401768
800	2	YPD(37C)	p8-A5	D	2283	2065	2497	2660	2646	1641	1546	2029	3398	2600	2891	2489	3345	23730	31488	3442	1468	3792	3276	3448	4732	2567	2236	2030	1741	18	125	3631	3116	6216	13543	-4.273311022	-4.375946517	-4.489235849	-4.308358324	-4.315209486	-4.357820543	-4.797792961	-6.416817728	-9.306675279	-4.696721694	-6.446647117	-7.353604526	-4.324725022	-4.429215172
800	2	YPD(37C)	p7-E7	D	2289	2176	2528	3048	2929	1518	1388	2043	3195	2229	2335	1781	2265	30399	42575	1763	750	3024	2329	1590	1553	1362	889	2909	2080	12	33	2430	1829	2777	3131	-4.220952919	-4.710652536	-5.123019544	-4.296019859	-4.70510142	-5.280167142	-4.875705094	-7.085853523	-9.712140387	-4.804528782	-7.11823012	-8.685410702	-4.188565507	-4.181545529
800	2	YPD	p3-F8	D	2175	1934	2171	2183	2464	2108	1799	1825	2718	2126	2378	2325	2998	18786	28982	8422	3578	2157	1749	1160	1319	2533	1874	1422	1314	223	209	1808	1431	1473	1705	-4.338850851	-4.444107501	-4.50256938	-4.448260445	-4.424730779	-4.534433914	-4.547359143	-5.522023097	-6.789875266	-4.545161689	-5.555744062	-6.839584011	-4.522351067	-4.662843331
800	2	YPD+AA	p4-B7	D	2262	1901	2700	2671	3178	3465	2951	1984	3368	3287	3428	3547	4386	20735	31342	45147	24228	3316	2263	2540	2311	5088	3346	1420	1283	3544	3913	3679	2468	1045	924	-4.356061184	-4.021725364	-3.805088925	-4.230196563	-4.044258529	-3.954743496	-4.050386141	-3.842946594	-4.024035725	-4.050248548	-3.643039058	-3.909858641	-4.32059821	-4.564132149
800	2	YPD	p2-F8	D	2313	2406	2650	2647	2843	3164	2780	2253	3741	2977	3361	3198	4232	22242	32640	32400	15710	4324	4095	2276	1845	3563	3434	1501	1497	2070	2086	4531	3814	531	847	-4.12047563	-4.125301926	-4.161370865	-4.248888696	-4.080001485	-3.928783336	-4.141261723	-4.174712003	-4.561743151	-4.109941716	-4.076250595	-4.538914628	-4.329624221	-4.493972849
800	2	YPD+AA	p5-H7	D	2206	1454	2793	2244	2882	3042	2343	1494	2786	3014	3563	3120	4045	20874	35047	29038	12791	1567	1486	2768	2355	3890	3237	1188	1458	1722	1485	1506	1367	855	380	-4.624122869	-4.149994538	-4.073564594	-4.196332049	-4.125194629	-3.987862123	-4.18058358	-4.284265109	-4.745805352	-4.280960484	-4.281806249	-4.878748212	-4.494791157	-4.557450877
800	2	YPD	p2-G7	D	2203	1880	2420	2176	2498	2604	2221	1575	2515	3128	3355	2636	2773	16478	29616	16646	7408	1718	1615	6294	5963	3238	1889	1320	1200	683	590	972	1091	11781	12060	-4.367169471	-4.318564924	-4.257017896	-4.339680795	-4.502746412	-4.52646151	-4.336050049	-4.840700479	-5.670552177	-4.334435099	-4.82798755	-5.801795726	-4.525562816	-4.793929084
800	2	YPD	p3-B6	D	2235	1757	2464	2303	2652	2950	2324	1592	2608	3429	3607	2756	4302	16029	22008	25418	11921	1824	1534	4719	3943	3515	3137	810	725	1296	1280	1290	1122	1901	1415	-4.434833439	-4.274047187	-4.174934226	-4.32166229	-4.063596148	-4.019242169	-4.211293603	-4.417412842	-5.03000916	-4.289102805	-4.352246497	-5.027302906	-4.468838524	-4.821555661
800	2	YPD	p4-E6	D	2188	1571	2325	2384	2769	2722	2007	1411	2742	3042	3218	2640	3380	20650	29111	21296	7759	1740	1332	2752	2661	2755	2203	1411	1290	1144	777	1395	1086	1100	863	-4.546728889	-4.317048623	-4.418556309	-4.379728297	-4.30480047	-4.37268903	-4.291731869	-4.594351165	-5.154760865	-4.435751574	-4.781694588	-5.526477913	-4.434271395	-4.568239923
800	2	YPD	p1-F8	D	2144	1907	2374	2339	2481	4057	3409	2239	3813	3261	3486	3095	4588	18018	22119	76364	30008	4871	4278	5007	4798	4261	3677	1242	871	8159	7732	6080	5407	5033	4418	-4.352909921	-4.158039634	-3.982469877	-4.358872039	-3.99923198	-3.860411896	-3.892654989	-3.317359045	-3.190170146	-3.905973651	-3.429084035	-3.228795423	-4.453327657	-4.704583984
800	2	YPD	p3-A7	D	2165	1250	2008	1708	1952	2273	1656	1337	2059	2718	2946	1813	2339	10075	10552	10755	5208	1155	844	3124	3092	1675	1355	338	268	429	504	846	737	2224	2046	-4.775297697	-4.692844608	-4.916160586	-4.526309134	-4.672952692	-4.858707644	-4.471998228	-5.277499664	-6.135590118	-4.627987588	-5.180352143	-5.959341995	-4.767728049	-5.285898134
800	2	YPD	p2-H6	D	2020	1719	2215	2464	2763	2819	2178	1503	2522	3127	3457	3010	3480	25152	32920	26330	11831	1335	1204	4873	4743	3347	2549	1935	1552	1814	1752	1005	1059	5431	4994	-4.456698522	-4.185887461	-4.223909329	-4.428195932	-4.275643885	-4.226807973	-4.256716561	-4.382161453	-4.693757406	-4.353985619	-4.359824842	-4.713404992	-4.401265099	-4.371017826
800	2	YPD	p4-F8	D	2107	1587	2461	2499	2709	3098	2779	2074	3559	2940	3299	3358	4734	21931	30297	35586	17047	4156	3652	2488	1870	4045	4120	1682	1594	2514	2400	6159	5609	1287	738	-4.536595806	-4.076481982	-4.034492201	-4.322880564	-3.967905668	-3.746655935	-4.162342031	-4.080918124	-4.367416648	-4.110301493	-3.994573812	-4.398694247	-4.387160493	-4.508054081
800	2	YPD	p5-A7	D	2041	2194	2310	2391	2261	2544	2181	1629	2617	2646	3054	2368	2993	18004	24136	15736	8325	1807	1533	2443	2262	2582	1966	1389	914	610	715	1136	932	920	585	-4.212714886	-4.425781823	-4.483409459	-4.386200811	-4.42639995	-4.486508076	-4.359361128	-4.896919345	-5.78358808	-4.352609157	-4.711285012	-5.60963572	-4.431339456	-4.705361287
800	2	YPD+AA	p3-D8	D	2050	2038	2562	2503	2904	4677	3617	1920	3322	2601	2789	5615	5630	34331	41519	124776	54761	3933	3272	1639	1115	10236	5841	3117	2552	19461	19730	4901	4595	586	255	-4.286472313	-3.562385952	-3.106062833	-4.282660132	-3.794566737	-3.397607083	-3.750441895	-2.826350297	-2.320879295	-3.846747691	-2.827569786	-2.292022664	-4.385561132	-4.059906506
800	2	YPD(37C)	p8-B5	D	2066	1420	1907	2240	2379	1109	1080	1719	2872	2022	2005	1562	2398	19983	22362	2523	1343	2845	2260	1269	1339	1126	1092	1355	790	57	103	2789	2374	1333	2193	-4.647784376	-4.841860489	-5.313302222	-4.577917009	-4.648041123	-5.074498221	-5.189640065	-6.727421757	-8.153995769	-5.055431603	-6.53564213	-7.547189275	-4.496575279	-4.60107333
800	2	YPD+AA	p3-H7	D	2047	1801	2397	2392	2352	2735	2477	1592	2832	2872	3192	2521	3443	14835	23775	26643	12255	1888	1849	2300	1808	2684	2379	1199	962	1332	1797	1655	1538	897	354	-4.410099182	-4.363171892	-4.444665532	-4.34923038	-4.286332995	-4.295828867	-4.286967337	-4.370343974	-5.002610186	-4.225344493	-4.324614031	-4.688044376	-4.430921308	-4.898965988
800	2	YPD+AA	p5-C6	D	2048	1706	2142	2196	2585	3095	2394	1400	2651	2847	3216	2562	2932	15206	21311	28437	11703	1826	1519	3110	2901	3009	1964	854	993	1663	1528	1661	1250	1823	1732	-4.464289799	-4.347039337	-4.330365954	-4.461708364	-4.446991395	-4.487525888	-4.163310867	-4.305179312	-4.780668558	-4.259427037	-4.370702828	-4.850203293	-4.516413621	-4.874265155
800	2	YPD+AA	p6-D8	D	1977	1951	2130	2142	2456	2797	2172	1539	2527	2632	2869	2781	3380	17618	20963	25537	10672	1706	1641	2106	2345	3204	2401	1253	957	1463	1279	1374	1118	2470	2109	-4.330099186	-4.265016965	-4.267573722	-4.467326356	-4.30480047	-4.286623781	-4.264551359	-4.412742045	-4.908802636	-4.356744242	-4.462924558	-5.028084461	-4.541311172	-4.727034136
800	2	YPD(37C)	p7-H5	D	1989	1750	2457	2434	2518	1559	1321	1440	2617	2283	2295	1762	2481	19942	33315	3192	1160	1810	1719	1909	2239	1525	1331	1653	1663	40	23	1525	1362	3306	4769	-4.43882546	-4.721378013	-5.009979341	-4.324507242	-4.614014474	-4.876578559	-4.849054183	-6.492222747	-8.508167583	-4.854003618	-6.682128042	-9.046424047	-4.41351515	-4.603127182
800	2	YPD	p3-E7	D	2025	2189	2277	2452	2513	2298	2072	1559	2413	2624	2989	2130	2592	16898	24192	14555	6655	1887	1397	3076	3182	2280	1682	1382	1024	684	547	1223	830	2050	2325	-4.214996429	-4.53170556	-4.607798308	-4.400589549	-4.570246401	-4.642525537	-4.461059594	-4.974935849	-5.669089119	-4.40387832	-4.935179596	-5.877469461	-4.406147126	-4.76875997
800	2	YPD	p5-E7	D	1957	1559	1862	1879	1976	2333	1922	1398	2431	2629	3063	2395	3124	13486	16384	11497	5771	1634	1396	2985	3030	2635	2085	701	681	352	325	1580	1068	1524	1544	-4.554396658	-4.414444309	-4.463090569	-4.601797157	-4.383561947	-4.427740243	-4.44594378	-5.210784295	-6.333415861	-4.479026333	-5.077702672	-6.398093081	-4.672311424	-4.994303132
800	2	YPD+AA	p5-D8	D	1937	1692	2344	2222	2600	2787	2341	1451	2529	2817	2935	2745	3728	18075	27201	31540	14074	1662	1522	2393	1536	3378	2861	1486	1064	2021	2121	1468	1131	355	302	-4.472529987	-4.278046465	-4.214689933	-4.371589464	-4.206804282	-4.111337884	-4.268133025	-4.201613845	-4.58569932	-4.281814455	-4.186218924	-4.522275309	-4.504643453	-4.701425474
800	2	YPD	p2-E6	D	1964	1514	2050	2031	2355	2002	1726	1443	2265	2815	2717	1975	2897	18637	25522	7141	3563	1478	1114	3754	3553	2037	1558	1297	1054	162	258	1350	793	3904	4000	-4.583686093	-4.607259142	-4.720495614	-4.505608542	-4.45900046	-4.719106151	-4.598952092	-5.687017604	-7.109450702	-4.586586051	-5.559945161	-6.628958678	-4.594522862	-4.67080639
800	2	YPD+AA	p2-D8	D	1945	1559	2457	2161	2672	3014	2361	1461	2446	2907	3313	3748	3700	23759	30324	50005	17869	2233	1626	2607	2830	5600	2764	2346	1407	4669	4320	2317	1414	624	505	-4.554396658	-3.966605176	-3.709207154	-4.324507242	-4.214343359	-4.145830192	-4.189830673	-3.740747426	-3.748346842	-4.273307386	-3.94748068	-3.810907582	-4.532480067	-4.427993836
800	2	YPD(37C)	p7-D8	D	1968	1872	1926	2143	2044	915	990	1467	2303	1702	1789	1259	1316	16640	17393	460	236	1555	1376	1097	1266	776	561	1014	556	0	0	897	716	1228	2540	-4.37143387	-5.057509785	-5.68557651	-4.568003022	-5.248079346	-5.740543472	-5.381929987	-8.429399216		-5.14244298	-8.274471522		-4.540844428	-4.784145807
800	2	YPD(37C)	p7-E5	D	1912	1386	2243	2141	2504	996	884	1673	2972	1699	1905	1437	1518	19374	23102	250	97	2543	2224	971	1240	959	621	1434	937	0	0	2827	2402	1122	2870	-4.672019347	-4.925269933	-5.473837955	-4.41563408	-5.1052825	-5.638933295	-5.297106795	-9.039164787		-5.25569086	-9.163592348		-4.541778135	-4.632023281
800	2	YPD(37C)	p8-F5	D	1818	1288	1651	2075	2093	949	751	1420	2584	1775	1816	1093	1093	14095	20849	456	205	1831	1713	1244	1431	699	410	872	753	0	0	1496	1371	1564	2237	-4.74535062	-5.198901331	-5.790078288	-4.722067171	-5.43374997	-6.054107217	-5.345445254	-8.438132896		-5.418742271	-8.415293347		-4.573089991	-4.950135118
800	2	YPD(37C)	p7-D5	D	1816	1233	1704	2127	2501	1360	1040	1130	1753	1730	1973	1367	1585	22844	36428	1340	599	765	581	1941	2050	993	649	2125	2279	5	20	342	294	4060	4929	-4.788991024	-4.975208982	-5.438998366	-4.690469907	-5.062091772	-5.59483166	-4.985614074	-7.360200812	-10.58760912	-5.093171931	-7.343041728	-9.18618599	-4.548338608	-4.467266741
800	2	YPD+AA	p2-A5	D	1874	1533	2186	2040	2298	2357	1909	1455	2349	2511	2909	2162	3040	16952	28530	23159	11447	1385	1303	3243	3072	2392	2034	1551	1658	1756	1582	940	867	2513	2660	-4.571214648	-4.516793821	-4.559843915	-4.441374946	-4.410818664	-4.4525048	-4.435709149	-4.510486952	-4.726253263	-4.485813099	-4.392820361	-4.815473115	-4.590101337	-4.765569421
800	2	YPD	p2-F5	D	1815	1572	1760	2074	2211	1961	1721	1023	1780	2578	2732	1611	2197	14484	19146	9753	3642	606	620	3593	2970	1387	1101	977	677	366	237	292	263	3450	2877	-4.546092554	-4.810972436	-5.10483061	-4.658134527	-4.735583386	-5.06629024	-4.619644226	-5.375295496	-6.294413704	-4.589487127	-5.538015066	-6.713858122	-4.573572035	-4.92291065
800	2	YPD	p6-E6	D	1890	1548	2093	2008	2230	2187	1826	1114	1827	2563	2754	2143	2639	16506	20989	16254	7269	730	714	3819	3292	2273	1870	1218	749	665	665	372	422	2931	2836	-4.561477473	-4.525620824	-4.610873206	-4.484849892	-4.552276122	-4.536570667	-4.510568032	-4.864531394	-5.697259996	-4.530264862	-4.846929317	-5.682131222	-4.605911943	-4.792231291
800	2	YPD+AA	p3-G5	D	1881	1623	1687	1672	1858	2783	2420	1643	2542	2230	2552	1944	2768	6222	11278	43913	20384	2706	2108	1228	1017	2133	2195	514	438	3345	3355	3224	2208	297	329	-4.514164959	-4.623079834	-4.674444312	-4.700496532	-4.504551141	-4.376327052	-4.269569291	-3.870660022	-4.081825064	-4.248625104	-3.815797768	-4.063711214	-4.78903063	-5.767863844
800	2	YPD+AA	p4-A5	D	1842	1433	1851	1811	1978	3164	2776	1448	2121	2634	3102	2600	3227	14760	14879	70427	31904	1972	1483	5318	5425	3423	2801	833	555	8591	8851	2167	1340	12476	11724	-4.638671099	-4.332316095	-4.201456392	-4.607722302	-4.351123266	-4.132532602	-4.141261723	-3.398293714	-3.138576614	-4.111381601	-3.367816654	-3.093632537	-4.709171966	-4.904034423
800	2	YPD(37C)	p8-C7	D	1768	1408	1606	1944	2036	886	788	1366	2116	1587	1710	866	1214	12385	18961	513	159	1565	1373	1245	1317	498	353	875	1009	0	0	1303	893	1726	2400	-4.65627099	-5.431697911	-6.129128953	-4.74970172	-5.328755486	-6.20379632	-5.414137102	-8.32034986		-5.370649833	-8.669399124		-4.638303438	-5.079469179
800	2	YPD(37C)	p8-D6	D	1821	1180	1681	1948	2343	936	832	1460	2344	1687	1868	1180	1425	17288	21829	389	167	1961	1465	967	1214	764	627	1017	819	0	0	2323	1277	1275	1711	-4.83292681	-5.122313102	-5.701161241	-4.704059481	-5.168504365	-5.629317836	-5.359238576	-8.597046362		-5.316315482	-8.620309514		-4.636247939	-4.745942623
800	2	YPD(37C)	p8-E6	D	1842	1371	1934	2068	2211	927	864	1187	2160	1698	1824	1025	1483	11204	21887	410	175	1328	1169	1064	1287	475	546	674	988	0	0	1017	773	1713	2057	-4.682900847	-5.263134928	-6.176414226	-4.563857939	-5.128609116	-5.767645401	-5.368900487	-8.544468546		-5.278575154	-8.573517353		-4.576469188	-5.179684385
800	2	YPD+AA	p1-G5	D	1778	1303	1541	1169	1214	2724	2386	1336	2201	1979	2238	977	1174	1438	1678	38698	17792	1158	908	1391	1036	721	486	53	4	3218	2994	394	367	285	204	-4.73377195	-5.311096167	-5.759089893	-4.791016779	-5.362259458	-5.884055753	-4.290997385	-3.997082507	-4.120531709	-4.26277432	-3.951799129	-4.177552698	-5.146902462	-7.232701983
800	2	YPD	p5-B6	D	1771	1516	2064	2011	1946	1724	1463	1059	1791	2215	2477	1620	1878	15220	17289	8230	2941	921	588	2078	1935	1462	1065	956	576	276	204	518	274	1588	1952	-4.582365961	-4.805401391	-5.05216839	-4.498802488	-4.892468798	-5.099534299	-4.748451601	-5.545084412	-6.576646171	-4.751903522	-5.751798388	-6.863798269	-4.604419034	-4.87334489
800	2	YPD(37C)	p8-F8	D	1752	1462	1737	1919	1984	1047	852	1455	2252	1722	1821	988	1297	16110	20267	364	144	1813	1293	1004	1326	470	352	1248	845	0	0	1310	743	1316	2723	-4.618635887	-5.299900121	-6.186996336	-4.671288848	-5.262622274	-6.206633201	-5.247169841	-8.663471838		-5.292561396	-8.768490027		-4.651246927	-4.816515045
800	2	YPD(37C)	p8-D8	D	1740	1149	1811	1892	2235	948	745	1046	1765	1767	2027	885	1472	16247	22383	578	231	735	608	1654	2286	512	479	1125	1061	16	0	565	475	4003	5477	-4.859549249	-5.409995174	-6.101404405	-4.629569157	-5.136054159	-5.89856378	-5.34649955	-8.201051837	-9.424458315	-5.426763705	-8.295885616		-4.665416674	-4.808046966
800	2	YPD	p5-F8	D	1705	1220	1616	1689	1903	1641	1385	799	1525	2208	2477	1502	1818	9906	15793	8915	3934	693	571	2890	2637	1550	1119	562	627	242	307	508	374	3036	3098	-4.799590389	-4.881029987	-4.99371882	-4.743494376	-4.924939183	-5.050073669	-4.797792961	-5.465135175	-6.708109311	-4.806692504	-5.460891328	-6.455070515	-4.778914507	-5.302814608
800	2	YPD(37C)	p8-H6	D	1746	1237	1594	1947	2268	977	828	1279	2237	1755	1842	1148	1589	13352	21827	581	302	1544	1306	1352	1474	767	712	852	980	0	24	1459	1180	2373	2674	-4.785752155	-5.149806242	-5.697242229	-4.757201755	-5.059571292	-5.502186466	-5.3163674	-8.195874948		-5.321134769	-8.027876309	-9.003864433	-4.636761418	-5.004289056
800	2	YPD(37C)	p7-F8	D	1636	1457	1551	2851	2841	922	793	861	1550	1563	1894	1041	896	37220	60318	648	165	406	451	1774	1682	669	280	5046	4888	0	0	208	153	4396	4621	-4.622061721	-5.247645751	-5.83394497	-4.784548451	-5.632491045	-6.435474774	-5.374308829	-8.086735009		-5.364324701	-8.632357853		-4.255381335	-3.979108991
800	2	YPD(37C)	p8-B7	D	1660	1000	1472	1831	2109	922	675	1088	2002	1945	1945	1181	1383	15120	17933	300	184	1027	716	1486	1513	744	531	696	614	0	0	745	483	2580	3143	-4.998441248	-5.121466003	-5.727687996	-4.836826315	-5.198421126	-5.795502356	-5.374308829	-8.856843231		-5.525435232	-8.523367569		-4.698188879	-4.879936871
800	2	YPD+AA	p5-D5	D	1525	2001	2366	2381	3010	4472	3905	2883	4613	2291	2696	4361	4931	7768	10788	165152	75240	18883	17761	827	574	7929	5170	344	194	32811	32692	71591	69951	74	237	-4.304794192	-3.815126151	-3.361446827	-4.36224757	-3.927134372	-3.51963641	-3.795263037	-2.546004164	-1.798527933	-3.770134861	-2.509865043	-1.787032584	-4.435530577	-5.545942511
800	2	YPD(37C)	p7-H7	D	1609	939	1581	1761	1945	873	707	932	1668	1612	1757	968	1271	12778	19690	358	171	742	657	1347	1402	473	412	756	851	0	0	747	552	2639	3275	-5.061381048	-5.320350732	-6.180633642	-4.765390777	-5.282872187	-6.049241028	-5.428918496	-8.680092719		-5.479117257	-8.59663977		-4.737169315	-5.0482303
800	2	YPD+AA	p1-D5	D	1583	1136	1087	508	493	2078	1782	922	1638	1397	1485	570	646	136	179	30544	11251	1112	956	1700	1722	362	245	0	0	2394	1838	746	550	2437	2723	-4.870927928	-5.849946458	-6.448084819	-5.140026727	-5.959631954	-6.569006167	-4.561692881	-4.233702159	-4.416326151	-4.554656315	-4.410091034	-4.66548496	-5.980324976	-9.591055635
800	2	YPD(37C)	p7-B8	D	1533	1177	1323	2162	2099	795	686	742	1345	1671	1722	734	728	25693	28639	304	217	517	368	1487	1913	371	249	2397	1459	0	0	336	190	2466	3953	-4.83547242	-5.597073791	-6.423526968	-4.94354645	-5.84013041	-6.552811481	-5.522511938	-8.843598004		-5.509270295	-8.358405973		-4.532017425	-4.349736661
800	2	YPD+AA	p2-B7	D	1523	1221	1404	963	1063	2634	2190	1192	1985	1830	1941	1303	1642	1281	5073	52176	21739	1873	1821	1151	892	1290	998	49	116	5195	5058	1474	1444	193	169	-4.798771053	-5.023158242	-5.177331533	-4.88412303	-5.026761168	-5.164511101	-4.32459517	-3.698247807	-3.641595133	-4.3484911	-3.751440165	-3.653191836	-5.340753012	-7.348314219
800	2	YPD+AA	p3-C6	D	1541	1274	1429	1354	1387	2152	2088	1272	1913	1793	1821	995	1417	4697	6337	28828	13248	1333	1024	1909	1923	975	697	229	247	2504	2429	894	587	2930	3425	-4.756279691	-5.292840082	-5.457291559	-4.866473437	-5.174134218	-5.523478966	-4.526701131	-4.291523289	-4.371402305	-4.396185974	-4.24670145	-4.386683334	-4.99998797	-6.049031235
800	2	YPD+AA	p1-D8	D	771	634	1102	457	467	1204	1041	894	1001	784	928	533	557	245	543	17528	6850	647	527	366	380	387	249	0	15	1480	1323	462	300	24	126	-5.454147573	-5.917061395	-6.381304337	-5.126321625	-6.107866218	-6.552811481	-5.107449426	-4.789070824	-4.89724967	-5.092210854	-4.906299395	-4.994261099	-6.086123033	-9.002452311
800	2	YPD+AA	p5-F6	D	1272	940	1048	946	922	2056	1551	1136	1844	1377	1567	750	1028	504	1415	25747	9561	997	927	644	481	578	386	0	0	1723	1628	575	425	20	38	-5.060316652	-5.575509613	-5.980155162	-5.17656475	-5.495061012	-6.114427008	-4.572336426	-4.404552311	-4.7452248	-4.69349276	-4.572855723	-4.786810717	-5.358563854	-8.281134253
800	2	reference	p1-H5	D	0	2724	3020	3197	3362	1609	1332	2081	3336	4054	4492	1450	1728	16183	21862	845	336	651	595	4046	3758	561	441	622	520	0	0	225	162	6770	8185	-3.99633986	-4.916263984	-6.010008125	-4.118191504	-4.975711509	-5.981219502	-4.817485905	-7.821289078		-4.845711072	-7.921192167		-4.140838274	-4.811993934
800	2	reference	p1-B8	D	0	2139	2785	2766	2896	1330	1202	1870	2963	3705	3981	1312	1583	11188	17075	443	222	615	430	3828	3657	486	350	550	317	0	0	146	113	7277	8452	-4.238102818	-5.01627485	-6.153520406	-4.199200462	-5.063354398	-6.212331223	-5.007919831	-8.467055935		-4.948405808	-8.335625945		-4.285648911	-5.181113467
800	2	reference	p1-E5	D	0	2227	3090	2865	3111	1535	1247	1977	3168	3573	4045	1350	1667	13630	18935	731	225	673	489	3553	3867	467	407	560	393	0	0	211	175	6564	8227	-4.19778586	-4.987722948	-6.193399773	-4.095277245	-5.011650575	-6.061451192	-4.864568392	-7.966212246		-4.911651977	-8.322202924		-4.250482794	-4.983681997
800	2	reference	p2-B5	D	0	1960	2756	2724	3155	1351	1059	1739	2940	3614	3930	1281	1559	12114	21316	352	221	529	488	3568	4140	516	357	350	620	0	0	164	186	6624	9437	-4.325496775	-5.040186517	-6.093622265	-4.209667982	-5.078631589	-6.192528595	-4.992253714	-8.69699453		-5.075067577	-8.340140625		-4.300949756	-5.101593434
800	2	reference	p1-H8	D	0	1406	2697	2418	3023	1457	1001	1597	2729	3672	4098	1104	1579	12737	17134	563	190	433	386	3854	3640	511	379	479	521	0	0	176	129	6598	7922	-4.657692455	-5.188887592	-6.10335944	-4.231308291	-5.065884444	-6.132728172	-4.916719246	-8.227346077		-5.131393144	-8.491279254		-4.420110392	-5.051444099
1000	2	YPD	p4-G7	D	3206	2205	5268	7160	5518	6516	4244	3800	5082	6123	4972	8989	6716	150803	102864	116313	12991	7849	5168	5368	6257	10914	6910	7930	5302	11982	8699	7824	4524	8638	5610	-3.704248275	-3.289172848	-3.007663742	-3.64453058	-3.336899716	-3.095328742	-3.49531631	-2.944007654	-2.829603392	-3.531324069	-3.072202826	-2.956598463	-3.448372338	-3.155550531
1000	2	YPD(37C)	p7-A7	D	2958	1908	4463	6496	5596	4112	2889	3208	4497	4159	3035	6882	5803	243682	202428	23710	3596	6740	4347	2047	2578	7985	5899	24366	20314	939	885	7177	4588	7617	7054	-3.848920211	-3.556265148	-3.320145329	-3.810360178	-3.48301743	-3.253515534	-3.955667472	-4.534395587	-5.375948715	-3.915919868	-4.35663752	-5.241974174	-3.545695716	-2.675660784
1000	2	YPD+AA	p6-A5	D	2542	1462	2981	3665	4273	6537	4272	3345	3776	5515	4390	6644	5715	73174	64721	149476	20641	6614	5383	5667	7202	8675	6484	3313	3107	24718	19770	8267	5552	22549	18723	-4.115170422	-3.591460264	-3.237264785	-4.213922549	-3.498298158	-3.158960775	-3.492098656	-2.693156642	-2.105477192	-3.524748188	-2.609180247	-2.135640903	-4.118053983	-3.878684714
1000	2	YPD+AA	p2-A5	D	3032	2059	4969	4862	4108	6497	4212	3706	5144	6602	5042	8752	6016	101961	95941	114468	12307	6590	4711	6123	7660	10950	6667	6344	6107	11317	7618	5631	3905	9612	7919	-3.772755356	-3.31589221	-3.004370654	-3.702962751	-3.446969868	-3.131128396	-3.498236468	-2.959997179	-2.886702895	-3.538892695	-3.12629143	-3.089292672	-3.835432443	-3.546934493
1000	2	YPD	p6-H6	D	2693	2003	4451	5992	4487	5948	3947	3007	4344	5167	4289	6357	5208	145630	109056	107832	11600	5664	3538	5303	5676	6608	5234	9657	7272	8705	7681	4301	2902	21582	17748	-3.800329727	-3.635617888	-3.509429074	-3.813052574	-3.59119655	-3.373122575	-3.586521972	-3.019718027	-3.149111342	-3.603874493	-3.185454538	-3.081056793	-3.626457072	-3.190455722
1000	2	YPD(37C)	p7-C6	D	2568	1830	3985	6404	4441	3318	2373	2703	4068	3056	2396	4407	3359	250814	158576	17899	1984	5393	3508	1118	1261	4105	2676	30434	16430	596	305	4144	2593	4339	4906	-3.890659817	-4.00198027	-3.985504368	-3.923644052	-4.029749144	-4.043975237	-4.170214809	-4.815547642	-5.830523527	-4.112675312	-4.951344628	-6.307250042	-3.559959524	-2.646813252
1000	2	YPD(37C)	p7-B6	D	2573	1730	3644	5275	4616	3897	2475	3064	4087	3430	2672	4546	3976	122690	114639	17811	2016	5470	3904	1028	1160	3928	3249	9767	8271	582	543	4876	3596	2340	1807	-3.946854375	-3.97092673	-4.02957972	-4.013099385	-3.861116166	-3.849951123	-4.009369974	-4.820476243	-5.854293747	-4.070589893	-4.935344286	-5.730452499	-3.753903639	-3.361864031
1000	2	YPD(37C)	p8-F7	D	2317	1500	3172	4660	4108	3429	2346	2812	3867	2633	2186	4110	3348	136832	103782	16102	1966	4672	3099	456	733	3301	2522	11329	8606	521	377	4172	2640	969	958	-4.089510676	-4.071751427	-4.203484658	-4.15181906	-4.033029302	-4.103246142	-4.137308327	-4.921348999	-5.965014153	-4.124118539	-4.960458615	-6.095316631	-3.877866871	-3.252770984
1000	2	YPD(37C)	p7-H8	D	2251	1313	3334	4558	4207	3350	2244	2679	3810	2875	2324	4060	3684	134122	101482	17346	2397	4193	2979	526	702	3319	2341	9064	8340	662	355	3685	2378	1107	899	-4.222661188	-4.083991482	-4.198046578	-4.10200858	-3.937393336	-4.177720191	-4.160616654	-4.846930555	-5.725498638	-4.168570302	-4.762241681	-6.155444029	-3.899998388	-3.272775047
1000	2	YPD(37C)	p8-G7	D	2313	1517	3514	5404	4312	3716	2381	2735	3909	3237	2727	4558	3195	167496	139080	21154	2200	4701	3192	1107	1434	4435	2376	16178	13910	680	550	3881	2616	2486	3457	-4.078241083	-3.968290525	-3.908182495	-4.049426374	-4.079805367	-4.162879978	-4.056929179	-4.648463474	-5.698671396	-4.109309722	-4.848002276	-5.71764354	-3.729742899	-3.05056541
1000	2	YPD(37C)	p7-E7	D	2169	1539	3323	4352	3453	2687	1702	2527	3681	2936	2155	2964	2519	97536	76741	9148	1057	5423	3572	1370	1478	2571	1748	6402	5225	258	230	4398	2923	3622	4405	-4.063842929	-4.398634748	-4.453415182	-4.105313375	-4.317530457	-4.469826102	-4.381151671	-5.486757211	-6.667804609	-4.445026259	-5.58102493	-6.58948251	-3.946246809	-3.59130334
1000	2	YPD	p1-B6	D	2206	2002	4438	4224	2661	4247	2802	2238	3559	4248	3280	3930	3850	32487	32114	36349	4016	3403	2437	1981	1699	4147	3208	1039	1305	1677	1366	1993	1327	755	337	-3.800829103	-4.11653503	-3.975324929	-3.81597754	-3.893319307	-3.862650689	-3.923364149	-4.107125794	-4.796002432	-3.946496842	-4.246173254	-4.807919779	-3.976099772	-4.690684871
1000	2	YPD	p1-A7	D	2053	1524	3657	3287	2676	3699	2227	2161	3592	4863	3830	4264	3507	26998	20371	29052	3379	3555	2877	5241	5739	4909	3385	696	659	1397	1190	3009	2182	9317	6085	-4.073637326	-4.034966769	-3.806639855	-4.009538225	-3.986631484	-3.808944473	-4.061514487	-4.33120516	-4.978681835	-4.176174901	-4.418879829	-4.945853233	-4.226907024	-4.875762091
1000	2	YPD	p3-A7	D	1922	961	2264	2100	2462	3085	1967	2042	2959	3946	3202	3123	2878	26624	23016	16058	2455	2715	2193	1580	2577	2180	1813	794	804	973	658	3274	1791	1363	1334	-4.534756654	-4.346380377	-4.618385234	-4.489048204	-4.184296846	-4.433315448	-4.243025343	-4.924085319	-5.340380112	-4.30032075	-4.738332875	-5.538356887	-4.674944974	-4.889711816
1000	2	YPD	p4-H6	D	2004	1390	3007	3345	2617	3327	2235	2004	2839	4571	3489	3922	2964	38866	33293	34083	3341	2570	1730	2509	2976	3655	2811	1524	1199	1979	1420	1650	1051	1952	2068	-4.165672037	-4.118572728	-4.101614017	-4.20523846	-4.154852747	-3.994758087	-4.167506003	-4.171493761	-4.630417249	-4.172589061	-4.430189473	-4.769149668	-4.209415625	-4.511405048
1000	2	YPD	p2-G7	D	1972	1366	2954	3024	2444	2907	2037	1846	2780	4374	3400	3403	2680	37833	30314	16936	2079	2129	1623	4705	6659	2687	1954	1540	1104	677	461	1090	829	13247	15574	-4.183089023	-4.26051706	-4.409284781	-4.22302118	-4.25557566	-4.358419826	-4.302455379	-4.870850953	-5.703092921	-4.265352152	-4.904572628	-5.894163776	-4.31030186	-4.538343143
1000	2	YPD	p2-H6	D	1928	1210	2646	2803	2596	3076	2155	1769	2442	3748	3242	3532	3079	38144	34628	29078	3916	1945	1513	3060	4092	2712	2203	1536	1413	1890	1493	1456	812	5785	4125	-4.304355424	-4.223310173	-4.40002374	-4.333132298	-4.116787586	-4.238478311	-4.245946949	-4.330310613	-4.676432086	-4.209039566	-4.271388912	-4.719019021	-4.386192046	-4.530156409
1000	2	YPD+AA	p5-G5	D	1884	1656	3647	4048	2584	4406	3194	2036	3088	3601	2675	5454	4076	40024	41298	88896	11117	3975	2485	778	798	7310	5242	1864	2159	8758	7649	2132	1345	140	305	-3.990570728	-3.788825171	-3.408466837	-4.012276452	-3.836276339	-3.371595274	-3.886609752	-3.21282534	-3.143041347	-3.81555624	-3.227984168	-3.085231619	-4.018659387	-4.482045606
1000	2	YPD	p3-B6	D	1905	1139	2680	2596	2373	2989	2250	1883	2568	4345	3347	3677	2727	29546	20356	20198	3356	1980	1559	2805	3218	3078	2243	941	653	1116	1027	1513	812	2132	1581	-4.364825099	-4.183077253	-4.273430075	-4.32036457	-4.238190351	-4.220484124	-4.274638117	-4.694708898	-5.203258051	-4.165900073	-4.425709848	-5.093164609	-4.46291052	-4.785576509
1000	2	YPD	p2-F5	D	1870	1277	2979	2957	2489	2568	1694	1770	2297	3783	2806	2809	2133	32077	28051	14192	1524	2267	1467	2386	2903	2046	1478	1048	779	532	306	1753	811	3639	2928	-4.250462207	-4.452345907	-4.681823443	-4.21459369	-4.483863015	-4.637608557	-4.426449614	-5.047614062	-5.944120705	-4.449737693	-5.215121179	-6.303976717	-4.332707078	-4.703385618
1000	2	YPD	p5-A7	D	1914	1396	3526	3449	2568	2820	1945	1996	2916	3847	3004	3275	2778	36541	29560	16306	2596	2523	1962	2108	2061	2865	2305	1518	1021	789	578	1377	1175	906	792	-4.161364779	-4.298856586	-4.34514176	-4.04601728	-4.219661211	-4.193217703	-4.332840115	-4.908759349	-5.549997873	-4.311568312	-4.682487838	-5.66798795	-4.178797985	-4.573089962
1000	2	YPD+AA	p4-B7	D	1763	1085	2374	2140	2198	4118	2781	1836	2575	3741	2807	3765	3114	20272	20629	59049	7434	2641	1864	2234	2829	3549	2317	521	631	5728	4039	2185	1141	4683	3272	-4.413395797	-4.159426594	-4.131044237	-4.441605068	-4.105484381	-4.188025134	-3.954209392	-3.62192488	-3.567642486	-3.954019714	-3.630395565	-3.723809403	-4.65607649	-5.162284257
1000	2	YPD(37C)	p7-G5	D	1883	858	2196	2259	3133	1909	1376	2215	2754	2684	2188	2841	2465	54245	59176	2448	392	2306	2249	787	1235	1424	1139	2958	3155	32	28	2584	2001	2320	2174	-4.648126963	-4.441018353	-5.044240297	-4.51954384	-4.339200647	-4.898147695	-4.722997456	-6.805021123	-8.755028291	-4.65764955	-6.572953076	-8.695357308	-4.601960081	-4.178014058
1000	2	YPD+AA	p3-H7	D	1804	1133	2663	2849	2310	3076	2151	1900	2706	3707	2838	3127	2539	32354	30458	27830	3484	2718	2133	1792	1655	2757	1992	1232	988	1604	1291	2495	1438	759	703	-4.370106802	-4.345100377	-4.383566978	-4.326728057	-4.309622152	-4.33915922	-4.245946949	-4.374177912	-4.840508406	-4.210897439	-4.388278577	-4.864389428	-4.369914263	-4.694787219
1000	2	YPD	p2-F8	D	1795	1426	3175	3723	2519	3268	2343	2520	3403	3887	3023	3720	3024	36274	32733	30115	4175	6061	3665	1825	1637	3905	2684	1339	1082	1584	1357	5086	3297	618	512	-4.140102462	-4.171450787	-4.035452327	-4.150873732	-4.134811997	-4.04099016	-4.185398823	-4.295269101	-4.853055622	-4.12539813	-4.207345278	-4.814530159	-4.102352524	-4.580423649
1000	2	YPD+AA	p3-D5	D	1821	1318	2736	2856	2329	3841	2685	2403	3601	4186	3423	4435	3227	39338	29236	56423	6876	5418	3895	1188	1706	4580	2698	1753	1369	4828	3534	5887	3980	504	353	-4.218860348	-3.99564684	-3.876011112	-4.299684364	-4.069839542	-4.035787622	-4.023844251	-3.66741561	-3.738576612	-3.989149562	-3.708422549	-3.857376166	-4.367460274	-4.499333907
1000	2	YPD+AA	p3-F6	D	1804	1436	2943	3484	2473	3855	2545	2450	3695	3798	3356	3815	2643	42526	31792	44576	5085	6056	3735	2996	2666	4307	2710	1721	966	2695	2006	5612	3365	1913	2164	-4.133114313	-4.146233791	-3.937468504	-4.226751895	-4.269477819	-4.031349744	-4.020205993	-3.90309689	-4.321610711	-4.042699639	-4.010164607	-4.42366385	-4.16870126	-4.421409227
1000	2	YPD	p6-G7	D	1776	1604	3577	3450	2378	3422	2393	2552	3483	3902	3033	3608	3244	28551	25357	30726	4239	7740	3905	2136	1845	4031	2870	869	888	1412	1353	5881	3211	683	484	-4.022475274	-4.202020853	-4.003695626	-4.031656904	-4.064585319	-3.97398635	-4.139351825	-4.275183286	-4.968001776	-4.104282481	-4.192132244	-4.817482191	-4.178508088	-4.819832918
1000	2	YPD+AA	p1-H7	D	1781	1004	2417	2687	2250	3873	2508	2026	3019	3810	3037	4150	3227	32770	28974	60650	8034	4020	3257	2047	2290	4062	2565	1424	1129	5930	5346	4226	3009	1728	1010	-4.490983762	-4.062066121	-3.996034647	-4.423654262	-4.069839542	-4.086339901	-4.0155476	-3.595172852	-3.532984702	-4.057344667	-3.552777101	-3.443457922	-4.428456989	-4.682011418
1000	2	YPD+AA	p5-H7	D	1690	930	1833	1874	2223	3021	1972	1681	2348	3617	3044	3862	2490	30966	24307	28310	3495	1678	1213	1743	2335	2925	1860	1130	925	1895	1683	1531	904	782	793	-4.567546477	-4.133989272	-4.32441563	-4.700227395	-4.329109744	-4.407721892	-4.263989098	-4.357077388	-4.673790077	-4.297782033	-4.385126261	-4.599228624	-4.788807135	-4.738635052
1000	2	YPD	p3-E7	D	1695	1345	2942	3130	2103	2573	1812	1740	2680	3618	2773	2846	2485	33402	24118	16554	2029	2480	1789	2628	2801	2370	1841	1090	906	528	570	1486	1003	2311	1983	-4.198581771	-4.439259956	-4.534820155	-4.227091742	-4.331119795	-4.417989477	-4.424504467	-4.893664723	-5.951667911	-4.382399082	-4.928916576	-5.681925458	-4.275849314	-4.662909102
1000	2	YPD	p4-F5	D	1739	1283	2686	2657	2584	3808	2408	2611	3608	3227	2697	3143	2509	35593	25093	41210	4552	6368	3823	1931	2041	2522	1777	1146	668	2581	2093	7658	5085	1591	1760	-4.245774698	-4.339996698	-4.472657873	-4.318128266	-4.321508187	-4.45337183	-4.032472883	-3.981611542	-4.364831995	-4.098033762	-4.12089294	-4.381208096	-4.439684652	-4.599375891
1000	2	YPD	p3-F8	D	1616	1016	2426	2461	2246	2540	1828	1925	2622	2688	2112	2951	2239	23183	24972	12943	1872	3367	2046	1029	1353	2154	1740	881	863	531	546	2424	1329	1288	1504	-4.479102435	-4.40303036	-4.630383532	-4.419937554	-4.435363117	-4.474413266	-4.437412919	-5.139737386	-5.946002173	-4.373607816	-5.009452258	-5.724942843	-4.516314547	-5.028105629
1000	2	YPD	p4-F8	D	1638	993	2260	2186	2376	3146	2104	2417	3538	3626	2889	3866	2617	34141	25176	25325	4010	4328	4255	1119	1773	3341	1960	1203	1055	1479	1478	5860	4601	750	807	-4.502000399	-4.132954075	-4.191439947	-4.490816551	-4.279363831	-4.355353906	-4.223445196	-4.468500437	-4.921642732	-4.232989995	-4.247668395	-4.729116717	-4.634808929	-4.641025872
1000	2	YPD	p4-E6	D	1735	1099	2467	2439	2434	2815	1862	1752	2486	3667	3026	3516	2493	37818	25482	19014	2452	1824	1482	1748	2130	2679	1830	1422	1029	991	747	1540	873	1129	794	-4.400575108	-4.227850476	-4.41226652	-4.403178527	-4.32790565	-4.423982412	-4.334614739	-4.755116937	-5.32204966	-4.355179111	-4.739555618	-5.411496634	-4.525294199	-4.5387397
1000	2	YPD(37C)	p8-A5	D	1568	1225	2700	3146	2294	1749	1186	1894	2941	3685	2733	3033	2278	40509	29844	3322	300	4478	3057	4670	4712	2667	1714	2239	1368	53	15	3780	2575	15625	15119	-4.29203494	-4.375622227	-4.416755865	-4.312929591	-4.41809459	-4.489468559	-4.810532804	-6.499725476	-8.250472281	-4.806243989	-6.840432441	-9.319511618	-4.270750514	-4.470000709
1000	2	YPD	p6-F5	D	1670	1223	2682	2681	2122	2708	1938	1986	3169	3518	2865	3681	2765	24820	22199	18189	2357	4262	2922	3738	3667	3915	2160	1222	725	599	801	4049	2270	4885	3739	-4.293668927	-4.181990001	-4.032894781	-4.319618579	-4.22435182	-4.258190158	-4.373366645	-4.799475471	-5.825502596	-4.315173776	-4.779070013	-5.341700872	-4.430692459	-4.9598751
1000	2	YPD	p2-E6	D	1657	1134	2421	2445	2383	2557	1712	1728	2350	3887	2977	3220	2187	33819	28032	15821	1646	2403	1304	2559	3373	2554	1752	1538	1052	685	437	1669	792	3450	3004	-4.369224578	-4.315793096	-4.460049353	-4.422000686	-4.458861713	-4.467540387	-4.430742304	-4.938954316	-5.691345356	-4.439168012	-5.138111534	-5.947628624	-4.522837196	-4.650502105
1000	2	YPD	p1-F8	D	1665	1060	2575	2248	1964	3421	2412	2127	3501	3608	3222	3390	2601	24898	21999	49458	6304	4765	3445	3081	3709	3690	2203	674	733	4622	3714	4628	3314	4044	3252	-4.436706876	-4.264344534	-4.092083652	-4.36033183	-4.285496468	-4.238478311	-4.139644094	-3.799168663	-3.782181403	-4.096374011	-3.795275284	-3.807697077	-4.606841387	-4.956737401
1000	2	YPD(37C)	p7-H5	D	1627	1098	2454	2603	2113	1796	1108	1628	2412	2596	1989	2204	1892	35035	28923	3009	366	2474	1554	1399	1818	1577	1417	1467	1085	22	27	1963	998	3861	4774	-4.401485441	-4.694900564	-4.942185802	-4.408462018	-4.603757984	-4.679756419	-4.78401503	-6.59868469	-9.129721741	-4.874273701	-6.641581582	-8.731724953	-4.460217693	-4.615177318
1000	2	YPD(37C)	p8-B5	D	1583	858	1920	1975	1910	1478	979	1825	2429	2302	1884	1970	1248	20504	20065	4001	565	2638	1989	824	1526	1223	771	857	706	167	142	2131	1581	2348	2982	-4.648126963	-4.807140913	-5.196403254	-4.653856178	-5.019850185	-5.288365285	-4.978887178	-6.313748157	-7.102770382	-4.998053926	-6.207389184	-7.071734761	-4.73631392	-5.150904891
1000	2	YPD(37C)	p7-D5	D	1613	805	2012	3022	2956	1752	1122	1393	1840	2421	1875	1975	1178	78016	70514	3526	500	1096	732	1083	1559	1207	664	4731	4585	62	30	599	281	4359	3532	-4.711888785	-4.804606057	-5.209572168	-4.607052112	-5.07757437	-5.437771509	-4.808819008	-6.440128403	-8.093629809	-4.861717482	-6.329606817	-8.626364437	-4.310963455	-3.814610946
1000	2	YPD+AA	p2-B7	D	1575	1076	2448	1910	1450	3964	2607	1942	2865	3099	2408	2440	2072	8113	8916	76619	8988	4964	2939	2172	1702	2085	1593	62	194	8947	6010	4905	2793	2007	1307	-4.421725322	-4.593176416	-4.662941255	-4.410909999	-4.51287813	-4.562679348	-3.992323384	-3.361447399	-3.121690635	-4.018630155	-3.440569282	-3.326381791	-4.769779077	-6.078057167
1000	2	YPD	p5-F8	D	1618	1038	2010	2192	2154	2484	1803	1658	2390	3329	2500	3127	2339	26229	24804	18886	2541	2442	2018	1726	1750	2601	1617	1017	807	1068	745	2260	1390	2047	1062	-4.457679999	-4.345100377	-4.441814124	-4.608046642	-4.391668967	-4.547725799	-4.459706836	-4.76187158	-5.247221175	-4.387378345	-4.703901932	-5.4141776	-4.63206795	-4.904659211
1000	2	YPD+AA	p3-D8	D	1563	1260	2674	2524	2513	4633	3215	2326	3132	3491	2794	6617	4800	49099	40063	113932	15976	3980	3218	1001	1358	9034	5575	3071	2167	20380	16714	5410	3492	677	477	-4.263864063	-3.595532361	-3.196714873	-4.322605885	-3.672776537	-3.310006062	-3.836372394	-2.964690708	-2.298454887	-3.809002932	-2.86537204	-2.303559848	-4.491037374	-4.277686212
1000	2	YPD+AA	p5-D8	D	1575	1004	2271	2432	2049	2907	1918	1778	2304	3350	2576	3173	2394	36060	25135	28224	3260	2030	1341	1234	1377	2768	1851	1623	1035	1811	1176	1652	1016	322	268	-4.490983762	-4.330496943	-4.379585073	-4.485961101	-4.368426848	-4.412572346	-4.302455379	-4.360119807	-4.719129736	-4.325547313	-4.454732441	-4.95768769	-4.528168355	-4.586340662
1000	2	YPD+AA	p2-D8	D	1571	1092	2496	2228	2243	3866	2669	1820	2584	4302	3499	4331	3312	33620	35417	64748	10988	2655	2036	2441	3104	4971	2886	2116	1755	8529	8645	2622	1869	1690	1082	-4.406964906	-4.019375993	-3.794089083	-4.391491914	-4.043840218	-3.968426919	-4.01735662	-3.529789675	-3.169536794	-3.995126419	-3.239655868	-2.962825421	-4.615777997	-4.656403752
1000	2	YPD	p1-E7	D	1518	1061	2378	2309	1805	2540	1766	2116	2875	3726	2967	3234	2600	17569	15163	18273	2324	3468	2259	4172	5336	2935	2244	414	455	844	445	3349	2133	9961	8671	-4.435763924	-4.311454694	-4.321002657	-4.439921566	-4.28588101	-4.220038392	-4.437412919	-4.794867927	-5.4826117	-4.408113187	-4.793169797	-5.929487537	-4.580067788	-5.305388895
1000	2	YPD+AA	p6-D8	D	1529	1094	2598	2535	1985	2946	1932	1577	2335	3149	2492	3694	2510	30568	23002	29879	3655	1888	1378	2206	2743	3538	2179	1060	789	1671	1630	1223	704	5178	4385	-4.40513508	-4.178464574	-4.134148515	-4.351439446	-4.321109702	-4.249432323	-4.289128682	-4.303136595	-4.799586666	-4.318274554	-4.340363543	-4.631226525	-4.486688682	-4.75157117
1000	2	YPD(37C)	p7-D8	D	1537	1007	2257	2819	1985	954	690	1409	1924	2116	1576	1113	1001	26143	22384	529	23	1884	994	968	1053	509	422	852	639	0	0	865	501	2190	1805	-4.48800017	-5.378115383	-6.073017373	-4.492144866	-5.240392955	-5.891048344	-5.416668608	-8.337059334		-5.347893971	-9.4087207		-4.380500107	-4.907943412
1000	2	YPD+AA	p5-C6	D	1521	903	2145	2149	1968	2645	1794	1606	2167	3251	2633	2283	2581	24214	20202	16977	2762	1929	1518	1875	2467	1540	1936	838	670	914	1054	1489	1066	1965	1466	-4.597008509	-4.659684088	-4.965927694	-4.543041812	-4.293215534	-4.36767439	-4.396905935	-4.868433	-5.402933623	-4.392382526	-4.620504581	-5.06721409	-4.651879701	-4.984593902
1000	2	YPD	p5-B6	D	1527	970	2120	2368	1872	2043	1491	1171	1856	2854	2289	2449	1776	20488	21248	13076	1424	1373	981	1431	1786	1688	1185	706	517	461	348	853	558	1442	1488	-4.525434991	-4.589494678	-4.874165714	-4.554765275	-4.66702881	-4.858555605	-4.655157684	-5.129513998	-6.087366151	-4.577383254	-5.282989823	-6.175359339	-4.554836602	-5.151685531
1000	2	YPD	p5-E7	D	1438	887	1952	1757	1665	2177	1451	1608	2206	3098	2567	2855	2046	16562	14366	13078	1945	2148	1637	1840	2181	2361	1564	470	308	735	488	1813	1447	1934	1152	-4.61488608	-4.436102612	-4.538624852	-4.637326876	-4.525505787	-4.581051737	-4.591629218	-5.129361058	-5.620893695	-4.604577316	-4.971197659	-5.837246413	-4.853274509	-5.364413966
1000	2	YPD	p6-E6	D	1470	908	1975	2151	2057	2394	1597	1222	1594	3190	2381	2505	1838	28881	24471	16283	2541	1023	888	2591	2841	2096	1386	1105	1003	835	647	509	452	4693	2612	-4.591486684	-4.566885721	-4.657679344	-4.625612966	-4.632714431	-4.701876479	-4.496611393	-4.910170868	-5.493332469	-4.50870342	-4.703901932	-5.555215524	-4.650949468	-4.808340941
1000	2	YPD(37C)	p7-E5	D	1477	907	1815	2132	2020	1198	842	1738	2562	2207	1764	1602	1169	29724	19290	650	100	2616	1982	934	1499	810	506	1109	667	0	11	2381	1630	2814	2829	-4.592588613	-5.013921607	-5.608431142	-4.710095896	-5.085243772	-5.709516989	-5.188923501	-8.131075403		-5.148805554	-7.939044729	-9.629666546	-4.659821812	-4.77957008
1000	2	YPD(37C)	p8-D8	D	1470	693	1633	2173	1856	933	634	903	1339	2341	1844	1344	1166	36935	27755	539	60	547	577	1479	2190	647	379	1744	1294	0	4	262	249	7278	7575	-4.861701063	-5.189524213	-5.833119095	-4.81576255	-5.087813367	-5.998517453	-5.438927078	-8.318332195		-5.432536614	-8.449870353	-10.64126746	-4.640773617	-4.562365269
1000	2	YPD(37C)	p8-H6	D	1453	739	1826	2081	2043	1098	709	1681	2277	2226	1806	1544	1139	25607	23266	504	87	2194	1788	919	1300	758	521	872	892	0	0	1905	1340	3090	2413	-4.797433142	-5.050798004	-5.674782004	-4.704053582	-5.11124177	-5.680303617	-5.276086657	-8.385471498		-5.320730042	-8.078306797		-4.684033771	-4.928659129
1000	2	YPD+AA	p4-A5	D	1417	817	1954	1968	1676	3285	2204	1522	2244	3239	2845	3547	2638	17998	11534	64976	8637	2550	1908	4567	6159	3364	2479	710	375	8260	7267	2494	1586	31997	27732	-4.697091968	-4.21907228	-4.184579368	-4.63630281	-4.271371401	-4.120443126	-4.180210348	-3.526274516	-3.201584328	-4.186556398	-3.480404336	-3.136462988	-4.73986452	-5.28126424
1000	2	YPD+AA	p1-G5	D	1356	718	1729	1317	982	2567	1682	1346	1892	2145	1826	1004	860	2733	3055	35270	3792	1216	638	975	1065	503	480	62	91	2422	1935	501	273	616	481	-4.826261494	-5.481182434	-6.084875219	-4.758638157	-5.392215345	-5.762267554	-4.426839098	-4.137259743	-4.42841527	-4.456846728	-4.303566052	-4.459699213	-5.141525896	-7.166124973
1000	2	YPD(37C)	p8-F5	D	1368	783	1742	2027	1934	985	578	1459	1822	1943	1680	1098	980	24898	17235	247	42	1818	1216	839	1291	646	432	772	548	0	0	1401	805	2477	2423	-4.739598367	-5.391684112	-5.834665886	-4.751147486	-5.261595162	-5.86762807	-5.384690638	-9.09865943		-5.5250117	-8.806545297		-4.710325451	-4.956737401
1000	2	YPD+AA	p3-G5	D	1277	756	1506	1165	911	2346	1531	1333	2043	2131	1626	1321	960	6141	2841	30379	3368	1812	1260	535	462	1038	436	172	70	2522	1510	1436	804	97	110	-4.774689686	-5.20678543	-5.360414326	-4.896724235	-5.282214449	-5.858411415	-4.51686525	-4.286540907	-4.387956678	-4.550909173	-4.42214054	-4.707696889	-5.264161232	-6.356537285
1000	2	YPD(37C)	p8-F8	D	1301	805	1715	2183	1640	790	661	1329	1976	2009	1482	1021	738	23172	22180	213	59	1721	1438	923	1044	443	290	855	674	0	0	1164	638	2104	2589	-4.711888785	-5.464391916	-6.211895619	-4.766768283	-5.545203909	-6.266172735	-5.605299334	-9.246755601		-5.390831729	-8.466677472		-4.636182241	-5.028580227
1000	2	YPD(37C)	p8-E6	D	1298	677	1693	2103	1779	898	614	1320	1870	1907	1542	1255	871	20438	16377	278	52	1218	1221	794	1015	538	380	854	522	0	0	758	731	2368	2231	-4.88505979	-5.258038883	-6.017606829	-4.779679261	-5.379505757	-5.995882406	-5.477162211	-8.980426653		-5.46459064	-8.592971197		-4.673517422	-5.154128967
1000	2	YPD+AA	p1-D5	D	1317	716	1382	664	471	2184	1537	991	1515	1785	1342	759	539	162	261	27135	3171	1135	754	1411	1386	213	244	0	0	1870	1683	562	381	2962	2379	-4.829050896	-5.760927957	-6.944173224	-4.982649639	-5.859432163	-6.438885433	-4.588418942	-4.39946808	-4.687070484	-4.546997825	-4.482412641	-4.599228624	-5.826355448	-9.991683824
1000	2	YPD(37C)	p7-B8	D	1276	720	1336	2418	1770	777	565	746	959	1928	1505	671	564	40743	30658	490	66	531	170	1128	1279	334	195	2134	1576	0	0	153	58	3224	2802	-4.823479851	-5.884160598	-6.494324396	-5.016501289	-5.814093482	-6.6630541	-5.621891929	-8.413642375		-5.547759837	-8.354560173		-4.533941566	-4.464240834
1000	2	YPD(37C)	p8-D6	D	1279	630	1298	1803	1747	814	584	1489	1933	1729	1404	1057	924	27770	20840	358	32	1747	1480	687	815	413	268	1076	722	0	0	1698	999	1902	1434	-4.957011243	-5.429739749	-6.282017796	-5.045356746	-5.320435662	-6.345066678	-5.575371913	-8.72751478		-5.514684586	-9.078479013		-4.827430374	-4.847568579
1000	2	YPD(37C)	p8-C7	D	1211	642	1487	2172	1604	792	558	886	1243	1686	1309	637	607	22401	18438	220	36	953	503	1003	931	317	278	889	600	0	0	610	276	2589	2345	-4.938142759	-5.936160079	-6.546563616	-4.909420697	-5.740618943	-6.308432545	-5.602770887	-9.21442022		-5.560226606	-8.960695977		-4.641233917	-5.062419279
1000	2	YPD(37C)	p8-B7	D	1243	535	1465	1800	1750	888	629	1206	1778	2068	1568	1082	891	27169	22328	445	54	1256	900	1125	1511	427	368	1177	780	0	0	1039	600	4754	4273	-5.120464316	-5.406363275	-6.248681376	-4.924326122	-5.356803306	-6.02797072	-5.488360536	-8.509973484		-5.440454312	-8.555230869		-4.829095654	-4.869448263
1000	2	YPD(37C)	p7-F8	D	1242	721	1612	3035	2179	894	571	802	1153	1994	1564	799	705	64667	47864	425	57	437	275	1485	1579	380	208	4483	3125	0	0	107	73	6024	5810	-4.822091925	-5.709568789	-6.365294137	-4.82870572	-5.590949931	-6.598515579	-5.481626504	-8.555958597		-5.537196359	-8.501163648		-4.306670894	-4.002273855
1000	2	YPD+AA	p5-D5	D	1205	1025	2473	2750	2255	3777	2531	2665	4454	2542	2183	4555	4052	11667	7894	105619	15102	17115	16636	431	615	6193	4602	109	30	18204	18054	50536	55455	251	166	-4.470283171	-3.968948925	-3.574290488	-4.400749376	-3.842181868	-3.501807388	-4.040646957	-3.040454208	-2.411367565	-4.048215808	-2.921632451	-2.226439273	-4.405281407	-5.714760536
1000	2	YPD(37C)	p7-H7	D	1232	565	1457	1561	1640	808	561	985	1505	1751	1383	1080	752	21687	17870	204	56	864	801	607	1158	434	269	688	708	0	0	874	553	2684	2336	-5.065905332	-5.408213414	-6.232420855	-4.929801837	-5.52641141	-6.341342279	-5.582770221	-9.289927772		-5.554864663	-8.518863225		-4.971555677	-5.094811878
1000	2	YPD+AA	p1-D8	D	539	520	1053	774	374	1245	717	620	1570	826	685	1026	687	924	671	16804	2145	822	524	210	172	476	196	0	0	1583	1094	828	659	19	25	-5.148902251	-5.459506709	-6.140047535	-5.254538131	-5.616813442	-6.657938999	-5.15044147	-4.878675534	-4.853687134	-5.309509728	-4.873320084	-5.029965836	-5.673065724	-8.250568088
1000	2	YPD+AA	p3-C6	D	1045	696	1475	1285	944	2154	1553	1310	1739	1724	1330	1238	893	2137	2397	28587	4148	2249	1471	829	818	703	594	45	55	1992	2630	1702	1023	2122	1469	-4.857381402	-5.271677281	-5.750108498	-4.917523374	-5.354561153	-5.549174339	-4.602250422	-4.347340418	-4.623869756	-4.536641745	-4.213833346	-4.152822694	-5.1661236	-7.412121904
1000	2	YPD+AA	p5-F6	D	937	479	1074	878	639	1703	993	1058	1503	1405	1317	686	581	1023	825	18073	1984	1074	689	374	285	435	322	0	0	1136	815	585	275	126	21	-5.231030465	-5.862052107	-6.230119358	-5.234791368	-5.784396977	-6.161502113	-4.837185599	-4.805873375	-5.185495595	-4.983854904	-4.951344628	-5.324373705	-5.546991004	-8.148785393
1000	2	reference	p1-H5	D	0	1556	3422	3890	2859	1652	1199	2225	2955	5013	4000	1577	1064	24736	19059	474	79	781	548	3084	3535	401	365	569	402	0	0	155	156	9960	8824	-4.052857358	-5.029650148	-6.311503962	-4.075956189	-5.179357064	-6.036156305	-4.867590325	-8.446840445		-4.795342413	-8.174767063		-4.058473161	-4.963265208
1000	2	reference	p1-B8	D	0	1319	2912	2903	2638	1459	979	1849	2708	4426	3545	1328	1040	16843	15630	386	56	762	453	2585	3658	323	240	280	213	0	0	173	138	9218	8416	-4.21810191	-5.201500405	-6.527813066	-4.237341234	-5.202171742	-6.455414735	-4.991825731	-8.652210397		-4.998053926	-8.518863225		-4.351137634	-5.34758974
1000	2	reference	p1-E5	D	0	1285	2931	2991	2486	1529	973	1936	2897	4632	3646	1320	1108	24088	17667	525	59	875	666	2642	3486	384	321	594	391	0	0	212	99	9201	8665	-4.244217065	-5.207542719	-6.354822837	-4.230837702	-5.138835867	-6.164612535	-4.944963073	-8.344649504		-5.004201486	-8.466677472		-4.321274539	-4.989811089
1000	2	reference	p2-B5	D	0	1155	2771	2671	2538	1285	951	1856	2708	4455	3353	1467	1082	22115	15615	422	52	606	680	2135	3171	422	212	536	367	0	0	179	163	7780	7337	-4.35087544	-5.101954956	-6.260460075	-4.286973098	-5.162581274	-6.579467384	-5.118818282	-8.563042452		-5.027071506	-8.592971197		-4.434429385	-5.075268769
1000	2	reference	p1-H8	D	0	887	2133	2082	2640	1301	909	1835	2376	4400	3532	1476	978	22498	18756	361	46	435	427	1870	3516	353	238	430	393	0	0	215	105	9464	7682	-4.61488608	-5.095838729	-6.438997332	-4.548651925	-5.263638064	-6.463782985	-5.106443801	-8.719169808		-5.072240474	-8.715573519		-4.683553348	-5.058098464
[truncated: 83 more columns]
