# Supplementary material for: Dynamics and variability in the pleiotropic effects of adaptation in laboratory budding yeast populations
Source: eLife. 2021 Oct 1;10:e70918. doi: 10.7554/eLife.70918 (PMC8579951; doi:10.7554/eLife.70918)
Supplement: Figure 2—source data 2. [file elife-70918-fig2-data2.csv]

Generation	evoEnvt	evocode	ploidy	30 comp. zero	AA comp. zero	37 comp. zero	RT comp. zero	NaCl comp. zero	30_t	30_p	AA_t	AA_p	37_t	37_p	RT_t	RT_p	NaCl_t	NaCl_p
200	YPD	p1-A7	D	same	greater	same	same	same	0.224387403	0.42933118	3.918167427	0.038324895	-0.750715283	0.293687528	3.616136753	0.075802186	0.383634164	0.375300232
200	YPD	p1-B6	D	same	greater	same	same	same	1.252995644	0.213948942	24.13189309	0.007028165	-1.029367122	0.209752403	2.416813163	0.110403459	-0.332297472	0.385831199
200	YPD	p1-C8	D	greater	greater	greater	greater	greater	16.36903709	0.011036223	65.43564419	0.000667959	7.560432215	0.037710415	9.605602854	0.032576463	31.04174292	0.001338967
200	YPD	p1-E6	D	same	greater	same	greater	greater	4.318573198	0.057713022	14.40292734	0.018100378	0.086311927	0.472591164	3.83141348	0.032756864	36.77363425	0.002056475
200	YPD	p1-F8	D	greater	greater	greater	greater	greater	35.13724944	0.001013668	84.8528148	0.000261727	13.04488057	0.003334451	12.71013062	0.01735159	39.8891231	0.003211083
200	YPD	p1-G7	D	greater	greater	same	greater	same	41.28187614	0.006044719	40.56289121	0.00033893	2.716744192	0.109484478	16.02580142	0.010879879	2.65932697	0.082665111
200	YPD	p1-H6	D	greater	greater	same	same	greater	7.176300327	0.015349112	9.933148804	0.009522058	2.372142739	0.103252668	-1.462450269	0.178319802	9.037933603	0.012446151
200	YPD	p2-C8	D	greater	greater	same	same	same	6.973862243	0.029086529	35.7820505	0.005106234	0.023577988	0.492496212	4.807152642	0.062852041	1.429136546	0.144814666
200	YPD	p2-E6	D	greater	greater	greater	same	greater	63.2841007	0.002611356	44.06611409	0.000286493	8.377545117	0.028862855	2.039191039	0.143224995	39.83647651	0.006246591
200	YPD	p2-F5	D	same	greater	same	greater	same	2.202481373	0.122298206	5.730109395	0.018748364	2.488577743	0.114061107	11.03337023	0.0267947	0.662110603	0.289863159
200	YPD	p2-F8	D	same	greater	same	same	same	3.211437331	0.077381333	35.31228951	0.000725482	0.502931789	0.346543102	-1.267989379	0.208694468	4.32259957	0.052756113
200	YPD	p2-G7	D	greater	greater	greater	greater	greater	7.893592762	0.009126091	26.19202326	0.000767788	5.349800085	0.016622572	4.428997447	0.027751869	10.35787012	0.028778277
200	YPD	p2-H6	D	greater	same	same	same	same	6.417139804	0.015441862	4.131877621	0.074045774	5.166047413	0.060603501	2.643020869	0.105095621	2.494478938	0.120735969
200	YPD	p3-A7	D	same	greater	same	same	same	3.003310321	0.069561971	7.542043936	0.027552671	-0.053197989	0.482908798	1.551112009	0.178139539	0.725661659	0.290198038
200	YPD	p3-B6	D	greater	greater	same	greater	same	8.183329121	0.035147961	25.79301096	0.006207915	0.519700946	0.331886269	12.80267617	0.003039931	1.154760564	0.183933066
200	YPD	p3-E6	D	greater	greater	same	same	same	13.22636599	0.005855489	259.6207644	0.000324071	2.675852926	0.103546531	1.689312852	0.118934983	2.54757689	0.072319981
200	YPD	p3-E7	D	greater	greater	same	same	same	8.939836172	0.02540727	26.04410008	0.001085533	0.386879203	0.369512437	-0.294741757	0.40671758	3.517159441	0.078675813
200	YPD	p3-F5	D	greater	greater	same	same	same	11.47285716	0.018889791	75.8854076	0.004072059	6.091711583	0.051789434	3.841223905	0.074829269	2.96339341	0.092574161
200	YPD	p3-F8	D	same	greater	greater	greater	same	2.66993662	0.093884538	7.827212635	0.022908975	3.778143144	0.032610462	11.38460668	0.012883787	1.455840984	0.170383126
200	YPD	p3-G7	D	greater	greater	same	same	greater	137.1815114	4.10E-05	172.8833729	0.000131619	2.576164544	0.062643597	2.736529987	0.074284754	8.125015834	0.014167809
200	YPD	p3-H6	D	greater	greater	greater	greater	greater	8.215262302	0.036158202	66.04450529	0.00050882	7.938255989	0.017589367	7.357149588	0.041296981	4.91986988	0.019593857
200	YPD	p4-A7	D	greater	greater	same	same	greater	7.311820473	0.027766754	9.136833583	0.011089671	-0.256481535	0.411308057	2.719356143	0.085091647	8.087709733	0.034333396
200	YPD	p4-B6	D	greater	greater	greater	greater	same	15.7060601	0.002429289	63.00633546	0.000483581	7.961543944	0.025261306	86.41192204	0.003605579	-1.748108362	0.136267598
200	YPD	p4-C8	D	greater	greater	same	greater	same	23.39729341	0.013084931	20.52545527	0.002685413	5.087344374	0.058796552	15.20870159	0.014035701	2.425749124	0.076078088
200	YPD	p4-E6	D	greater	greater	greater	greater	same	17.59693227	0.002855916	35.2595477	0.003260499	8.703200606	0.032407954	6.424802739	0.014693813	1.399881834	0.187075903
200	YPD	p4-E7	D	same	greater	same	same	same	4.807702687	0.056730078	29.04323077	0.000594763	-2.04766489	0.142068754	-0.274928691	0.411067761	2.295288881	0.097931362
200	YPD	p4-F8	D	same	same	same	same	same	4.528040424	0.069172136	2.384272112	0.121757344	-0.215324535	0.432489209	1.312455814	0.189842813	1.302714432	0.204088112
200	YPD	p4-G7	D	same	same	same	greater	same	3.007022751	0.058497969	2.170012719	0.118828269	2.225569217	0.132989557	8.75207769	0.022626324	2.57266395	0.078385929
200	YPD	p4-H6	D	greater	greater	same	greater	greater	15.91987477	0.017533467	50.79811912	0.001933051	-1.205662419	0.199362695	6.642092926	0.045201211	10.93256829	0.005440057
200	YPD	p5-A7	D	greater	greater	same	greater	same	8.853433579	0.00740536	19.38876599	0.015574639	2.134731225	0.083176081	10.31659794	0.005143261	4.444280936	0.057943438
200	YPD	p5-B6	D	greater	greater	same	same	same	45.03747306	0.007042679	17.41227879	0.004108109	1.181307846	0.194101775	-1.234789622	0.17151739	-2.012503879	0.136332614
200	YPD	p5-C8	D	greater	greater	same	same	greater	5.458968275	0.025204247	37.81254614	0.002640359	0.192364512	0.433636793	2.949743726	0.057731644	8.885809953	0.025226915
200	YPD	p5-E6	D	greater	greater	same	greater	same	7.882058122	0.03924605	32.78794738	0.008765132	1.03499099	0.243622206	9.669592031	0.030991088	1.623687851	0.156463567
200	YPD	p5-E7	D	greater	greater	same	same	same	12.07257022	0.02551689	14.08762492	0.003028734	0.031981076	0.489079563	1.691311601	0.169550319	1.157318483	0.226276795
200	YPD	p5-F8	D	greater	greater	same	same	same	9.82974134	0.020318987	29.97686133	0.009648303	1.368991972	0.168679004	2.560774861	0.115994356	3.004093536	0.098686375
200	YPD	p6-A7	D	greater	greater	greater	greater	greater	11.70824309	0.004465704	61.78935314	0.000132937	29.83965995	0.001558931	10.51349198	0.022975183	13.5851525	0.019995607
200	YPD	p6-B6	D	greater	greater	less than	same	less than	25.60275457	0.002878528	37.52957661	0.005118052	-12.05050323	0.005918255	-3.546716718	0.069651798	-4.212792772	0.043353096
200	YPD	p6-C8	D	greater	greater	same	greater	same	11.73625877	0.007842684	31.47677459	0.000964226	-0.756996703	0.281988646	31.98698364	0.003108445	2.035497232	0.089953685
200	YPD	p6-E6	D	greater	greater	greater	greater	greater	9.593986623	0.03115728	96.93761965	6.30E-05	20.02969597	0.014828551	4.27031616	0.046471722	14.61853534	0.003005545
200	YPD	p6-E7	D	greater	greater	greater	greater	greater	9.297046237	0.013811088	33.16838395	0.00070711	10.18018883	0.005372656	3.25592046	0.043190941	6.891610864	0.028560304
200	YPD	p6-F5	D	greater	greater	same	greater	greater	18.26952106	0.003746935	12.71648322	0.024411772	1.820770367	0.105220492	39.90504665	0.000317443	5.762477432	0.024511132
200	YPD	p6-G7	D	greater	greater	same	same	same	4.142074947	0.028388933	22.78178398	0.001855498	-0.277540272	0.405393328	2.936174624	0.081447756	1.292371436	0.192215565
200	YPD	p6-H6	D	same	greater	same	same	greater	-1.345567996	0.203438399	4.465261728	0.035417303	1.42351447	0.159213496	0.605756359	0.326611852	44.75072967	0.004010021
200	YPD(37C)	p7-A7	D	same	same	same	same	greater	3.208860243	0.066812803	-2.57104194	0.088373623	2.755187755	0.059458931	2.966543034	0.103425141	11.97095378	0.012516447
200	YPD(37C)	p7-B5	D	same	same	same	same	greater	0.09492223	0.46846083	1.871879404	0.135907517	0.190207771	0.435003381	-0.353257223	0.391773206	3.922977625	0.032574984
200	YPD(37C)	p7-B6	D	same	greater	greater	same	greater	2.033417544	0.138716102	10.36397192	0.020374565	3.032176511	0.047663541	0.893351144	0.256739641	10.41940065	0.025394079
200	YPD(37C)	p7-B7	D	greater	same	same	same	greater	11.4067783	0.019801107	2.46079728	0.118823555	1.906286504	0.153668213	-1.230609134	0.172489163	17.63881115	0.017422738
200	YPD(37C)	p7-B8	D	same	same	less than	same	greater	0.28319443	0.407686886	2.165113808	0.119496691	-8.136891767	0.016733785	2.805909384	0.07777364	5.585738633	0.039541859
200	YPD(37C)	p7-C6	D	greater	same	greater	same	greater	5.571409174	0.016182882	4.645252456	0.066416024	10.47733756	0.014174874	0.779602133	0.273881066	11.19194829	0.021730867
200	YPD(37C)	p7-C8	D	greater	same	same	same	greater	7.588766597	0.040957727	1.356545049	0.199043636	1.731512674	0.13554777	-2.433529946	0.116991494	4.867717086	0.023554016
200	YPD(37C)	p7-D5	D	same	same	same	same	same	1.807021797	0.159908224	2.883730358	0.102522652	2.972426159	0.056996407	1.426504999	0.145078	1.266545566	0.194070947
200	YPD(37C)	p7-D6	D	same	same	same	same	same	3.612765979	0.078206277	1.684765612	0.118721741	-0.460299699	0.346604125	-2.037132848	0.136455501	2.44325273	0.113473996
200	YPD(37C)	p7-E5	D	greater	same	greater	less than	greater	19.36767741	0.012845134	1.55887249	0.180622449	4.742555958	0.047586117	-7.148082524	0.012038757	12.64586294	0.013790752
200	YPD(37C)	p7-E8	D	same	same	same	same	same	2.38551147	0.118955857	1.205673484	0.178649097	0.345616194	0.385615884	-1.352718655	0.202290483	3.5468247	0.079346823
200	YPD(37C)	p7-F5	D	same	greater	same	same	same	1.896385102	0.121819091	9.958388629	0.008946859	0.300310858	0.404877058	2.900097078	0.099252558	1.77241894	0.152681977
200	YPD(37C)	p7-F7	D	greater	same	same	same	greater	6.14955926	0.047042874	1.023310507	0.241576253	3.779694904	0.080801064	-2.270058894	0.102050036	25.5337733	0.008754867
200	YPD(37C)	p7-F8	D	same	greater	same	same	same	0.517410234	0.328710725	7.309194349	0.019154602	1.686981665	0.169804969	1.123942929	0.192154605	3.454104045	0.084156576
200	YPD(37C)	p7-G5	D	greater	same	greater	same	same	6.530345731	0.047818518	3.274365461	0.060194267	7.049955826	0.012473604	1.368072903	0.180321668	5.566710749	0.05590466
200	YPD(37C)	p7-G7	D	greater	same	same	same	same	5.201510216	0.04335394	1.974787796	0.149204299	0.466380156	0.346243767	1.09826483	0.213887449	0.497880603	0.341281656
200	YPD(37C)	p7-H7	D	same	same	same	same	greater	2.592086547	0.107604964	-3.173176987	0.055967029	1.256547115	0.213939455	0.172314827	0.445553705	3.542612359	0.048958617
200	YPD(37C)	p7-H8	D	greater	same	greater	less than	greater	5.230725755	0.048684372	1.739292488	0.16414247	5.177289539	0.026779234	-3.626716092	0.037914543	24.87249785	0.009594766
200	YPD(37C)	p8-A7	D	greater	same	greater	same	greater	4.437345991	0.024270336	0.48763656	0.352265492	8.509875056	0.007208856	-2.004086589	0.119951655	18.74072756	0.015255394
200	YPD(37C)	p8-A8	D	same	less than	same	same	same	2.219959677	0.12182892	-4.852705284	0.038127984	-0.128380895	0.455336466	-1.625946677	0.148226301	3.372317708	0.067238892
200	YPD(37C)	p8-B5	D	greater	greater	same	same	greater	17.93745677	0.006987792	17.40659254	0.014295152	2.292149633	0.100721248	-0.263036767	0.410554655	11.2090722	0.008490486
200	YPD(37C)	p8-B6	D	greater	same	greater	less than	greater	10.89832711	0.020261371	-0.534598559	0.323301578	8.77134167	0.010396185	-15.92541274	0.01514684	10.34121036	0.029953134
200	YPD(37C)	p8-B7	D	same	same	same	same	greater	1.028469747	0.243488201	-1.525060953	0.140258218	0.940495334	0.241911773	-2.200148304	0.097131051	6.20270356	0.023916707
200	YPD(37C)	p8-C6	D	same	greater	same	same	same	1.135176288	0.22224908	6.531250576	0.046647792	-0.122183254	0.456971465	-2.239065823	0.107274154	-0.161651044	0.444163391
200	YPD(37C)	p8-C7	D	same	greater	same	same	same	0.348834516	0.380278013	8.294184396	0.032028561	-0.76569374	0.282276584	1.281280361	0.193440821	5.722636674	0.053543053
200	YPD(37C)	p8-C8	D	greater	same	same	same	same	7.471254081	0.03572283	3.068371626	0.099033781	-0.276537446	0.413609968	-1.603786242	0.128559383	0.600562366	0.313563901
200	YPD(37C)	p8-D5	D	greater	same	same	same	same	5.342083392	0.016670336	0.609138809	0.30245074	1.217231545	0.176119821	-0.379959391	0.372745084	1.64055489	0.127256797
200	YPD(37C)	p8-D6	D	greater	same	greater	same	greater	4.687892739	0.022762588	0.021611061	0.492961204	17.78958117	0.014210574	0.725127643	0.293778348	25.85619497	0.002422885
200	YPD(37C)	p8-D8	D	greater	same	greater	same	greater	13.90082023	0.022817615	-2.497274551	0.108454774	7.220328299	0.043795514	2.465740353	0.120089335	4.961748802	0.030737696
200	YPD(37C)	p8-E5	D	greater	same	same	less than	greater	5.735182059	0.018707775	1.657737367	0.1658495	0.743744791	0.2692388	-12.59443484	0.007952873	11.95141121	0.014936547
200	YPD(37C)	p8-E6	D	greater	same	greater	same	greater	22.86797679	0.00160008	3.880054069	0.060903584	5.0775153	0.032478078	-3.531839738	0.076895326	10.5418991	0.025148522
200	YPD(37C)	p8-E7	D	same	same	same	same	same	1.819159456	0.141490714	1.014319787	0.209958625	0.73717785	0.278090941	-1.480663673	0.184018391	-0.848519185	0.268946334
200	YPD(37C)	p8-E8	D	same	same	same	same	greater	1.703725076	0.161442899	-3.210866731	0.095989675	2.810636552	0.098018014	-1.865313643	0.115903555	9.506930074	0.032540045
200	YPD(37C)	p8-F5	D	same	same	same	same	greater	2.489929171	0.113439863	1.07137746	0.203995115	2.731982504	0.068857642	2.226211271	0.098488756	6.326079031	0.012694279
200	YPD(37C)	p8-F6	D	same	same	same	same	same	2.017590933	0.11564354	1.537444045	0.182768597	0.548557089	0.328407257	0.538628649	0.34272738	1.928287912	0.111890216
200	YPD(37C)	p8-F7	D	greater	greater	greater	same	greater	5.646693645	0.022707776	21.0998071	0.008369743	51.60012868	0.000189695	2.163304056	0.137160596	28.35763096	0.000695343
200	YPD(37C)	p8-F8	D	same	greater	same	same	greater	0.928849873	0.232631334	19.27769867	0.001341724	3.457741314	0.088746486	0.239244161	0.424538564	16.144775	0.013818968
200	YPD(37C)	p8-G5	D	same	greater	same	same	same	2.223651363	0.086766827	4.292360754	0.025332204	0.956537078	0.256409562	1.410791131	0.167392088	4.457503658	0.064985231
200	YPD(37C)	p8-G8	D	same	same	same	same	greater	1.333654647	0.157180351	1.324662615	0.158628181	0.46236341	0.361638223	-0.134943339	0.454924259	7.490522832	0.02874142
200	YPD(37C)	p8-H5	D	same	same	same	less than	greater	3.526397143	0.081237093	2.048152489	0.142100045	4.240644941	0.057070871	-5.128602991	0.043875095	8.349663197	0.03775194
200	YPD(37C)	p8-H6	D	same	less than	same	same	greater	1.878774795	0.141005075	-9.548558017	0.028625004	2.551938377	0.067965036	1.373604624	0.180136983	47.19180422	0.000225055
200	YPD(37C)	p8-H7	D	same	same	same	same	greater	2.412395158	0.123352706	0.820119444	0.266764695	-0.53819125	0.326048757	-0.194062855	0.433224173	11.83762724	0.006081836
200	YPD+AA	p1-A5	D	greater	greater	same	same	same	27.34538224	0.006448435	35.98495344	0.004248659	0.129670374	0.454514008	1.160612057	0.224749815	2.944985903	0.10017071
200	YPD+AA	p1-B7	D	greater	greater	same	greater	same	42.65770255	0.000933845	126.1035103	0.000793715	2.00839766	0.12276737	10.00298379	0.02814164	3.289672092	0.070377852
200	YPD+AA	p1-D5	D	same	greater	same	same	same	-0.75467999	0.292462668	45.33027187	0.000246664	-3.6412793	0.084044337	2.714746958	0.057555741	-1.916328801	0.122617616
200	YPD+AA	p1-D8	D	greater	greater	same	same	greater	11.29071764	0.028068411	8.481012539	0.026499759	1.866228464	0.15408716	1.837097922	0.112491031	4.624879762	0.024105308
200	YPD+AA	p1-G5	D	greater	greater	greater	greater	same	15.68414456	0.01892885	33.86320401	0.001387524	6.698575889	0.038541433	17.27409004	0.005932215	3.159973445	0.074555575
200	YPD+AA	p1-G8	D	greater	greater	greater	greater	greater	16.26012446	0.019550201	37.72111455	0.000721506	6.359855903	0.029462695	22.03209336	0.005853193	9.764692935	0.032159923
200	YPD+AA	p1-H7	D	greater	greater	greater	greater	same	8.24492358	0.007565692	27.74313854	0.009712892	7.964135139	0.037362404	5.020422789	0.048473862	0.138352785	0.455735689
200	YPD+AA	p2-A5	D	greater	greater	same	less than	greater	10.78545806	0.007864863	38.80378076	0.001898316	0.708104929	0.283345443	-3.887612116	0.046468933	11.52295358	0.007024572
200	YPD+AA	p2-A8	D	greater	greater	same	greater	same	11.38492788	0.014620401	39.09438512	0.000800844	0.702065854	0.294277409	49.78363992	0.006352734	3.570581971	0.054236758
200	YPD+AA	p2-B7	D	greater	greater	same	same	greater	7.94629517	0.007992432	35.14073014	0.003225047	-4.529601948	0.058033754	3.300313484	0.085480798	5.60243462	0.031219531
200	YPD+AA	p2-D5	D	greater	greater	same	greater	same	12.83812263	0.003114203	99.73595154	0.002633582	3.269063462	0.090854889	5.259470197	0.023212752	-4.182875791	0.063290972
200	YPD+AA	p2-D8	D	greater	greater	greater	greater	same	23.27179179	0.006948208	33.45971208	0.000832365	9.779097795	0.02674749	6.83459914	0.027831785	3.061214359	0.100342477
200	YPD+AA	p2-G5	D	same	greater	same	greater	same	4.847835418	0.064677178	278.3800082	0.000671183	0.418018772	0.359456054	9.900864419	0.015716231	1.483848889	0.140243186
200	YPD+AA	p2-G8	D	greater	greater	less than	same	greater	13.95241915	0.022773786	73.16295146	0.00112307	-88.47567003	0.000107799	1.392792067	0.178398396	7.807180548	0.009358292
200	YPD+AA	p2-H7	D	greater	greater	same	greater	same	10.63231653	0.005618817	13.35448511	0.00329477	4.687478607	0.06687288	15.73898157	0.002006794	2.713685346	0.112237507
200	YPD+AA	p3-A5	D	greater	greater	greater	same	same	10.53897833	0.009240984	36.33751706	0.00079235	6.658956541	0.01550527	1.447801387	0.190886958	0.386679049	0.374439723
200	YPD+AA	p3-A8	D	greater	greater	same	greater	greater	19.84925512	0.00261744	23.68158832	0.003529662	0.121127891	0.459542077	21.69436125	0.003802418	6.627148142	0.029518407
200	YPD+AA	p3-B7	D	greater	greater	same	greater	greater	16.27129622	0.005158423	62.62540347	0.00336328	3.536363047	0.087694086	10.02014501	0.014262209	5.179617465	0.024072132
200	YPD+AA	p3-C6	D	greater	greater	same	greater	same	32.36535395	0.001731815	12.42548884	0.021307688	4.260712132	0.051426391	11.93099777	0.024292354	-2.087184639	0.12523173
200	YPD+AA	p3-D5	D	greater	greater	same	same	greater	17.47610017	0.003579259	65.29229167	0.004830687	3.186330955	0.07337812	0.225200393	0.425739157	15.10458558	0.011578458
200	YPD+AA	p3-D8	D	greater	greater	greater	less than	greater	13.67877774	0.020425142	36.53630561	0.002229642	18.53988524	0.01551163	-10.5809325	0.01390187	12.1768464	0.025181359
200	YPD+AA	p3-F6	D	greater	greater	greater	same	greater	19.5513566	0.016237552	18.37042036	0.013412384	4.356664033	0.04114913	-1.630131845	0.172319795	16.01039827	0.014276951
200	YPD+AA	p3-G5	D	greater	greater	same	same	greater	36.36768474	0.006939391	18.18436997	0.005642031	3.113268207	0.065951741	-0.540529496	0.324583127	37.15890449	0.005155596
200	YPD+AA	p3-G8	D	greater	greater	same	greater	greater	13.32362864	0.020271635	27.66010633	0.007675841	-1.170618532	0.18752526	14.23865298	0.015144479	23.93329447	0.001580542
200	YPD+AA	p3-H7	D	greater	greater	same	less than	greater	18.05722719	0.001535679	14.8779293	0.003416662	1.490401193	0.153095696	-10.66929007	0.027958429	6.198129142	0.016107308
200	YPD+AA	p4-A5	D	greater	greater	greater	greater	greater	22.0185232	0.012998265	41.04239248	0.000423756	10.42312451	0.014308595	22.51345089	0.001918354	10.18977787	0.028795319
200	YPD+AA	p4-A8	D	greater	greater	same	greater	same	12.14947329	0.00396278	12.5061382	0.025008975	2.832437241	0.076699647	58.77433231	0.000326457	4.178607731	0.071510725
200	YPD+AA	p4-B7	D	greater	greater	same	same	less than	57.1826561	0.000160576	31.07851037	0.000901128	0.698624188	0.293388428	-0.287359643	0.4047448	-5.882182673	0.019069655
200	YPD+AA	p4-C6	D	greater	greater	same	less than	greater	16.00755437	0.003421558	45.08585959	0.000433987	2.456311781	0.093109516	-20.82886068	0.004650575	8.80274188	0.022951255
200	YPD+AA	p4-D5	D	greater	same	same	same	greater	26.41144896	0.008717106	5.073241876	0.060094524	3.982732298	0.064514187	1.706554498	0.124476124	4.990624038	0.037240456
200	YPD+AA	p4-F6	D	greater	greater	greater	same	greater	11.82875153	0.017014081	137.8959857	5.14E-05	7.639778662	0.03587478	3.718542304	0.082457779	19.5798982	0.01219917
200	YPD+AA	p4-G8	D	greater	greater	same	same	greater	12.94991505	0.024076604	96.17119763	6.84E-05	-3.429268557	0.086469143	3.528488974	0.079953246	11.81239031	0.021557001
200	YPD+AA	p4-H7	D	greater	greater	same	greater	greater	10.83598463	0.022474117	39.99815702	0.000683849	5.868173924	0.05304406	25.56708863	0.004832255	6.609645752	0.013684711
200	YPD+AA	p5-A5	D	greater	greater	greater	greater	greater	42.310362	0.002896866	37.44857456	0.000357488	4.201594686	0.026425228	4.018664216	0.04064962	29.09429149	0.000739604
200	YPD+AA	p5-A8	D	greater	greater	same	greater	greater	27.97307646	0.008251421	34.45125214	0.00549272	3.521431222	0.075813855	13.16990535	0.003392999	11.23520644	0.018712935
200	YPD+AA	p5-B7	D	greater	greater	same	greater	same	9.73689726	0.005608732	36.65012408	0.000967663	-4.64716638	0.057743383	6.078085036	0.013021654	1.136468637	0.223667128
200	YPD+AA	p5-C6	D	greater	greater	same	same	same	11.26933931	0.005628887	70.14445047	0.000467834	-0.472352421	0.358018732	1.507006782	0.141543851	1.670303631	0.157688644
200	YPD+AA	p5-D8	D	greater	greater	same	less than	greater	38.28401106	0.007892454	19.83483137	0.009244898	4.928742759	0.050427545	-70.77969051	0.003742088	10.13479702	0.024219328
200	YPD+AA	p5-F6	D	greater	greater	less than	less than	greater	7.363993583	0.019305342	52.38916705	0.005024584	-31.39609824	0.008555812	-24.90872658	0.00188013	7.637223598	0.009637819
200	YPD+AA	p5-G5	D	greater	greater	same	same	greater	19.15932023	0.01610072	48.27274846	0.004885175	2.930675555	0.104604236	2.493114802	0.065645248	4.281333243	0.029428337
200	YPD+AA	p5-G8	D	greater	greater	same	greater	less than	6.177793967	0.02364229	34.32974132	0.009266589	1.958643437	0.113548155	20.72870919	0.00584327	-12.30124094	0.004609447
200	YPD+AA	p5-H7	D	same	greater	greater	same	same	4.364560465	0.070208873	186.453956	0.000256127	26.33072063	0.01091338	1.109587497	0.215826686	2.897441097	0.105649787
200	YPD+AA	p6-A5	D	same	greater	same	same	same	3.619676936	0.076952317	7.967174518	0.035476302	0.438587121	0.355975302	-1.817817393	0.121214654	-2.305304604	0.082261358
200	YPD+AA	p6-D5	D	greater	greater	same	greater	less than	9.280577471	0.008470552	120.6358267	0.002617925	1.662798003	0.137308195	7.322419405	0.011978125	-12.26894891	0.01239491
200	YPD+AA	p6-D8	D	greater	greater	greater	same	greater	33.02540253	0.00722059	53.69140829	0.000252617	13.66671544	0.0065621	-2.46082885	0.117650163	5.660866669	0.018478487
200	YPD+AA	p6-F6	D	greater	greater	less than	greater	same	6.530170134	0.042026482	44.66326001	0.001236692	-36.37499861	0.000577874	31.91026771	0.002496493	1.136679644	0.229527148
200	YPD+AA	p6-G8	D	greater	greater	greater	greater	same	15.08289027	0.00620161	31.52702546	0.000511454	5.020803991	0.049027363	16.19653355	0.010760007	1.927701995	0.150391887
200	YPD+AA	p6-H7	D	greater	greater	same	same	same	5.144422379	0.049703041	74.0510465	0.001520354	-4.229372385	0.073867314	1.537085785	0.167909399	0.147087077	0.449569128
200	YPD(37C)	p7-C10	H	same	same	same	same	same	0.707907869	0.289941171	0.893545122	0.235695029	0.152562674	0.44680355	1.231915241	0.213334922	0.49027477	0.337099414
200	YPD(37C)	p7-D10	H	greater	same	greater	same	greater	9.222740905	0.012515349	2.991280326	0.063187437	14.69879547	0.021547184	-0.070910027	0.477461785	17.81292752	0.00416381
200	YPD(37C)	p7-E12	H	same	same	same	same	greater	2.82727913	0.107596071	2.86960964	0.09423117	0.669429753	0.292372636	-0.136027304	0.456722325	25.07363464	0.001862204
200	YPD(37C)	p7-F9	H	same	same	same	greater	greater	2.438470987	0.073001454	-0.695393219	0.282835095	-0.389307174	0.367891793	8.097798284	0.038777982	9.247043535	0.008647842
200	YPD(37C)	p7-G10	H	same	same	same	same	greater	2.644445562	0.077809721	2.336531325	0.074389937	0.259272086	0.411755634	-1.92822926	0.151859043	15.22009166	0.003722248
200	YPD(37C)	p7-G12	H	greater	same	same	same	greater	4.467027176	0.029808912	1.373745272	0.152485037	0.258166539	0.410773184	-0.078892079	0.472244242	16.74513659	0.001774965
200	YPD(37C)	p8-B2	H	greater	same	greater	same	greater	8.745248487	0.032648985	0.90974247	0.258822372	3.14494187	0.045047058	0.626555584	0.321698738	6.302723465	0.025434915
200	YPD(37C)	p8-C2	H	greater	same	greater	same	greater	6.987202869	0.020114967	-1.676789484	0.120447731	8.975932669	0.027756414	3.45006504	0.080070686	32.09989346	0.000538871
200	YPD(37C)	p8-C3	H	same	greater	same	same	greater	3.955193442	0.073127205	7.62729436	0.018678556	-0.587836868	0.325618272	-0.006120342	0.49789279	10.46949871	0.02423121
200	YPD(37C)	p8-C4	H	greater	greater	same	same	greater	6.904679018	0.014410714	3.228310944	0.047462848	1.900673354	0.151852973	-1.112004278	0.222014721	6.641310232	0.023716568
200	YPD(37C)	p8-D1	H	greater	same	greater	same	same	4.957831509	0.024830241	2.827027493	0.085986127	3.656870828	0.033778579	5.220197535	0.058111284	2.829415361	0.053444284
200	YPD(37C)	p8-D2	H	greater	same	greater	same	greater	5.25830679	0.021271563	0.263436417	0.412892527	3.344784977	0.039547942	1.578771079	0.176317216	5.000469647	0.034548268
200	YPD(37C)	p8-D3	H	same	same	same	same	greater	5.847599628	0.053028606	2.54662051	0.08251552	1.007241286	0.20993987	1.505624938	0.175429815	17.29193473	0.001925359
200	YPD(37C)	p8-E1	H	greater	same	same	same	greater	17.73370491	0.001594064	-1.126837293	0.205250205	0.74541026	0.295917739	-0.875258352	0.249898422	12.56780597	0.023444333
200	YPD(37C)	p8-E3	H	same	greater	same	same	same	1.137507821	0.229524305	11.25705758	0.009033563	-1.128084095	0.18845782	3.450169313	0.069801044	0.431671922	0.364288378
200	YPD(37C)	p8-F1	H	same	greater	same	same	same	2.607552053	0.078109684	4.243908684	0.045995968	1.190373267	0.208667167	0.181946739	0.437849543	4.509582064	0.069347644
200	YPD(37C)	p8-F2	H	same	same	same	same	same	-1.623590433	0.165765369	1.470360239	0.167953881	-1.125271659	0.191051886	-1.198930969	0.177047823	3.078790403	0.081744345
200	YPD(37C)	p8-F4	H	greater	same	same	same	same	5.80605165	0.015046961	0.970843247	0.253496499	4.983015385	0.056017292	-1.812764436	0.160460139	3.216297118	0.088477989
200	YPD(37C)	p8-G1	H	greater	greater	greater	same	greater	23.46008993	0.001192606	19.2622745	0.016134562	3.7252747	0.048030622	1.757236691	0.119153058	11.85315099	0.008203401
200	YPD(37C)	p8-G3	H	greater	same	same	greater	greater	283.2839784	0.000951122	3.913549878	0.063002205	2.646337451	0.078765506	17.58949118	0.004359869	88.51655786	0.00355581
400	YPD	p1-A7	D	greater	greater	same	greater	greater	6.367190853	0.048924026	14.37495966	0.002467155	3.845048084	0.077121372	8.734527268	0.029148118	11.56910419	0.009141472
400	YPD	p1-B6	D	greater	greater	same	same	same	3.733518535	0.042659169	47.44937984	0.001240781	4.947031014	0.062383369	-0.81514148	0.251246248	2.859433387	0.085001968
400	YPD	p1-C8	D	greater	greater	greater	greater	greater	26.39009576	0.006352586	53.65025947	0.000200101	14.13646612	0.019331437	8.011206543	0.037981419	15.30678406	0.019942303
400	YPD	p1-E6	D	greater	greater	same	greater	same	27.30899945	0.004119686	152.409904	0.001785209	4.573827751	0.068258575	7.256320592	0.010646194	1.38405532	0.198581701
400	YPD	p1-F8	D	greater	greater	greater	greater	greater	36.88532944	0.005932088	154.2266739	0.000362513	7.146831205	0.025131822	8.377898001	0.037536788	47.78675868	0.005383058
400	YPD	p1-G7	D	greater	greater	greater	greater	greater	14.42998691	0.02171294	30.85810578	0.000969522	7.854101275	0.039870133	14.36958366	0.005171906	9.149593509	0.028013838
400	YPD	p1-H6	D	greater	greater	greater	greater	greater	23.26514456	0.005645823	34.34537332	0.000582044	12.35857772	0.010899044	4.052462143	0.029485273	9.149953322	0.010662923
400	YPD	p2-C8	D	greater	greater	same	greater	greater	10.41814152	0.005446262	13.13684414	0.015489275	4.112431269	0.074506081	31.36449838	0.00233347	5.738746167	0.049310984
400	YPD	p2-E6	D	greater	greater	greater	same	greater	23.47142427	0.005792943	52.50760327	0.000707788	9.469642136	0.016899492	0.699335929	0.278365699	37.91318815	0.002454966
400	YPD	p2-F5	D	greater	greater	greater	same	greater	26.24416298	0.002133639	61.85186015	0.002020242	9.017577091	0.032388485	-2.086019806	0.142077378	6.016223128	0.042143597
400	YPD	p2-F8	D	greater	greater	same	same	greater	9.631473823	0.011410779	83.69437216	0.001369421	4.068736819	0.061061101	-3.435226283	0.074065944	11.30146328	0.026765726
400	YPD	p2-G7	D	greater	greater	greater	greater	greater	19.22493134	0.008601996	23.91130664	0.001682786	6.377339823	0.035493753	9.225424268	0.028270828	11.72536792	0.004261482
400	YPD	p2-H6	D	greater	greater	greater	same	greater	16.74470498	0.003176106	23.82730198	0.011586932	5.459285436	0.043982992	4.899192316	0.063741078	18.92904122	0.014885839
400	YPD	p3-A7	D	greater	greater	less than	same	same	3.999749019	0.028980955	10.77068269	0.009079562	-6.185496918	0.024109447	1.819907645	0.134486963	0.927496489	0.259403375
400	YPD	p3-B6	D	greater	greater	same	greater	same	6.792579867	0.025583908	40.59657362	0.00093859	1.415189307	0.146985277	8.50893108	0.012021715	2.28737523	0.074769197
400	YPD	p3-E6	D	greater	greater	greater	same	greater	9.448226423	0.007133488	82.96271657	0.003456528	7.295831096	0.019014016	3.085695287	0.075212594	11.65623449	0.005405846
400	YPD	p3-E7	D	greater	greater	same	same	same	7.605146963	0.008578719	49.57648251	0.005949706	1.745522267	0.164114476	-1.661271616	0.163412904	2.948263915	0.067832101
400	YPD	p3-F5	D	greater	greater	greater	same	same	12.10711656	0.015913584	137.6794812	0.002025648	4.242891452	0.03306194	2.268689828	0.087567562	3.298455383	0.067165636
400	YPD	p3-F8	D	greater	greater	greater	greater	greater	7.79728017	0.021327777	25.81354504	0.002428582	5.234895742	0.034816285	8.891375397	0.018555998	6.761574254	0.015813137
400	YPD	p3-G7	D	greater	greater	greater	less than	greater	286.5129507	0.000103334	129.463157	0.000924119	7.815622848	0.008003637	-6.333086648	0.012052164	33.18165703	0.002890203
400	YPD	p3-H6	D	greater	greater	same	greater	greater	35.76118079	0.003073516	29.52031766	0.008160066	4.875675157	0.061011154	5.569137767	0.026734925	9.747761114	0.013759364
400	YPD	p4-A7	D	greater	greater	same	greater	greater	19.38179549	0.013783996	24.57369756	0.000828417	1.190574199	0.218006923	5.668137115	0.033452069	12.94865786	0.01796705
400	YPD	p4-B6	D	greater	greater	same	greater	less than	26.65231295	0.009102338	34.19596365	0.00506002	3.605871137	0.072729151	28.53576086	0.004087274	-5.484334875	0.021855045
400	YPD	p4-C8	D	greater	greater	same	greater	greater	16.36908299	0.003841533	18.63253487	0.001512662	3.40028977	0.069038425	13.46827189	0.013158205	5.272942034	0.049763379
400	YPD	p4-E6	D	greater	greater	same	same	same	18.4343541	0.015406944	93.9865869	0.002556647	1.905739609	0.152608102	-1.814474539	0.159822519	1.332633707	0.203921641
400	YPD	p4-E7	D	greater	greater	same	greater	same	7.704025522	0.009985589	31.09497214	0.000747304	1.51410609	0.174859159	12.13637574	0.019151972	-0.669587196	0.309275417
400	YPD	p4-F8	D	greater	greater	same	same	greater	8.380841442	0.032514927	35.21738723	0.000449111	-1.45883885	0.191258621	3.169596075	0.050288941	8.757813982	0.018636338
400	YPD	p4-G7	D	greater	greater	greater	greater	greater	4.45516611	0.041831139	21.39768244	0.012042731	6.575748177	0.047508373	10.71918539	0.022077986	4.091625886	0.027605171
400	YPD	p4-H6	D	greater	greater	greater	same	greater	6.87528724	0.045665839	38.21907518	0.005416536	4.850330077	0.020564163	3.685608172	0.084257829	6.032006941	0.048839486
400	YPD	p5-A7	D	greater	greater	greater	same	greater	6.14488851	0.0280792	16.78984258	0.00178151	8.83800682	0.033842046	2.128223697	0.08431745	3.33772313	0.040557149
400	YPD	p5-B6	D	greater	greater	same	less than	same	27.91431641	0.011386875	19.16699155	0.014201016	2.864018671	0.081611828	-6.472852902	0.013635444	-5.638768573	0.055271062
400	YPD	p5-C8	D	greater	greater	greater	greater	greater	14.42609682	0.011554932	23.08096989	0.007146735	6.629805447	0.046637148	8.220578601	0.036248215	70.07358548	0.000638485
400	YPD	p5-E6	D	greater	greater	greater	same	greater	12.9954004	0.024420687	158.981935	9.95E-05	9.989575649	0.022887154	2.793785804	0.107779677	19.2064747	0.002006117
400	YPD	p5-E7	D	greater	greater	same	same	greater	49.05279529	0.004806081	20.74107743	0.007638856	0.799377015	0.269042789	1.56168493	0.163246383	11.56604398	0.025326322
400	YPD	p5-F8	D	greater	greater	greater	same	same	9.849006373	0.005225506	258.3252536	3.76E-05	8.471939414	0.006969574	1.046492928	0.234530493	1.382507334	0.195585484
400	YPD	p6-A7	D	greater	greater	greater	greater	greater	9.894416722	0.010869676	85.57750946	0.002579096	71.91452755	0.003389582	9.875264024	0.026556654	9.187261098	0.005873002
400	YPD	p6-B6	D	greater	greater	less than	same	same	57.20180647	0.000467822	25.94820527	0.002755657	-5.755761055	0.022997905	-2.422075473	0.118474133	0.475597248	0.341676076
400	YPD	p6-C8	D	greater	greater	greater	greater	same	14.04348364	0.00326431	39.14923276	0.000345938	11.9082464	0.004674285	28.45506719	0.004812196	0.271112288	0.41553953
400	YPD	p6-E6	D	greater	greater	greater	same	greater	25.69217897	0.008469154	21.58064154	0.01366636	19.87135104	0.001439935	2.595582053	0.091998591	11.85659731	0.010691149
400	YPD	p6-E7	D	greater	greater	greater	same	greater	11.33137266	0.025901623	39.37076335	0.002578091	6.079817313	0.044303172	1.156834067	0.196427841	11.53009765	0.027072449
400	YPD	p6-F5	D	greater	greater	same	greater	greater	13.08544993	0.013508643	188.5544275	3.83E-05	2.474694729	0.068102161	41.42718028	0.000675263	21.46423859	0.001383873
400	YPD	p6-G7	D	greater	greater	same	same	greater	6.667572513	0.018248689	28.69655368	0.010912517	4.468331671	0.055522561	-2.164245378	0.116904131	5.399814979	0.038509075
400	YPD	p6-H6	D	greater	greater	same	same	same	15.36778562	0.020682761	24.29913841	0.000953952	3.523499795	0.069298667	-0.173792807	0.444858997	0.510696162	0.349666014
400	YPD(37C)	p7-A7	D	greater	greater	greater	same	greater	16.51045697	0.003712598	87.86092146	0.001130688	59.17330558	0.000188438	-0.89190581	0.240255382	44.33909511	0.000964057
400	YPD(37C)	p7-B5	D	same	same	greater	less than	greater	2.126553318	0.126867021	1.251501675	0.175902124	6.333540405	0.038673713	-5.260379539	0.025805825	11.72312909	0.01639982
400	YPD(37C)	p7-B6	D	greater	same	greater	same	greater	13.61451653	0.006167212	2.6518043	0.11237831	22.56804801	0.000979064	-2.70541206	0.085018625	72.58458743	0.000263295
400	YPD(37C)	p7-B7	D	greater	greater	greater	same	greater	31.02240288	0.000801649	13.71169833	0.006523743	3.847303606	0.034487249	1.637911348	0.146575032	18.82006893	0.001829285
400	YPD(37C)	p7-B8	D	greater	greater	greater	same	greater	8.627000145	0.007241995	4.435468348	0.041743201	14.28818936	0.019752236	-0.686599035	0.303364638	12.02743052	0.012052184
400	YPD(37C)	p7-C6	D	greater	greater	greater	same	greater	10.4549335	0.005150777	101.1195206	0.000140169	13.58218414	0.01668142	-0.030719383	0.490056366	13.73520231	0.007089797
400	YPD(37C)	p7-C8	D	greater	same	greater	same	greater	14.7238944	0.020884129	3.51633583	0.054546806	6.28515624	0.032009944	-3.306639662	0.089333018	8.222671542	0.009292118
400	YPD(37C)	p7-D5	D	same	same	greater	same	greater	-0.508762293	0.3498508	0.542516692	0.340613794	6.454480622	0.040148369	-0.371713987	0.381260942	21.48298504	0.004671335
400	YPD(37C)	p7-D6	D	same	same	greater	less than	greater	4.098845069	0.074393309	0.290790653	0.399425223	6.452894473	0.041956368	-24.50665406	0.001806474	7.445151191	0.04162867
400	YPD(37C)	p7-E5	D	greater	same	greater	less than	greater	15.91618853	0.017334204	-0.576855024	0.333348089	13.52721386	0.004499974	-11.55266244	0.006171582	14.06571651	0.022027403
400	YPD(37C)	p7-E8	D	greater	greater	greater	less than	greater	7.526745876	0.038351525	9.921918995	0.005804523	7.084295706	0.018325475	-4.496526871	0.040160605	14.52269525	0.013425508
400	YPD(37C)	p7-F5	D	same	greater	same	same	greater	1.472803078	0.149687479	8.48427167	0.009411482	2.148437186	0.137119585	-0.260175389	0.418795871	4.631678996	0.039479087
400	YPD(37C)	p7-F7	D	greater	same	greater	less than	greater	16.36616273	0.012613628	-1.007260573	0.237189446	17.08696931	0.015763707	-6.464138304	0.011643886	55.07101882	0.001377935
400	YPD(37C)	p7-F8	D	same	greater	greater	same	greater	2.356700437	0.094959155	9.092334372	0.024099521	17.93318392	0.017488678	3.730921851	0.082918638	8.563268029	0.031973828
400	YPD(37C)	p7-G5	D	greater	greater	greater	same	greater	5.445021808	0.020063029	6.313574197	0.042668583	15.84816376	0.01253865	-0.18637585	0.437974261	16.42569793	0.004338212
400	YPD(37C)	p7-G7	D	greater	same	same	less than	greater	9.216087956	0.024212335	3.537973864	0.087673283	2.042609994	0.095577592	-4.29039004	0.038335057	9.115602018	0.006215144
400	YPD(37C)	p7-H7	D	greater	greater	greater	same	greater	13.70817502	0.003554923	11.63581067	0.003947035	6.923950462	0.015074864	-2.109638284	0.136775453	9.942460972	0.020512403
400	YPD(37C)	p7-H8	D	greater	greater	greater	same	greater	13.08346849	0.010613373	35.80741448	0.002877848	35.02245704	0.00076976	-3.056574565	0.065977882	81.28290202	0.000124678
400	YPD(37C)	p8-A7	D	same	greater	greater	less than	greater	3.420034397	0.0575755	5.217582432	0.033582373	7.969623271	0.013536229	-4.325565596	0.025565769	18.85310342	0.016861906
400	YPD(37C)	p8-A8	D	same	same	same	same	greater	5.402937224	0.054033437	-1.065054689	0.239645298	3.903078213	0.061454894	-4.142347923	0.063420945	9.765251873	0.012938604
400	YPD(37C)	p8-B5	D	greater	greater	greater	less than	greater	19.91614471	0.00910552	19.48205393	0.001363845	19.76239105	0.003954316	-5.907426481	0.049006536	42.53388087	0.000389464
400	YPD(37C)	p8-B6	D	greater	same	greater	less than	greater	10.79087232	0.019189283	-0.933321049	0.229790683	18.14817282	0.001854558	-31.4782287	0.006265778	9.107943703	0.032345803
400	YPD(37C)	p8-B7	D	greater	greater	greater	same	greater	3.585269965	0.034910892	8.571203987	0.024023467	11.06508046	0.025107648	-3.395349172	0.090528465	30.33193499	0.002016821
400	YPD(37C)	p8-C6	D	same	same	greater	greater	greater	3.631493826	0.076920775	3.147078103	0.097720466	5.052940447	0.044411717	6.046395094	0.019684443	8.860027729	0.034524083
400	YPD(37C)	p8-C7	D	same	same	greater	same	greater	3.141264952	0.086700809	2.708082579	0.110685694	5.802165635	0.043228345	-3.882756814	0.055919303	14.53372947	0.017394127
400	YPD(37C)	p8-C8	D	greater	same	greater	same	same	9.672174821	0.009226447	1.775500375	0.163041947	5.420874875	0.045448857	-2.139127853	0.094515106	2.519937254	0.069806955
400	YPD(37C)	p8-D5	D	greater	same	greater	same	greater	7.211790533	0.012925237	-0.719231791	0.282141172	7.798465027	0.038398975	-0.8729994	0.249254724	8.513935973	0.01621543
400	YPD(37C)	p8-D6	D	greater	greater	greater	same	greater	8.581389231	0.036839405	3.138486128	0.044257997	17.52605367	0.016120844	-0.49326836	0.352122808	29.36623659	0.001376334
400	YPD(37C)	p8-D8	D	same	greater	greater	same	greater	2.242256588	0.119920847	5.229759036	0.041203076	248.6383411	0.000832141	-0.462142937	0.362059365	12.17097741	0.005048795
400	YPD(37C)	p8-E5	D	greater	same	greater	less than	greater	17.61509727	0.001617405	-0.285877429	0.402220275	5.304544142	0.026714397	-6.345392578	0.046061922	29.93387679	0.002037944
400	YPD(37C)	p8-E6	D	same	same	greater	same	greater	3.631017604	0.083090165	1.08624008	0.234775641	6.110566942	0.036167641	-3.583510235	0.077899796	13.73354709	0.01893209
400	YPD(37C)	p8-E7	D	greater	same	greater	less than	greater	9.079728993	0.011330339	3.726940336	0.077468735	4.341325771	0.025637129	-4.100595954	0.030312652	11.46558257	0.020154869
400	YPD(37C)	p8-E8	D	same	greater	same	same	greater	3.277292161	0.061999515	5.066687267	0.048544009	1.348003499	0.159352496	0.412339914	0.37392737	4.787609618	0.024072165
400	YPD(37C)	p8-F5	D	greater	same	same	same	greater	30.00029864	0.003021598	2.964702242	0.085625163	3.788899537	0.051106096	-3.913273045	0.053121189	12.97233554	0.011410188
400	YPD(37C)	p8-F6	D	greater	same	greater	same	greater	3.2882374	0.044098904	1.927096049	0.152052832	3.690340713	0.04408111	1.561774294	0.167872343	5.949687398	0.04180044
400	YPD(37C)	p8-F7	D	greater	greater	greater	same	greater	17.39731384	0.015867945	12.49838281	0.022150225	24.15086518	0.010028671	1.775888002	0.158844988	32.23038417	0.001371181
400	YPD(37C)	p8-F8	D	same	same	greater	same	greater	3.528662429	0.075473167	2.695071659	0.111469469	22.79928926	0.013365614	-0.073407456	0.476674646	16.64961893	0.003049769
400	YPD(37C)	p8-G5	D	greater	same	greater	less than	greater	24.00083837	0.01231409	-1.940559005	0.150089623	7.226971212	0.043043291	-4.49425941	0.023331486	47.54638611	0.000223606
400	YPD(37C)	p8-G8	D	greater	same	same	same	greater	8.541214222	0.029009429	0.56402143	0.332440464	3.862647447	0.080266259	-1.09737058	0.211065789	14.5149572	0.013268574
400	YPD(37C)	p8-H5	D	same	same	greater	same	greater	3.92722492	0.068852096	1.419638479	0.192936316	10.84791874	0.011095783	-1.265119829	0.166711927	152.4004621	2.37E-05
400	YPD(37C)	p8-H6	D	greater	greater	same	same	greater	6.708230023	0.011185494	27.10810404	0.006230747	3.439238249	0.085672882	0.121868615	0.458793291	56.93459655	0.003198694
400	YPD(37C)	p8-H7	D	greater	same	same	less than	greater	6.947333336	0.044829102	1.468779612	0.177915578	3.281672819	0.053949276	-5.720924203	0.042949665	48.76430135	0.000210589
400	YPD+AA	p1-A5	D	greater	greater	same	same	greater	25.81968185	0.00971895	40.75967588	0.004418997	3.227217855	0.053818345	-0.080852933	0.474155717	7.980850834	0.020368447
400	YPD+AA	p1-B7	D	greater	greater	greater	same	greater	50.3258956	0.001136845	82.34651249	0.000253363	8.990595207	0.027899612	-2.147440662	0.137968918	19.48532792	0.001315076
400	YPD+AA	p1-D5	D	same	greater	less than	same	greater	1.975390354	0.143068157	47.66193549	0.000325241	-8.14926694	0.038433871	-3.023466168	0.06095516	3.541731091	0.041197605
400	YPD+AA	p1-D8	D	same	greater	same	less than	greater	2.688083713	0.101908939	16.50371738	0.017899337	-5.065113692	0.060659693	-8.012621686	0.015374372	9.772791764	0.005209665
400	YPD+AA	p1-G5	D	greater	greater	greater	greater	greater	58.40710114	0.0016266	32.89043248	0.002847998	9.281788513	0.006706311	6.112018885	0.030486924	9.89168856	0.025255843
400	YPD+AA	p1-G8	D	greater	greater	greater	less than	greater	42.0911634	0.007558492	38.23655808	0.001192013	41.35476581	0.003255158	-6.491231733	0.045976436	20.650355	0.015322114
400	YPD+AA	p1-H7	D	greater	greater	same	same	greater	10.99222563	0.00421579	120.9025125	0.000493152	5.642758895	0.055363863	1.837989271	0.136832938	34.90462289	0.001930649
400	YPD+AA	p2-A5	D	greater	greater	same	less than	greater	9.873576062	0.013034863	29.15779481	0.001109383	-2.468309147	0.120312828	-32.51600364	0.004120789	20.21815519	0.001965314
400	YPD+AA	p2-A8	D	greater	greater	same	greater	same	52.10920965	0.006009037	37.96372515	0.000792751	1.240668731	0.178624396	14.3778322	0.013712283	4.817985911	0.061383757
400	YPD+AA	p2-B7	D	greater	greater	less than	less than	greater	9.028181214	0.006928039	45.53166839	0.001932973	-7.67437299	0.008509318	-25.09044142	0.009246537	19.31534809	0.007331174
400	YPD+AA	p2-D5	D	greater	greater	same	same	greater	14.41614233	0.00824602	49.9682962	0.000964137	1.669715237	0.169276593	-1.31678583	0.190678018	7.715215459	0.031772058
400	YPD+AA	p2-D8	D	greater	greater	greater	same	greater	26.03624348	0.000772501	41.89346095	0.000306368	24.43056205	0.004433391	-4.648413384	0.053725433	6.543736062	0.048269942
400	YPD+AA	p2-G5	D	greater	greater	same	greater	greater	6.117038268	0.039239211	48.10098809	0.006566814	0.852491564	0.242224252	6.254101107	0.030143438	10.25432686	0.004992074
400	YPD+AA	p2-G8	D	greater	greater	less than	same	same	94.60831003	0.003349784	85.57689727	0.000596084	-10.816857	0.029284042	-3.832012427	0.078148666	2.02996146	0.096957302
400	YPD+AA	p2-H7	D	greater	greater	greater	greater	greater	27.21134167	0.001046052	26.73915012	0.006029947	9.535881004	0.005416648	18.87861006	0.0013996	43.40390302	0.006440849
400	YPD+AA	p3-A5	D	greater	greater	greater	same	greater	17.96504323	0.01756912	52.9346623	0.000182148	16.04280547	0.0126207	2.446540987	0.067901867	22.84060486	0.012716587
400	YPD+AA	p3-A8	D	greater	greater	greater	greater	greater	27.70574836	0.000789841	30.14512855	0.00267442	12.25438887	0.021727376	23.50640014	0.013275962	7.539917035	0.027000552
400	YPD+AA	p3-B7	D	greater	greater	less than	less than	greater	15.0797679	0.005524794	104.0250169	0.001216944	-171.4171282	0.001467739	-5.543782634	0.042835062	15.31989183	0.018586657
400	YPD+AA	p3-C6	D	greater	greater	greater	greater	same	13.89447828	0.020143309	39.00785888	0.001097684	4.02834151	0.030000943	12.08548836	0.026277229	-0.165394491	0.44436861
400	YPD+AA	p3-D5	D	greater	greater	greater	less than	greater	51.67145703	0.002503959	1781.974656	1.66E-07	7.253274592	0.031915502	-5.253122016	0.017390992	28.75565123	0.007840763
400	YPD+AA	p3-D8	D	greater	greater	greater	less than	greater	13.50439415	0.021681889	40.50337602	0.003472286	17.45388305	0.002266071	-24.16583789	0.002799809	22.23332649	0.004906105
400	YPD+AA	p3-F6	D	greater	greater	greater	less than	greater	30.98503624	0.010240069	22.19007377	0.006581675	9.102284048	0.023825379	-7.822547491	0.009635143	18.78597021	0.016927929
400	YPD+AA	p3-G5	D	greater	greater	greater	less than	greater	24.23953104	0.002695094	52.05943322	0.00608732	7.589669406	0.034242844	-10.84566267	0.028819377	122.364677	0.000540127
400	YPD+AA	p3-G8	D	greater	greater	less than	less than	greater	39.31626537	0.000355036	32.0580897	0.004155046	-20.48549135	0.004659544	-21.13043702	0.014515265	30.09135378	0.002467938
400	YPD+AA	p3-H7	D	greater	greater	greater	less than	greater	23.32123757	0.001289478	22.229546	0.007730543	6.995632266	0.024676446	-18.03265135	0.015783275	34.33677187	0.006251807
400	YPD+AA	p4-A5	D	greater	greater	greater	greater	greater	24.35417169	0.000864185	97.34009381	0.0020448	33.14765414	0.000647028	5.397073748	0.03438566	25.60821078	0.000951246
400	YPD+AA	p4-A8	D	greater	greater	greater	greater	greater	28.42294332	0.010396565	21.02801135	0.013434382	9.418258789	0.02694216	5.009643983	0.047056977	13.31398148	0.004191172
400	YPD+AA	p4-B7	D	greater	greater	greater	less than	greater	97.38017479	5.99E-05	49.19582826	0.003710052	10.16349954	0.006325766	-19.24149646	0.003211945	11.42354989	0.006500346
400	YPD+AA	p4-C6	D	greater	greater	same	less than	greater	6.71415772	0.036366143	46.53280135	0.000272716	-2.391673379	0.097581333	-10.60842321	0.028800495	7.853217042	0.018139558
400	YPD+AA	p4-D5	D	greater	greater	greater	same	greater	42.50884352	0.001544884	7.260636176	0.042212891	14.1418902	0.017474665	-2.332929469	0.080419618	14.79354643	0.020361358
400	YPD+AA	p4-F6	D	greater	greater	greater	same	greater	18.67186613	0.017014537	234.4309547	0.000106517	16.93424286	0.006279029	-4.683003414	0.066849664	67.11253536	0.001614369
400	YPD+AA	p4-G8	D	greater	greater	same	same	same	9.794475136	0.006658186	166.4126224	0.000239132	-1.576346427	0.179442221	-1.162772005	0.182732672	4.831313746	0.063764393
400	YPD+AA	p4-H7	D	greater	greater	greater	same	greater	18.61992268	0.007255836	49.07314932	0.000526498	8.913807324	0.035490734	-5.900257996	0.052745883	38.82009962	0.008105292
400	YPD+AA	p5-A5	D	greater	greater	greater	less than	greater	138.6930416	3.04E-05	57.07784911	0.002052219	7.3858122	0.011564595	-5.95232184	0.029544115	45.50034139	0.000241584
400	YPD+AA	p5-A8	D	greater	greater	greater	greater	greater	58.62877767	0.001039595	26.98245473	0.000895449	5.292057863	0.049885559	11.46631204	0.013532718	9.83570688	0.029827424
400	YPD+AA	p5-B7	D	greater	greater	same	same	same	9.235670324	0.005973733	31.65451668	0.000505114	-3.722453597	0.082474497	-1.942884601	0.149519229	4.496041405	0.069441084
400	YPD+AA	p5-C6	D	greater	greater	same	same	greater	12.69768943	0.003167726	41.50153387	0.001422619	2.092600363	0.136707079	2.492951337	0.065260523	14.60589443	0.005710667
400	YPD+AA	p5-D8	D	greater	greater	greater	less than	greater	20.75031687	0.00714409	71.53153574	0.000406752	10.90211464	0.022397485	-10.11692005	0.031240747	26.72877834	0.002713763
400	YPD+AA	p5-F6	D	greater	greater	less than	less than	greater	3.42420505	0.037970528	326.6893596	0.000641048	-14.77002399	0.021466159	-11.569825	0.026335987	12.52268204	0.023024758
400	YPD+AA	p5-G5	D	greater	greater	greater	less than	greater	38.29005658	0.008275265	344.0600819	0.000536456	40.4599912	0.007610322	-41.49020639	0.000564016	32.46332956	0.008147877
400	YPD+AA	p5-G8	D	greater	greater	same	greater	less than	8.957377743	0.006340386	41.20792255	0.007721268	1.057004249	0.226315262	18.41835595	0.015733437	-11.3064129	0.009185489
400	YPD+AA	p5-H7	D	same	greater	greater	same	greater	5.878788303	0.053571099	154.3563758	2.79E-05	40.7993709	0.007698059	-0.331118884	0.390613302	8.58551756	0.03636272
400	YPD+AA	p6-A5	D	same	greater	greater	same	greater	5.459668345	0.055246089	7.353432601	0.041817211	7.705512594	0.024210057	-1.161896241	0.222021946	4.294120756	0.025205859
400	YPD+AA	p6-D5	D	greater	greater	same	same	same	15.58451419	0.018542975	43.17452665	0.003243946	4.180217179	0.066885996	1.678178634	0.121359405	2.802556358	0.061256803
400	YPD+AA	p6-D8	D	greater	greater	greater	less than	greater	17.56826338	0.017482116	75.93226609	0.001028749	15.63310137	0.015039351	-9.03923229	0.012553076	22.59805068	0.001335841
400	YPD+AA	p6-F6	D	greater	greater	same	greater	greater	51.60096312	0.00325889	76.11491462	0.000665594	-5.071933588	0.060688248	15.58955018	0.002185496	7.502232411	0.019224863
400	YPD+AA	p6-G8	D	greater	greater	same	greater	same	24.98359372	0.000836511	51.30578591	0.006199094	-1.22933411	0.212022607	10.26706921	0.028221674	1.701884517	0.139863768
400	YPD+AA	p6-H7	D	same	greater	same	same	same	3.138188263	0.056856318	83.10451156	0.000949188	-4.8601304	0.064580398	-0.460845472	0.359597519	-1.193929706	0.200771606
400	YPD(37C)	p7-C10	H	same	greater	same	same	greater	3.925826085	0.079188687	3.612782166	0.036680515	1.670736028	0.161283013	2.354231544	0.100072587	5.402441921	0.034993005
400	YPD(37C)	p7-D10	H	greater	same	greater	same	greater	15.98583632	0.015994844	3.237002575	0.07180923	8.678332619	0.036514536	3.908513151	0.076181561	39.24571437	0.000349028
400	YPD(37C)	p7-E12	H	greater	greater	same	same	greater	9.833074687	0.031700462	6.685377295	0.012701483	3.468525086	0.073190079	0.974220311	0.217797952	28.17588266	0.004507359
400	YPD(37C)	p7-F9	H	greater	less than	greater	greater	greater	11.72763939	0.011946283	-3.946914779	0.044189133	6.112583626	0.012909117	34.6229624	0.008306802	15.6737866	0.012305965
400	YPD(37C)	p7-G10	H	greater	greater	same	greater	greater	7.404923552	0.01339863	4.90132411	0.020044321	2.935585836	0.051775839	65.17361802	0.000587445	24.79181411	0.012768411
400	YPD(37C)	p7-G12	H	greater	greater	same	same	greater	11.53941877	0.003888895	8.371127865	0.012712063	2.813017771	0.089117436	1.892029554	0.102436374	48.86204544	0.002801341
400	YPD(37C)	p8-B2	H	greater	greater	greater	greater	greater	10.99161109	0.017442978	81.53491055	0.000135044	6.017234153	0.039970385	6.578495498	0.045426267	10.3189378	0.030197167
400	YPD(37C)	p8-C2	H	greater	same	greater	greater	greater	14.60216348	0.005222556	1.86956281	0.101632872	5.522623756	0.035679134	5.230504691	0.043524032	58.97652262	0.000146552
400	YPD(37C)	p8-C3	H	greater	greater	same	same	greater	51.43273289	0.003831177	11.64228774	0.014088409	0.834795466	0.271134677	0.908283037	0.265274614	14.90287732	0.002302982
400	YPD(37C)	p8-C4	H	greater	greater	same	same	greater	6.826543857	0.026249056	13.43638625	0.021659326	2.794802993	0.062537163	0.29282866	0.406791878	6.16877375	0.027559771
400	YPD(37C)	p8-D1	H	greater	greater	greater	greater	greater	5.741007078	0.033970138	16.76765962	0.012288701	10.36115143	0.004609196	25.59314503	0.007847702	11.42973966	0.004176836
400	YPD(37C)	p8-D2	H	greater	greater	same	greater	greater	6.270690065	0.024329304	6.093397992	0.039669285	3.973790996	0.060408752	5.058693666	0.046852121	7.588607782	0.039250261
400	YPD(37C)	p8-D3	H	greater	greater	same	greater	greater	70.46463298	0.001107761	5.102082544	0.019244274	4.478554846	0.06853301	7.304783272	0.023305242	10.38554636	0.017247962
400	YPD(37C)	p8-E1	H	greater	greater	same	same	greater	11.21108134	0.019295335	6.60770486	0.044054411	1.73125276	0.117718471	-0.246533559	0.42179822	23.58953203	0.001224761
400	YPD(37C)	p8-E3	H	greater	greater	greater	same	greater	6.454877246	0.011586172	7.149451781	0.040147197	3.553606404	0.036996889	0.928596672	0.244457455	5.394484543	0.028567376
400	YPD(37C)	p8-F1	H	greater	greater	greater	same	greater	6.842718462	0.024642575	4.317805561	0.042824023	12.26868494	0.003759973	3.331310243	0.074330206	55.73494159	0.005087227
400	YPD(37C)	p8-F2	H	same	same	same	same	greater	3.22133644	0.090802525	-0.161498673	0.443313101	-0.421187783	0.367484491	1.986648442	0.125656476	13.21847635	0.023313288
400	YPD(37C)	p8-F4	H	greater	greater	greater	greater	greater	11.27536197	0.020857495	4.322323074	0.035634737	5.032525326	0.034329142	13.27694184	0.023924396	8.326971962	0.038021814
400	YPD(37C)	p8-G1	H	greater	same	same	greater	greater	13.32642622	0.017078008	1.128360514	0.230807015	5.319488514	0.05439971	3.145824835	0.044006453	19.62039882	0.013932882
400	YPD(37C)	p8-G3	H	greater	greater	greater	greater	greater	22.7267413	0.013907112	15.47397572	0.002636131	13.32658979	0.010173396	27.78645054	0.011438369	76.82933957	0.004135158
600	YPD	p1-A7	D	greater	greater	greater	greater	greater	24.97706449	0.010976877	11.18558533	0.008070465	18.06801592	0.012771171	5.513786246	0.035498338	22.91874849	0.00117515
600	YPD	p1-B6	D	greater	greater	same	same	greater	4.822349297	0.021688679	21.22917702	0.011673773	4.818368805	0.062188611	-1.547188459	0.138192101	5.787733827	0.040219519
600	YPD	p1-C8	D	greater	greater	greater	greater	greater	32.57328991	0.009769045	76.64171259	0.000247978	130.0616994	0.000759104	3.84987525	0.041268349	66.25387	0.002722332
600	YPD	p1-E6	D	greater	greater	same	greater	greater	36.34649426	0.003780265	36.57103109	0.006274996	3.617399253	0.08567657	5.86729011	0.016900816	118.1561311	0.000260482
600	YPD	p1-F8	D	greater	greater	greater	same	greater	28.29828169	0.000680413	26.49180469	0.010488807	7.53632579	0.019667727	1.158129268	0.190856462	27.60414725	0.001736067
600	YPD	p1-G7	D	greater	greater	greater	greater	greater	13.90816634	0.02263287	32.23423179	0.001219323	10.33284327	0.008129821	10.36412927	0.005777785	15.23759762	0.019017211
600	YPD	p1-H6	D	greater	greater	greater	greater	greater	22.42702389	0.001004781	56.73860522	0.00553647	9.917578633	0.008841927	16.4487021	0.007892727	16.2750864	0.002728097
600	YPD	p2-C8	D	greater	greater	greater	greater	greater	7.357313595	0.013349573	40.45640919	0.001672788	8.167084958	0.008009896	33.93754921	0.001046775	10.55698655	0.009801712
600	YPD	p2-E6	D	greater	greater	greater	same	greater	26.0638255	0.003940808	48.97910475	0.00052136	8.452897861	0.009984659	-0.251037747	0.421441415	29.41858758	0.00089676
600	YPD	p2-F5	D	greater	greater	greater	same	greater	14.22342659	0.015198134	21.79261879	0.007122284	36.2910162	0.000842896	-5.148964227	0.060878412	6.637397924	0.026671479
600	YPD	p2-F8	D	greater	greater	greater	less than	greater	10.64407151	0.00680817	24.52087711	0.009316725	6.821177417	0.032201462	-10.7173146	0.005672023	45.64167832	0.005285942
600	YPD	p2-G7	D	greater	greater	greater	greater	greater	18.72476202	0.001719975	28.18800501	0.00107939	29.45731152	0.000592716	4.785104791	0.020568857	28.20103167	0.001338165
600	YPD	p2-H6	D	greater	greater	greater	same	greater	37.54439951	0.002187094	24.94790717	0.011411612	25.74454506	0.006376197	3.814295199	0.080089219	148.1055422	0.000436
600	YPD	p3-A7	D	greater	greater	less than	same	greater	10.55970458	0.028508346	14.42080869	0.011624268	-5.767753174	0.022415718	0.447674666	0.362207456	6.757020443	0.04413792
600	YPD	p3-B6	D	greater	greater	greater	same	greater	20.55371817	0.010829966	36.92487766	0.005052281	5.21815365	0.031194854	-1.708142946	0.139426684	20.06206409	0.0091656
600	YPD	p3-E6	D	greater	greater	greater	less than	greater	23.64552625	0.01125928	186.4097528	0.001097981	21.30139108	0.001149841	-5.337864635	0.025572382	31.42801756	0.001412947
600	YPD	p3-E7	D	greater	greater	same	same	greater	12.52487861	0.015319837	13.64179505	0.01578606	3.500413032	0.078452311	-3.47364633	0.059341938	14.71072517	0.011053422
600	YPD	p3-F5	D	greater	greater	greater	same	greater	19.60790038	0.015988768	142.9828737	0.002031488	7.673354741	0.018836718	-1.907563325	0.147490886	15.43683639	0.016655049
600	YPD	p3-F8	D	greater	greater	greater	less than	greater	19.4234943	0.016245189	12.69397101	0.015128725	19.88526691	0.010600072	-26.07144093	0.001276977	21.29912194	0.00110024
600	YPD	p3-G7	D	greater	greater	greater	less than	greater	137.7484938	0.000248346	65.26538828	0.003920742	9.356073811	0.007251964	-5.155763464	0.046757618	31.38496101	0.00177733
600	YPD	p3-H6	D	greater	greater	same	same	greater	19.36267393	0.01379526	94.99037047	7.54E-05	6.04714983	0.050798537	2.680654278	0.066328157	23.67326277	0.011703659
600	YPD	p4-A7	D	greater	greater	greater	same	greater	16.12458485	0.004029363	24.04951908	0.002254462	11.50035581	0.017806516	1.751000974	0.155842214	43.10378198	0.000378131
600	YPD	p4-B6	D	greater	greater	greater	greater	greater	34.92764456	0.006086846	99.47104184	5.06E-05	7.190786957	0.03567189	13.6730542	0.019038387	7.365296939	0.017872467
600	YPD	p4-C8	D	greater	greater	greater	greater	greater	36.4894598	0.008652317	30.21182573	0.007823887	8.506033646	0.010763644	12.56901718	0.010764305	5.858015469	0.020309742
600	YPD	p4-E6	D	greater	greater	greater	less than	greater	22.462393	0.001056985	17.8558578	0.015769851	44.67830536	0.000751646	-41.63425947	0.003305701	49.3035956	0.000529213
600	YPD	p4-E7	D	greater	greater	greater	greater	greater	9.454690841	0.0233246	42.40875106	0.000428336	13.36141264	0.002797159	6.156494194	0.020320097	4.893126064	0.021356888
600	YPD	p4-F8	D	greater	greater	greater	same	greater	16.12419469	0.003242886	33.9430203	0.001638226	18.04104519	0.017593024	-3.935554335	0.055396647	62.55336796	0.000135369
600	YPD	p4-G7	D	greater	greater	greater	same	greater	19.7984532	0.002324445	25.40843694	0.001337056	9.842573341	0.031678074	-5.514137757	0.055977323	9.930237871	0.018156515
600	YPD	p4-H6	D	greater	greater	greater	same	greater	19.99208838	0.015195054	17.17673354	0.01750062	12.24757386	0.009623279	1.44444704	0.153547945	75.07899924	0.002380642
600	YPD	p5-A7	D	greater	greater	greater	same	greater	12.63863842	0.004298016	24.53415426	0.00271498	6.984621951	0.022052495	-2.224163574	0.09755409	13.24714781	0.00332521
600	YPD	p5-B6	D	greater	greater	same	less than	greater	44.99792754	0.007061024	12.73294592	0.004119727	2.706446008	0.098959234	-6.117532131	0.02442188	244.2019428	0.00023059
600	YPD	p5-C8	D	greater	greater	same	same	greater	15.47545875	0.002434945	21.26514926	0.010043115	5.898816152	0.053088642	2.347305982	0.08400085	14.62707324	0.021041578
600	YPD	p5-E6	D	greater	greater	greater	same	greater	16.59542502	0.018229913	328.4208257	0.000290573	16.2025932	0.012951911	-3.478776459	0.088457654	34.5432552	0.001249338
600	YPD	p5-E7	D	greater	greater	greater	same	greater	55.5460888	0.005068743	16.87644451	0.003024598	4.621772702	0.036920648	-2.297967902	0.128651651	57.21601255	0.002083163
600	YPD	p5-F8	D	greater	greater	greater	same	same	12.99945754	0.007438981	18.81904433	0.016623041	15.30185389	0.015368704	1.784325023	0.144269321	-1.638369022	0.157264233
600	YPD	p6-A7	D	greater	greater	greater	greater	greater	21.85758791	0.005730467	86.98155647	0.000834633	29.35040253	0.002483538	5.425108208	0.035578095	21.46737964	0.006218177
600	YPD	p6-B6	D	greater	greater	same	same	greater	12.2239618	0.024277582	47.55994257	0.000233662	0.135500828	0.456560415	-3.7251977	0.051528209	3.863751473	0.030740305
600	YPD	p6-C8	D	greater	greater	greater	greater	same	17.53798586	0.007110686	59.88820702	0.004220514	19.06949856	0.00737051	72.18891719	0.001182801	1.85841252	0.129246533
600	YPD	p6-E6	D	greater	greater	greater	less than	greater	47.91418594	0.00291748	44.70368893	0.005319997	12.23519885	0.016490028	-4.946953987	0.045473721	11.64731737	0.011377991
600	YPD	p6-E7	D	greater	greater	greater	less than	greater	14.77671011	0.021501386	48.84859402	0.004776279	12.67596368	0.011372573	-7.09898799	0.00968687	22.70174123	0.013887237
600	YPD	p6-F5	D	greater	greater	greater	same	greater	43.66789516	0.001030525	21.85970145	0.014358271	9.458926442	0.012718155	-2.005414812	0.14391497	22.90348984	0.002195567
600	YPD	p6-G7	D	greater	greater	greater	less than	greater	9.213487866	0.005828736	24.5513931	0.000910974	25.49566036	0.002134758	-19.01409038	0.005273481	11.60635511	0.010640363
600	YPD	p6-H6	D	greater	greater	same	same	same	8.637634721	0.0366879	14.51704541	0.008633768	2.305409361	0.129243798	-0.484975117	0.352145743	-0.64770806	0.317039441
600	YPD(37C)	p7-A7	D	greater	greater	greater	less than	greater	26.37290774	0.009762685	28.29386743	0.007267596	74.41046552	0.00012388	-7.800833856	0.013045097	39.59832167	0.000322999
600	YPD(37C)	p7-B5	D	same	same	greater	less than	greater	2.958258592	0.091660155	0.839016716	0.275312987	6.701489141	0.038066681	-6.962051977	0.017325381	13.39796634	0.00747713
600	YPD(37C)	p7-B6	D	greater	greater	greater	same	greater	27.76265821	0.001946308	9.582424938	0.02985656	22.57465098	0.002495778	-0.390841266	0.381265756	16.00431151	0.015261412
600	YPD(37C)	p7-B7	D	greater	same	greater	same	greater	11.81237876	0.022313536	4.618044105	0.056797287	4.714145866	0.031151837	-2.135706632	0.09750896	23.11040154	0.000970948
600	YPD(37C)	p7-B8	D	same	same	greater	less than	greater	1.46569561	0.160375305	1.435294678	0.184359585	12.74877547	0.022678391	-7.697497095	0.018283824	5.933190061	0.023177169
600	YPD(37C)	p7-C6	D	greater	greater	greater	less than	greater	15.18544611	0.003162186	13.48129037	0.023255209	42.01121565	0.000418742	-21.27221141	0.001230997	16.54844509	0.004728112
600	YPD(37C)	p7-C8	D	greater	same	greater	same	greater	28.75696822	0.010529784	3.12326955	0.072062976	6.396784983	0.047677263	-4.642750976	0.052914266	9.8664224	0.006482353
600	YPD(37C)	p7-D5	D	greater	greater	greater	same	greater	48.18336242	0.00285842	9.211392406	0.034194727	25.74506419	0.011334412	1.114138981	0.197867576	19.73681299	0.001867771
600	YPD(37C)	p7-D6	D	greater	same	greater	less than	greater	10.55309293	0.023600727	2.86436368	0.066856585	6.464214976	0.021307221	-15.52152585	0.012341322	7.205070745	0.033677048
600	YPD(37C)	p7-E5	D	greater	same	greater	less than	greater	14.60221807	0.019447478	-0.218940539	0.431098133	17.05799301	0.016700775	-15.54921131	0.002098969	12.14967023	0.022254046
600	YPD(37C)	p7-E8	D	same	same	greater	same	greater	4.428315317	0.067739135	3.707851891	0.079609196	4.787012246	0.021069739	-4.372346232	0.053608166	26.64091964	0.001029973
600	YPD(37C)	p7-F5	D	same	greater	greater	same	greater	5.321242365	0.050179539	6.342196063	0.031908672	11.8121541	0.0249822	-2.044783503	0.137880649	27.41176741	0.001420488
600	YPD(37C)	p7-F7	D	greater	same	same	less than	greater	9.807664239	0.025649669	-3.545913975	0.059489887	6.004604879	0.05175102	-4.547720134	0.026236467	53.72017242	0.00146739
600	YPD(37C)	p7-F8	D	greater	same	greater	same	same	10.98267756	0.016493079	4.756199345	0.06113762	63.92725735	0.004412628	2.305984456	0.127185651	2.946373819	0.103070915
600	YPD(37C)	p7-G5	D	greater	greater	greater	same	greater	4.343927557	0.047720394	6.08875014	0.029354017	24.05871631	0.011698627	-2.572357711	0.095123559	14.86632209	0.002364878
600	YPD(37C)	p7-G7	D	greater	same	greater	same	greater	3.641785849	0.037489503	-0.066460868	0.478875864	4.717611557	0.039755702	-3.438370406	0.082912542	13.58048357	0.008838598
600	YPD(37C)	p7-H7	D	greater	greater	greater	same	greater	30.52778896	0.001350561	15.95940971	0.003449376	8.687450681	0.007220988	-3.191665753	0.094483744	6.205899365	0.045259235
600	YPD(37C)	p7-H8	D	greater	greater	greater	less than	greater	33.59976911	0.000684649	54.42787851	0.000184059	27.76663637	0.002418457	-6.844178436	0.029455004	21.31113604	0.012974597
600	YPD(37C)	p8-A7	D	greater	same	greater	less than	greater	6.585105414	0.011411474	2.894352306	0.070035491	11.20519093	0.004321987	-6.36519664	0.040299602	17.10382673	0.009247607
600	YPD(37C)	p8-A8	D	greater	same	greater	less than	greater	7.185901097	0.036998109	-0.837155825	0.277710617	6.87998949	0.0348576	-6.73301226	0.033756336	29.3065757	0.008264602
600	YPD(37C)	p8-B5	D	greater	greater	greater	less than	greater	57.16268613	0.00016686	83.84598346	0.000823383	8.730762633	0.029311697	-35.84574359	0.001409337	32.27311918	0.000541933
600	YPD(37C)	p8-B6	D	greater	same	greater	less than	greater	11.37451372	0.026652677	1.194453092	0.215828169	14.1726505	0.002523806	-9.157322367	0.033792327	8.515515772	0.035829637
600	YPD(37C)	p8-B7	D	greater	greater	greater	less than	greater	5.280700706	0.036381227	3.917170206	0.04808113	7.045315269	0.009791973	-4.983373936	0.026266009	21.8955621	0.005433944
600	YPD(37C)	p8-C6	D	greater	greater	greater	greater	greater	15.90140939	0.003189729	12.9499218	0.023201472	3.749471903	0.032287805	5.818235371	0.04964035	11.76343116	0.026759539
600	YPD(37C)	p8-C7	D	same	greater	greater	less than	greater	2.932282303	0.055374237	7.793372257	0.034422714	8.60143826	0.02774936	-11.74608976	0.007465577	12.47631708	0.013511113
600	YPD(37C)	p8-C8	D	greater	same	same	less than	greater	4.040023421	0.03742802	1.44165411	0.192487388	1.135074792	0.229694357	-6.299788803	0.035542949	4.821792418	0.020903873
600	YPD(37C)	p8-D5	D	greater	same	greater	same	greater	14.07047543	0.00308633	2.674374258	0.075406754	11.01561995	0.026026179	-1.903669911	0.143297342	10.8658433	0.029212251
600	YPD(37C)	p8-D6	D	greater	greater	greater	same	greater	5.757156966	0.014842649	7.066410112	0.011071635	13.64147378	0.02191353	-0.970665005	0.241811795	28.11283565	0.010861821
600	YPD(37C)	p8-D8	D	greater	greater	greater	same	same	5.761444815	0.026092133	4.251819122	0.045690457	98.82533642	0.003016102	-0.593386989	0.326973323	3.040355985	0.074088797
600	YPD(37C)	p8-E5	D	greater	same	greater	less than	greater	4.960919012	0.042896688	-0.027342699	0.490442932	6.39474651	0.045203536	-54.64637591	0.005397423	24.28078799	0.004531236
600	YPD(37C)	p8-E6	D	greater	same	greater	same	greater	13.82316786	0.01450853	2.589568264	0.115619831	9.151999759	0.016144482	-2.976037123	0.100567793	12.92220942	0.016220311
600	YPD(37C)	p8-E7	D	greater	greater	greater	less than	greater	7.706997744	0.021402665	7.558866346	0.008533004	8.775621957	0.016719327	-12.60653963	0.008053387	16.57108157	0.012429592
600	YPD(37C)	p8-E8	D	same	same	same	less than	greater	3.098742633	0.097956186	3.981081761	0.078040325	1.71611041	0.114432072	-7.425195525	0.030316681	7.040213863	0.016095896
600	YPD(37C)	p8-F5	D	greater	same	greater	same	greater	16.17206814	0.007175123	2.147749617	0.08320159	10.88983635	0.020780786	-3.721944712	0.077405339	18.12742153	0.004483524
600	YPD(37C)	p8-F6	D	greater	same	greater	same	greater	6.622985176	0.046649966	-2.026610594	0.100829666	10.54736526	0.009542726	-0.020879763	0.493093395	5.628285885	0.019172637
600	YPD(37C)	p8-F7	D	greater	greater	greater	same	greater	26.49860745	0.009812212	42.30800127	0.002448217	168.5469922	0.000849504	-1.833631897	0.142941002	27.13448244	0.005950353
600	YPD(37C)	p8-F8	D	greater	same	greater	same	greater	4.271569661	0.025711698	4.009084075	0.072073943	38.52810705	0.007091396	-0.838794135	0.264902396	28.46428754	0.00260252
600	YPD(37C)	p8-G5	D	greater	same	greater	less than	greater	15.56769657	0.002069469	0.147918283	0.453082985	43.9952832	0.00222744	-13.12950474	0.023527122	57.42281511	0.000465355
600	YPD(37C)	p8-G8	D	greater	greater	same	same	greater	6.577284008	0.013848933	6.215291801	0.027243417	2.947192196	0.092750896	-3.35994889	0.086704929	19.39260145	0.005190315
600	YPD(37C)	p8-H5	D	same	greater	same	same	greater	1.439923324	0.163735889	11.21335294	0.023539975	0.780219763	0.286344233	-0.43418372	0.368016377	23.91580649	0.012426579
600	YPD(37C)	p8-H6	D	same	same	greater	same	greater	3.945111826	0.062184472	0.502666388	0.351693515	18.86876533	0.001841255	0.042010974	0.48639193	62.66624381	0.003140268
600	YPD(37C)	p8-H7	D	greater	less than	greater	less than	greater	64.77940111	0.000230174	-6.017901081	0.035496874	3.572014108	0.040473532	-10.40869622	0.030486918	33.15850204	0.001817697
600	YPD+AA	p1-A5	D	greater	greater	greater	same	greater	81.39985007	0.000388033	46.75530996	0.004212149	5.264120102	0.024293639	-0.644810612	0.3174118	13.56173338	0.022845577
600	YPD+AA	p1-B7	D	greater	greater	greater	less than	greater	65.61633607	0.000235635	104.1781348	4.96E-05	7.921242198	0.037147205	-12.21245953	0.025069876	27.70266582	0.010757711
600	YPD+AA	p1-D5	D	same	greater	less than	less than	greater	1.059717529	0.239375292	22.69871008	0.00839773	-112.4817998	0.000653468	-4.935795043	0.048579746	7.390924649	0.017935702
600	YPD+AA	p1-D8	D	greater	greater	same	same	greater	8.455248383	0.009141277	11.45314394	0.007149202	-4.522514055	0.06789877	-3.568014618	0.076881749	5.066278084	0.023221693
600	YPD+AA	p1-G5	D	greater	greater	same	less than	greater	19.92447659	0.014179877	21.77646588	0.010596898	-4.622809979	0.05989693	-12.70831064	0.016900496	19.23159947	0.004591734
600	YPD+AA	p1-G8	D	greater	greater	greater	same	greater	105.5046924	0.003010288	69.46347013	0.002164321	11.41913274	0.020789499	-2.947443917	0.103932364	36.34783527	0.008621464
600	YPD+AA	p1-H7	D	greater	greater	greater	less than	greater	25.43036478	0.012402045	35.01956742	0.00862111	80.91488534	0.00118857	-9.904763268	0.01215899	58.08536404	0.001604438
600	YPD+AA	p2-A5	D	greater	greater	same	same	greater	14.41676403	0.019357314	23.40920123	0.003688953	2.922142921	0.050406809	-4.559178021	0.067520174	18.41452662	0.003612665
600	YPD+AA	p2-A8	D	greater	greater	same	greater	greater	36.56375407	0.000435624	82.42751319	0.003856592	-2.007300295	0.143484557	11.61469525	0.004479725	35.97467579	0.00091706
600	YPD+AA	p2-B7	D	same	greater	same	less than	greater	3.455822059	0.070153695	19.30863823	0.00821393	-4.813684459	0.059216655	-22.36106559	0.01401224	19.25348657	0.002520814
600	YPD+AA	p2-D5	D	greater	greater	same	less than	greater	18.9886489	0.015695803	116.815406	0.002401901	-0.13201541	0.457237124	-10.61824978	0.01926442	11.5627214	0.023485888
600	YPD+AA	p2-D8	D	greater	greater	greater	less than	greater	54.81865469	0.003160025	36.59481517	0.00149141	41.66447055	0.00757495	-12.83287884	0.020956517	9.255869212	0.032851624
600	YPD+AA	p2-G5	D	greater	greater	same	less than	greater	8.17951043	0.033509778	107.9686538	0.002860914	0.411294244	0.367046101	-3.716044531	0.046661654	25.07068164	0.001067699
600	YPD+AA	p2-G8	D	greater	greater	less than	less than	less than	41.50853858	0.007657115	54.96915606	0.002804201	-20.02488185	0.015690978	-27.48042001	0.004461932	-11.23968172	0.024189445
600	YPD+AA	p2-H7	D	greater	greater	greater	greater	greater	49.12745226	0.006300239	38.62304788	0.00584637	20.03609265	0.005168767	25.36934986	0.005045141	155.456729	0.001195471
600	YPD+AA	p3-A5	D	greater	greater	greater	greater	greater	26.22766416	0.010613219	84.26404507	0.000455189	30.52525348	0.004244105	8.310201867	0.012267667	35.18182168	0.000554484
600	YPD+AA	p3-A8	D	greater	greater	greater	same	greater	50.04970049	0.005877125	43.37586818	0.004236972	10.51802658	0.006427584	1.669627401	0.137777311	59.60958793	0.004990261
600	YPD+AA	p3-B7	D	greater	greater	less than	less than	greater	21.17953573	0.006362681	182.2833028	4.27E-05	-30.01168535	0.010591104	-9.845804164	0.030131106	13.39368113	0.011197097
600	YPD+AA	p3-C6	D	greater	greater	greater	greater	greater	20.13088835	0.013860669	53.71899708	0.000504663	6.772487503	0.045900991	6.048633741	0.046984992	14.05388715	0.021717298
600	YPD+AA	p3-D5	D	greater	greater	greater	less than	greater	49.00957854	0.002765415	29.11491929	0.010918053	5.836132475	0.026450458	-7.167336726	0.016959341	21.17695615	0.001936416
600	YPD+AA	p3-D8	D	greater	greater	greater	less than	greater	13.71007519	0.006431497	36.85257	0.000571117	15.52566022	0.002566044	-88.57591565	0.002834613	21.82050519	0.001064498
600	YPD+AA	p3-F6	D	greater	greater	greater	less than	greater	37.98987593	0.008345264	17.00490686	0.001748233	9.360042875	0.032797985	-11.60079536	0.004813819	16.0685221	0.010810768
600	YPD+AA	p3-G5	D	greater	greater	greater	less than	greater	34.26734653	0.000623665	22.92075035	0.004671047	5.856295668	0.014432841	-9.439737586	0.019956582	36.23860574	0.008372223
600	YPD+AA	p3-G8	D	greater	greater	less than	same	greater	22.56038036	0.003883542	28.5864218	0.001255351	-18.51988505	0.009201146	-5.586075795	0.053255346	64.67706093	0.001618772
600	YPD+AA	p3-H7	D	greater	greater	greater	less than	greater	31.71874577	0.000497896	15.68460637	0.002199	8.374934198	0.022825887	-33.35257929	0.00563834	21.10717957	0.001380937
600	YPD+AA	p4-A5	D	greater	greater	greater	same	greater	32.42299329	0.009656222	34.71608644	0.003747806	14.48367333	0.015697587	2.076704385	0.115397675	38.71187339	0.007547009
600	YPD+AA	p4-A8	D	greater	greater	greater	less than	greater	35.23990277	0.00902212	24.5569463	0.012658944	8.484022092	0.007009824	-14.85222361	0.019369384	21.05957875	0.013099626
600	YPD+AA	p4-B7	D	greater	greater	greater	less than	greater	33.14329019	0.006897654	27.48240345	0.001518124	14.72290393	0.020968224	-10.75804329	0.024530547	17.39418986	0.002126134
600	YPD+AA	p4-C6	D	greater	greater	less than	less than	greater	22.3594464	0.012189213	56.89045192	0.001919781	-9.2743823	0.008723356	-13.84797267	0.022839506	18.61472745	0.004443194
600	YPD+AA	p4-D5	D	greater	greater	greater	same	greater	41.38925489	0.001293289	7.092034325	0.04369929	52.3328385	0.000300251	-3.372120191	0.088802064	14.00319175	0.019462697
600	YPD+AA	p4-F6	D	greater	greater	greater	less than	greater	19.11071382	0.015759439	242.2667986	2.16E-05	18.87159496	0.0067305	-17.88953678	0.017575006	79.83881048	0.001301866
600	YPD+AA	p4-G8	D	greater	greater	same	same	greater	15.80394882	0.012539363	40.58540109	0.005668871	-1.799529619	0.158693106	-3.786021384	0.080097479	17.53761578	0.012811017
600	YPD+AA	p4-H7	D	greater	greater	greater	same	greater	17.30030936	0.011031602	74.45822607	0.000418623	83.49989589	0.002501628	-5.748538356	0.054520997	37.14439349	0.008493769
600	YPD+AA	p5-A5	D	greater	greater	greater	same	greater	56.40909644	0.003228308	61.38420892	0.004114592	10.46462628	0.005810175	-1.486835187	0.170016424	46.07156436	0.000524822
600	YPD+AA	p5-A8	D	greater	greater	less than	less than	greater	28.21144472	0.005481923	40.24948035	0.000781176	-16.80517314	0.017943271	-8.094231606	0.031753973	57.25534839	0.000176361
600	YPD+AA	p5-B7	D	greater	greater	less than	less than	greater	12.34877817	0.00438828	47.16657866	0.005781507	-45.53209457	0.000301951	-6.545667195	0.046937149	8.37811615	0.012754457
600	YPD+AA	p5-C6	D	greater	greater	greater	less than	greater	18.94884056	0.001688774	31.74814461	0.005596338	19.47326099	0.003191553	-3.937148548	0.029582955	28.02056333	0.001073386
600	YPD+AA	p5-D8	D	greater	greater	greater	less than	greater	63.56987029	0.004852247	26.76293499	0.006346105	10.70645434	0.025814802	-19.87717487	0.01586487	27.97204672	0.001841587
600	YPD+AA	p5-F6	D	same	greater	less than	less than	greater	5.663948616	0.055398546	38.64698186	0.007472883	-49.71205078	0.006332149	-20.95476278	0.012628285	9.512763825	0.017154735
600	YPD+AA	p5-G5	D	greater	greater	greater	less than	greater	33.38505615	0.000774655	28.278133	0.010782771	57.30342722	0.005220921	-19.87067392	0.010898424	13.93982483	0.008773501
600	YPD+AA	p5-G8	D	greater	greater	greater	greater	same	10.21982668	0.007680703	87.10480391	0.003651065	11.11202929	0.004216902	12.71569764	0.023895654	5.859855898	0.050284411
600	YPD+AA	p5-H7	D	same	greater	greater	same	greater	6.23008718	0.050537425	57.31254014	0.00362084	17.61490125	0.006270918	-2.188526852	0.101022938	8.098340939	0.032945586
600	YPD+AA	p6-A5	D	greater	greater	greater	same	greater	7.827408102	0.033413211	11.91863678	0.022775419	11.90663519	0.025048895	-1.483655595	0.17790709	12.38244506	0.019315445
600	YPD+AA	p6-D5	D	greater	greater	greater	less than	greater	18.9395486	0.00794061	84.73651168	0.00016036	5.831340184	0.039729487	-8.71795974	0.011534645	5.878177818	0.018649145
600	YPD+AA	p6-D8	D	greater	greater	greater	less than	greater	70.88228272	0.002100164	33.92779531	0.002472056	17.11459402	0.012893268	-13.86389562	0.003177961	27.02103058	0.0100097
600	YPD+AA	p6-F6	D	greater	greater	same	greater	greater	63.27529487	0.003964478	83.96671578	0.001745575	-3.794198404	0.065970245	4.26790301	0.049453225	10.72320838	0.012790329
600	YPD+AA	p6-G8	D	greater	greater	less than	same	greater	28.66906372	0.000936876	45.13380903	0.00034546	-10.49313595	0.019304416	2.404811554	0.124548272	6.266622682	0.035155648
600	YPD+AA	p6-H7	D	greater	greater	less than	less than	same	9.359630327	0.027141655	160.1423766	1.99E-05	-14.12324413	0.022452915	-10.80515214	0.00704814	1.218690782	0.218450009
600	YPD(37C)	p7-C10	H	greater	greater	greater	same	greater	5.823616621	0.022743245	6.695409596	0.0313995	6.396294538	0.028442775	-0.474667302	0.355449309	11.60453369	0.027254997
600	YPD(37C)	p7-D10	H	greater	same	greater	greater	greater	14.74512319	0.020041476	-1.595316246	0.137711614	23.84224916	0.013334873	6.313418317	0.048577214	20.73876147	0.004610731
600	YPD(37C)	p7-E12	H	greater	greater	greater	same	greater	11.82880882	0.016880365	23.46717276	0.003491508	9.789241272	0.016768013	2.874506304	0.083580359	13.94370757	0.019440709
600	YPD(37C)	p7-F9	H	greater	less than	greater	greater	greater	9.726994799	0.005241019	-6.739674968	0.043633688	11.66497755	0.024657465	40.23018599	0.007434338	15.0196638	0.014783368
600	YPD(37C)	p7-G10	H	greater	greater	greater	greater	greater	8.48147045	0.007427346	9.769549831	0.006217075	6.01800006	0.043720407	244.3789417	0.000465283	19.62057495	0.001293894
600	YPD(37C)	p7-G12	H	greater	greater	greater	same	greater	13.4531933	0.003500043	58.38248651	0.005421384	16.09163345	0.001954283	1.919798472	0.146686767	42.70619772	0.000452163
600	YPD(37C)	p8-B2	H	greater	greater	greater	greater	greater	7.370712531	0.009399928	29.89277682	0.006356242	8.709965839	0.021852885	6.881359489	0.043781208	9.251307414	0.03408434
600	YPD(37C)	p8-C2	H	greater	greater	greater	same	greater	14.8972069	0.003391762	7.200467156	0.018650302	11.13991344	0.018492908	3.849626162	0.07837502	100.2669082	0.001615252
600	YPD(37C)	p8-C3	H	greater	greater	same	same	greater	37.60500964	0.001611647	24.57234098	0.001019991	3.821299286	0.075486509	2.51815393	0.064121158	23.34387901	0.003551672
600	YPD(37C)	p8-C4	H	greater	greater	greater	greater	greater	32.91563037	0.001660482	20.60681042	0.013268142	4.924061033	0.040189835	3.89063816	0.03501609	12.6826765	0.022586516
600	YPD(37C)	p8-D1	H	greater	greater	greater	greater	greater	13.6296937	0.015562635	16.70044134	0.002151356	12.37650258	0.003796054	104.8298309	0.000849423	7.212112941	0.019852879
600	YPD(37C)	p8-D2	H	greater	same	greater	greater	greater	9.574675689	0.024467091	3.590754743	0.051953145	7.940298503	0.008083003	5.198692418	0.031782995	8.853299605	0.022395053
600	YPD(37C)	p8-D3	H	greater	greater	greater	same	greater	6.677937287	0.047222128	6.611037072	0.015302683	6.161334566	0.013256342	1.703990056	0.147277978	35.76458675	0.000476736
600	YPD(37C)	p8-E1	H	greater	greater	greater	same	greater	14.46321769	0.01534798	9.8204421	0.005155231	13.50718858	0.023113662	0.432084445	0.365157045	40.50212548	0.002189334
600	YPD(37C)	p8-E3	H	same	greater	greater	same	greater	4.234932263	0.063741413	8.919732206	0.014512392	5.206088339	0.01767685	-3.772281883	0.070415955	9.122583582	0.022097067
600	YPD(37C)	p8-F1	H	greater	same	greater	same	greater	9.78249114	0.032398248	0.643988266	0.306036949	11.00362683	0.012071016	6.16980986	0.050914917	45.24225064	0.006669839
600	YPD(37C)	p8-F2	H	greater	same	same	greater	greater	5.130648756	0.018554425	3.341222278	0.066340329	1.601249903	0.14284873	4.214534327	0.028224893	21.52814879	0.009301631
600	YPD(37C)	p8-F4	H	greater	same	greater	greater	greater	5.93792629	0.025643834	0.852121994	0.242004507	6.22598788	0.012932885	18.92802615	0.016799816	7.27813296	0.028833606
600	YPD(37C)	p8-G1	H	greater	greater	greater	greater	greater	29.96141968	0.000925699	7.509620966	0.041876839	9.14708707	0.005880264	5.266766514	0.023697584	19.20347175	0.007633049
600	YPD(37C)	p8-G3	H	greater	greater	greater	greater	greater	56.30846558	0.005482985	14.77192542	0.003826019	16.54096496	0.002564728	29.68258033	0.005648221	119.5224971	0.002652655
800	YPD	p1-A7	D	greater	greater	greater	same	greater	172.1309122	0.00163805	26.80544824	0.005128857	8.739708213	0.034046382	2.902562778	0.051468696	33.3305027	0.002189915
800	YPD	p1-B6	D	greater	greater	greater	less than	greater	9.027478375	0.014587539	82.70038721	8.30E-05	10.08667515	0.022317185	-7.88896656	0.013718022	17.77812111	0.00240949
800	YPD	p1-C8	D	greater	greater	greater	same	greater	17.93744807	0.001888629	60.63157089	0.00014607	7.186304977	0.043509097	2.285789656	0.079108718	31.25334479	0.009196277
800	YPD	p1-E6	D	greater	greater	greater	greater	greater	23.0566682	0.001934212	169.4795203	5.48E-05	47.46175445	0.004507286	3.794884135	0.03178228	73.01542395	0.002668416
800	YPD	p1-F8	D	greater	greater	greater	same	greater	26.7908201	0.001381539	135.2935971	4.18E-05	9.252779036	0.020303892	-2.085402351	0.095525975	60.19593674	0.005099269
800	YPD	p1-G7	D	greater	greater	greater	greater	greater	21.37285307	0.014515137	39.37684633	0.00044865	10.1336014	0.004812398	9.211659864	0.01012726	15.25525701	0.003597447
800	YPD	p1-H6	D	greater	greater	greater	greater	greater	31.20590237	0.007329452	26.22437057	0.003981399	6.152818503	0.01379678	9.919203275	0.026597501	17.50180569	0.005441398
800	YPD	p2-C8	D	greater	greater	greater	greater	greater	10.20515008	0.005784611	46.43167133	0.000434416	15.56929525	0.01988402	9.055477468	0.029322499	17.29349343	0.017332863
800	YPD	p2-E6	D	greater	greater	greater	same	greater	65.60208024	0.003180939	35.41864454	0.000587492	10.09226389	0.018655153	-0.566166865	0.335855285	15.41277482	0.008383886
800	YPD	p2-F5	D	greater	greater	greater	same	greater	18.19901045	0.010284039	38.44263064	0.000421118	12.4629392	0.021014655	-4.00917815	0.07771924	37.67800033	0.006990608
800	YPD	p2-F8	D	greater	greater	greater	less than	greater	11.54335518	0.00511536	64.40534515	0.000167748	7.075658742	0.026605134	-14.4692919	0.003310117	161.9237468	2.29E-05
800	YPD	p2-G7	D	greater	greater	greater	greater	greater	18.03499593	0.002112673	44.23179295	0.002937481	46.73007466	0.006810009	5.007151111	0.032894123	17.17454292	0.004970744
800	YPD	p2-H6	D	greater	greater	greater	same	greater	54.47983756	0.003506587	54.04575417	0.004140431	27.61908421	0.000656094	0.662453565	0.305000997	31.83776054	0.008702188
800	YPD	p3-A7	D	greater	greater	same	same	greater	12.92413035	0.012484819	12.85471895	0.004741089	-0.195169434	0.431646018	-1.41791975	0.184780325	57.38054844	0.000156803
800	YPD	p3-B6	D	greater	greater	greater	less than	greater	20.79766125	0.007137457	45.36942825	0.003109947	9.030591578	0.033423366	-8.186570354	0.026523896	22.16537413	0.014248788
800	YPD	p3-E6	D	greater	greater	greater	less than	greater	19.54879159	0.002667624	75.17232017	0.004002139	15.97708642	0.004961031	-5.969766286	0.01348619	36.5929178	0.005094757
800	YPD	p3-E7	D	greater	greater	greater	same	greater	13.89138987	0.003058367	52.65908178	0.004409722	5.945108599	0.047786999	-5.573241803	0.0525587	22.82227516	0.000986387
800	YPD	p3-F5	D	greater	greater	greater	same	greater	21.83312327	0.00529279	78.26922298	0.003986378	5.759777093	0.040002861	-1.543726716	0.139831383	18.26020766	0.01739281
800	YPD	p3-F8	D	greater	greater	greater	less than	greater	18.09693049	0.003727933	46.40179626	0.006464174	24.61830993	0.009629316	-41.00511132	0.000310394	32.68212172	0.00954701
800	YPD	p3-G7	D	greater	greater	greater	less than	greater	43.17853079	0.006315715	50.24875392	0.005608583	10.73638445	0.022432751	-5.309775841	0.045115202	23.50925925	0.001091414
800	YPD	p3-H6	D	greater	greater	greater	same	greater	44.27264636	0.002245038	140.2970418	0.00043175	8.8152204	0.032488221	2.408040091	0.086706562	14.26263952	0.004395207
800	YPD	p4-A7	D	greater	greater	greater	same	greater	16.95697828	0.004877314	49.66576688	0.000237304	10.05348913	0.007991733	0.088614587	0.471425029	25.52170204	0.004382268
800	YPD	p4-B6	D	greater	greater	greater	greater	greater	34.24862514	0.007185266	131.3341508	0.000511201	16.30533255	0.005742217	31.12511042	0.005230814	25.49945022	0.012136243
800	YPD	p4-C8	D	greater	greater	greater	greater	greater	14.90721721	0.007430049	29.73639489	0.002488959	5.020618796	0.021732345	11.50306931	0.005702728	6.084630548	0.016181731
800	YPD	p4-E6	D	greater	greater	greater	less than	greater	30.00204775	0.005192656	114.6309877	0.002615097	103.3402738	0.002320068	-13.65345137	0.022791522	21.98313354	0.011275733
800	YPD	p4-E7	D	greater	greater	greater	greater	greater	17.47242352	0.007181212	72.87069796	9.87E-05	15.13983568	0.00771835	5.712296901	0.023286811	31.00302423	0.000537276
800	YPD	p4-F8	D	greater	greater	greater	less than	greater	23.40309642	0.002961014	66.15938345	0.000245123	38.62236099	0.008197525	-6.461961576	0.042494358	121.3661093	0.002349216
800	YPD	p4-G7	D	greater	greater	greater	less than	greater	17.53961431	0.001759811	32.74188537	0.000465969	15.45730451	0.0199816	-8.302662166	0.037055982	18.11378571	0.015542744
800	YPD	p4-H6	D	greater	greater	greater	same	greater	19.75519369	0.015549737	95.62162659	0.000199158	13.54744833	0.007658919	1.505564725	0.178828572	78.11356649	0.00142807
800	YPD	p5-A7	D	greater	greater	greater	less than	greater	16.98463246	0.001941627	22.67464125	0.001451665	15.32861706	0.002115328	-6.98875724	0.03500052	26.98296927	0.010342126
800	YPD	p5-B6	D	greater	greater	greater	less than	greater	56.22758416	0.005643722	17.99038157	0.006203268	7.967699929	0.007939001	-14.21234175	0.021745902	6.789444476	0.046537568
800	YPD	p5-C8	D	greater	greater	greater	same	greater	16.46767301	0.001850924	94.97342169	0.001861049	4.892119649	0.020407995	4.411550252	0.053083061	48.28736873	0.004555604
800	YPD	p5-E6	D	greater	greater	greater	same	greater	17.58713077	0.013333339	293.1025848	1.52E-05	46.60501921	0.000232337	-5.132574316	0.060940499	37.80754821	0.001066096
800	YPD	p5-E7	D	greater	greater	greater	same	greater	40.20725448	0.007550008	22.24915028	0.001114531	6.622334382	0.022326849	-3.570469323	0.069126849	22.35945956	0.013081415
800	YPD	p5-F8	D	greater	greater	greater	same	greater	22.40676786	0.008903972	114.2453933	0.001088555	7.129488518	0.025377653	-2.95508228	0.091719849	10.26114265	0.00494684
800	YPD	p6-A7	D	greater	greater	same	same	greater	24.66071315	0.012899576	98.41008793	6.04E-05	2.540558256	0.118580642	2.445987303	0.069500451	8.130253175	0.013367755
800	YPD	p6-B6	D	greater	greater	same	same	greater	11.72119554	0.025669925	15.83257546	0.014905901	-2.046443969	0.095203968	-3.395343572	0.07544618	6.184889864	0.019686605
800	YPD	p6-C8	D	greater	greater	same	greater	greater	17.84797126	0.016709145	55.04231887	0.000199336	3.260474568	0.09075126	65.78207278	0.000120715	3.760086241	0.034046736
800	YPD	p6-E6	D	greater	greater	greater	less than	greater	77.69850564	0.000272062	90.42360072	0.000644415	7.822079748	0.034502262	-8.030499764	0.009171231	14.50123382	0.006508857
800	YPD	p6-E7	D	greater	greater	greater	same	greater	15.55221186	0.020390786	50.49009462	0.003953839	12.88091038	0.014495933	-1.500427527	0.138464016	24.19293324	0.005619939
800	YPD	p6-F5	D	greater	greater	greater	same	greater	56.69828784	0.000242782	198.0688403	0.000144883	10.70501936	0.026357667	-2.32475728	0.12614905	24.5524428	0.001408709
800	YPD	p6-G7	D	greater	greater	greater	less than	greater	12.64771601	0.02367879	30.40925398	0.002837134	7.086767773	0.035370364	-22.51328522	0.00497192	12.90468561	0.024543612
800	YPD	p6-H6	D	greater	greater	greater	greater	greater	21.63537948	0.014701891	42.59659249	0.000351961	92.81708069	0.000328066	5.174988596	0.037625169	198.9911148	0.001203211
800	YPD(37C)	p7-A7	D	greater	greater	greater	same	greater	30.94944036	0.008489218	53.83411342	0.000590115	115.9313048	0.002541246	-0.134761192	0.455072437	33.26029236	0.000904626
800	YPD(37C)	p7-B5	D	greater	greater	greater	same	greater	10.93716274	0.004129332	14.42302217	0.00255877	23.15883533	0.000961246	-4.278967274	0.061748286	11.33503601	0.004482936
800	YPD(37C)	p7-B6	D	greater	greater	greater	same	greater	25.84485879	0.005963191	103.1584942	0.001065268	57.26012442	0.00028768	-0.165552861	0.442053218	35.52435421	0.003641734
800	YPD(37C)	p7-B7	D	greater	same	greater	same	greater	7.264690174	0.038479882	1.907203057	0.142384372	5.669179774	0.022018407	-1.236751418	0.194865274	28.22272011	0.002799452
800	YPD(37C)	p7-B8	D	greater	same	greater	same	greater	5.149280171	0.040915235	1.266218483	0.201308015	18.17019467	0.016806932	0.320823614	0.399345731	5.838822543	0.018997815
800	YPD(37C)	p7-C6	D	greater	greater	greater	less than	greater	14.00397684	0.003904447	66.37323028	0.002369345	69.30174392	0.00041989	-9.867107431	0.007105409	18.33565237	0.017212773
800	YPD(37C)	p7-C8	D	greater	greater	greater	greater	greater	33.57958758	0.008979931	13.50545693	0.004002258	6.686034774	0.014767821	12.52350862	0.015583089	5.237024025	0.040484257
800	YPD(37C)	p7-D5	D	greater	greater	greater	same	greater	15.10672197	0.020247348	17.34018188	0.017780082	24.61487088	0.000953219	5.119107471	0.059503202	29.2999387	0.002995215
800	YPD(37C)	p7-D6	D	same	greater	greater	less than	greater	1.602497079	0.176522024	7.041537948	0.03235863	6.775220161	0.045683294	-18.56526983	0.006526472	8.910354307	0.024633102
800	YPD(37C)	p7-E5	D	greater	same	greater	same	greater	6.314435781	0.049398206	-2.706067721	0.10999912	7.672273843	0.028445121	-2.499524718	0.114948917	12.90777593	0.020205116
800	YPD(37C)	p7-E8	D	greater	greater	greater	less than	greater	32.48490199	0.00441621	21.76564409	0.001830767	8.009458458	0.024883158	-5.101379409	0.039870991	22.76206988	0.003247787
800	YPD(37C)	p7-F5	D	greater	greater	greater	same	greater	7.081103739	0.020579978	10.33456876	0.017621259	23.60191423	0.010397037	0.56856864	0.335101031	5.988284366	0.021444163
800	YPD(37C)	p7-F7	D	greater	same	greater	less than	greater	10.88617195	0.021107266	-0.516577581	0.339570472	54.37060409	0.000203862	-6.050873563	0.020217139	53.09112457	0.001227809
800	YPD(37C)	p7-F8	D	same	same	greater	greater	greater	3.813804715	0.059136095	2.197859753	0.132002483	34.10256032	0.009146905	3.40933456	0.038704935	7.312992151	0.039967607
800	YPD(37C)	p7-G5	D	greater	greater	greater	less than	greater	7.058221537	0.032650721	11.58969935	0.015272623	35.01002511	0.003444632	-6.008661241	0.025709894	32.8165733	0.008496263
800	YPD(37C)	p7-G7	D	same	greater	greater	same	greater	3.218791594	0.055896958	12.64989375	0.024837423	7.616628793	0.041225572	-4.12521222	0.065829194	7.938668503	0.01273451
800	YPD(37C)	p7-H7	D	greater	same	greater	same	greater	13.33835945	0.009876537	3.203961065	0.066000974	7.407276523	0.009178625	0.498104105	0.351354977	20.50939839	0.002345589
800	YPD(37C)	p7-H8	D	greater	greater	greater	less than	greater	37.52731564	0.00104773	78.13215487	8.19E-05	39.41865935	0.001328432	-41.88856444	0.007080932	32.28613664	0.007195969
800	YPD(37C)	p8-A7	D	greater	greater	greater	less than	greater	6.192845349	0.020185397	6.898253798	0.012975791	8.328572403	0.007394582	-4.496785511	0.031021418	18.81517637	0.005631333
800	YPD(37C)	p8-A8	D	same	same	greater	less than	greater	1.667333384	0.149322559	1.553631933	0.181860461	6.414641933	0.049049776	-5.887733899	0.017110662	29.00885175	0.008903386
800	YPD(37C)	p8-B5	D	greater	greater	greater	same	greater	16.98916939	0.016330769	47.38406903	0.002525208	7.149467821	0.041150587	-4.723329473	0.065407023	51.80774315	0.004368312
800	YPD(37C)	p8-B6	D	greater	same	greater	less than	greater	10.22300514	0.030038647	1.061955807	0.239934417	9.090055501	0.023727753	-23.76773509	0.01076734	8.06974605	0.034285083
800	YPD(37C)	p8-B7	D	greater	same	greater	same	greater	7.508023086	0.018402785	0.40026712	0.376061823	9.356996869	0.03085795	-3.330315789	0.064724732	12.56236539	0.020207274
800	YPD(37C)	p8-C6	D	same	same	greater	greater	greater	3.390181909	0.087670748	4.821506763	0.064722882	3.26455756	0.04670079	3.931978439	0.048260064	8.52425124	0.009710328
800	YPD(37C)	p8-C7	D	same	same	greater	less than	greater	2.093814266	0.136317112	2.236137379	0.132909634	8.47761821	0.026264493	-5.110179348	0.020948249	11.39555749	0.017770945
800	YPD(37C)	p8-C8	D	greater	greater	greater	less than	greater	5.704650934	0.040763125	15.83456764	0.015785606	7.910678022	0.036700211	-8.475250708	0.016765824	6.667061391	0.018947107
800	YPD(37C)	p8-D5	D	same	same	greater	less than	greater	3.179368941	0.092859901	-0.416523395	0.367484837	65.86555771	0.000187391	-9.386912206	0.017994544	11.41965289	0.024132306
800	YPD(37C)	p8-D6	D	greater	same	greater	same	greater	8.630957654	0.036710263	0.387328707	0.381502382	15.01002023	0.019799164	-1.33118348	0.202451533	13.58435344	0.008402188
800	YPD(37C)	p8-D8	D	greater	greater	greater	greater	greater	11.5950601	0.019958122	14.82330559	0.006988289	293.9890272	0.000850456	4.382566178	0.045136084	15.56373984	0.015438801
800	YPD(37C)	p8-E5	D	greater	same	greater	less than	greater	7.538574047	0.009443771	0.459077677	0.359099262	4.061196794	0.028053281	-19.09604276	0.007632926	32.18461854	0.000896846
800	YPD(37C)	p8-E6	D	same	greater	same	less than	greater	3.427239929	0.088530825	3.864161714	0.031651305	2.837510426	0.103849617	-26.38456916	0.001084031	12.06493765	0.00413226
800	YPD(37C)	p8-E7	D	greater	greater	greater	less than	greater	11.40199895	0.018647205	14.24007682	0.008004357	12.49961029	0.003378707	-5.875511914	0.014744025	16.7605052	0.011321365
800	YPD(37C)	p8-E8	D	same	same	same	same	greater	2.815298732	0.105513341	2.27225803	0.092226544	1.165007811	0.221953435	-2.365740837	0.076457689	12.18746383	0.026046417
800	YPD(37C)	p8-F5	D	greater	greater	greater	less than	greater	8.580875487	0.028934358	3.332035453	0.039805025	9.251965962	0.024271954	-6.166163586	0.037385649	36.86463956	0.005646432
800	YPD(37C)	p8-F6	D	same	same	greater	same	greater	-2.216476716	0.089710059	1.300392306	0.20854862	11.09165215	0.015419077	0.46940522	0.351717234	6.940229744	0.044631258
800	YPD(37C)	p8-F7	D	greater	greater	greater	less than	greater	22.39112473	0.001155668	62.40065536	0.000272627	44.51681412	0.004422941	-7.436021604	0.028247717	71.72222357	0.000137117
800	YPD(37C)	p8-F8	D	same	less than	greater	same	greater	2.657735902	0.085543043	-6.987359591	0.037288357	15.14418286	0.020768676	-1.901270641	0.100008875	13.26097208	0.011463851
800	YPD(37C)	p8-G5	D	greater	greater	greater	less than	greater	25.62566168	0.011936459	6.908179576	0.038025802	74.83779732	0.000204574	-4.310786014	0.039094497	41.60363772	0.000387607
800	YPD(37C)	p8-G8	D	same	same	same	same	greater	5.392946534	0.050743168	4.191218361	0.060982085	4.367696714	0.070012124	-0.765309071	0.26267854	52.94631968	0.005894442
800	YPD(37C)	p8-H5	D	greater	greater	same	same	greater	4.640749245	0.030869077	7.545837867	0.040259951	3.267147308	0.08359841	2.561322483	0.063430983	10.06627821	0.031283211
800	YPD(37C)	p8-H6	D	greater	same	greater	same	greater	10.25874793	0.007824811	6.003001624	0.051261435	10.74225654	0.012810551	-0.340599543	0.395487541	49.71828188	0.004853236
800	YPD(37C)	p8-H7	D	greater	same	greater	less than	greater	16.97325341	0.0176205	-0.142060969	0.454890809	7.300684953	0.032333484	-6.357275404	0.012080242	65.5864068	0.000440508
800	YPD+AA	p1-A5	D	greater	greater	same	same	greater	49.28839847	0.002471944	53.31916722	0.003567095	1.949351225	0.096090882	-5.944505679	0.051138678	18.86892139	0.016675637
800	YPD+AA	p1-B7	D	greater	greater	greater	less than	greater	58.22621793	0.00057182	118.1903079	3.63E-05	7.082349421	0.040426818	-11.94542088	0.026374053	28.33431131	0.004831266
800	YPD+AA	p1-D5	D	greater	greater	less than	same	greater	7.796019261	0.035878811	53.37991902	0.000178508	-87.6500573	8.17E-05	-1.862685393	0.150829985	11.50934894	0.006611243
800	YPD+AA	p1-D8	D	greater	greater	same	less than	greater	4.747294085	0.02273468	11.95689554	0.0252626	-3.102698334	0.098785342	-5.529187407	0.032697493	9.850957511	0.028292649
800	YPD+AA	p1-G5	D	greater	greater	same	less than	greater	84.73130281	0.001029913	78.77051107	0.000308565	-3.58925263	0.086231662	-14.68985873	0.020753766	20.94127956	0.001236933
800	YPD+AA	p1-G8	D	greater	greater	greater	less than	greater	55.50665539	0.005731379	69.45020027	0.000316368	27.86043987	0.003287718	-10.9725995	0.028094834	95.05724274	0.002965981
800	YPD+AA	p1-H7	D	greater	greater	greater	less than	greater	25.42431801	0.007597837	137.8026904	0.000647456	137.8212957	5.26E-05	-5.079465751	0.021800458	162.330981	0.00125326
800	YPD+AA	p2-A5	D	greater	greater	greater	less than	greater	21.7755665	0.013242527	35.0605844	0.000494108	14.43481528	0.003038584	-8.150266669	0.011907924	41.60621771	0.00042248
800	YPD+AA	p2-A8	D	greater	greater	less than	same	greater	27.77662768	0.000728322	70.01354927	0.000209118	-5.411648853	0.032240445	-1.924616611	0.142542253	10.45171076	0.02730472
800	YPD+AA	p2-B7	D	greater	greater	same	less than	greater	17.11440634	0.002930011	58.42915502	0.004910116	-2.228620491	0.121798253	-26.41240596	0.011750028	39.08791619	0.000564827
800	YPD+AA	p2-D5	D	greater	greater	greater	less than	greater	22.35771096	0.002854414	121.4416156	0.001007491	8.685593184	0.03230956	-18.97838421	0.005849666	15.52691066	0.017131941
800	YPD+AA	p2-D8	D	greater	greater	greater	less than	greater	11.48450038	0.023388057	69.52239003	0.000594922	9.194841787	0.028511465	-14.73605746	0.017432396	9.958195629	0.014167259
800	YPD+AA	p2-G5	D	greater	greater	same	less than	greater	5.809306857	0.017770068	313.7084014	0.000783337	0.825501685	0.26317826	-8.388869623	0.019918212	14.23533291	0.002657706
800	YPD+AA	p2-G8	D	greater	greater	less than	less than	same	10.17224278	0.031190665	106.7808738	0.000115349	-11.61060085	0.027265649	-22.15399806	0.001016403	0.136540805	0.4564867
800	YPD+AA	p2-H7	D	greater	greater	greater	greater	greater	42.21117623	0.001384638	40.45837773	0.0073203	19.47798144	0.004684503	24.90029142	0.007049599	428.2643703	5.64E-06
800	YPD+AA	p3-A5	D	greater	greater	greater	greater	greater	11.33364051	0.008276596	91.60377962	0.00222038	46.55463955	0.000674694	10.55223155	0.026417001	21.9845935	0.002668229
800	YPD+AA	p3-A8	D	greater	greater	greater	same	greater	18.66293868	0.006591762	45.08111869	0.004597804	17.04301325	0.017466644	-1.901810688	0.108458948	39.64696134	0.00036209
800	YPD+AA	p3-B7	D	greater	greater	less than	less than	greater	6.38436896	0.038041759	136.7195145	0.000336995	-7.720961577	0.04099746	-11.33725385	0.025125471	13.10806399	0.013216422
800	YPD+AA	p3-C6	D	greater	greater	same	same	greater	30.60566775	0.005381698	96.67131413	0.000970069	1.552871071	0.133897155	-0.204842686	0.434253457	14.75376877	0.00384875
800	YPD+AA	p3-D5	D	greater	greater	greater	less than	greater	35.52522691	0.000488098	440.1731667	0.00046517	6.697000453	0.045166871	-8.300982918	0.036005951	23.85498074	0.001835077
800	YPD+AA	p3-D8	D	greater	greater	greater	less than	greater	15.89203173	0.005967912	42.0892568	0.001024334	19.73530827	0.005124128	-7.224669719	0.042909697	34.25114358	0.008611494
800	YPD+AA	p3-F6	D	greater	greater	greater	less than	greater	20.97057241	0.015150809	21.52196057	0.009258821	9.832002546	0.013578301	-9.005708203	0.011412557	16.63248574	0.013953899
800	YPD+AA	p3-G5	D	greater	greater	same	less than	greater	10.6737333	0.024881314	51.72831499	0.001442071	3.750040294	0.08224957	-29.16589913	0.002445104	48.99626639	0.005818413
800	YPD+AA	p3-G8	D	greater	greater	less than	less than	greater	16.51748518	0.00978652	28.65412779	0.001275076	-12.21399799	0.019220758	-42.13084724	0.007335441	46.36236114	0.000241695
800	YPD+AA	p3-H7	D	greater	greater	greater	same	greater	28.08171414	0.000731485	22.77654469	0.013304959	22.51397169	0.010706816	-5.845343206	0.053504965	35.83241907	0.008802679
800	YPD+AA	p4-A5	D	greater	greater	greater	greater	greater	30.34468528	0.002385767	91.01817349	0.000480787	8.079091133	0.032633779	7.60823252	0.032606642	29.02038296	0.00120743
800	YPD+AA	p4-A8	D	greater	greater	greater	same	greater	15.32459077	0.005872088	25.95606304	0.012227025	9.000824661	0.006687881	-2.624561171	0.111078866	21.78351905	0.010297879
800	YPD+AA	p4-B7	D	greater	greater	greater	less than	greater	26.51658851	0.009929862	32.54109958	0.000660295	11.85019502	0.021222219	-20.3023993	0.0069004	14.90951558	0.003796411
800	YPD+AA	p4-C6	D	same	greater	less than	less than	greater	4.63030318	0.057292473	42.65365158	0.0003082	-5.3850913	0.019321636	-10.17304996	0.031158663	23.24484937	0.00200737
800	YPD+AA	p4-D5	D	greater	greater	greater	less than	greater	35.24365454	0.000962327	8.444162599	0.03749921	8.349377566	0.029668945	-7.364589772	0.009310878	18.68915967	0.007002215
800	YPD+AA	p4-F6	D	greater	greater	greater	less than	greater	17.53721355	0.004526563	85.49288807	0.001763537	18.24231705	0.016756115	-12.48296983	0.025336671	48.40923174	0.004894208
800	YPD+AA	p4-G8	D	greater	greater	greater	same	greater	13.14557533	0.004263816	115.7668378	0.000106613	7.616960432	0.033970048	0.360613905	0.377536842	15.88072717	0.018953093
800	YPD+AA	p4-H7	D	greater	greater	greater	same	greater	21.22128623	0.012234698	86.61872027	0.000539447	94.12716846	0.00229785	-4.902552347	0.063897351	39.79995576	0.007189597
800	YPD+AA	p5-A5	D	greater	greater	greater	same	greater	49.93459911	0.004338193	56.01773762	0.000787239	8.336023142	0.014770091	-0.466866134	0.357678687	44.01906932	0.005203588
800	YPD+AA	p5-A8	D	greater	greater	less than	less than	greater	10.83271622	0.027392608	47.67168353	0.006204496	-8.671407127	0.036278115	-10.91603785	0.016153077	29.6245905	0.005824322
800	YPD+AA	p5-B7	D	greater	greater	same	less than	greater	5.08351637	0.040246746	39.37480024	0.000480092	-4.405713633	0.070038479	-25.13645822	0.000822017	9.447532222	0.008925136
800	YPD+AA	p5-C6	D	greater	greater	greater	less than	greater	29.90313409	0.001073161	78.59751286	8.10E-05	9.820367649	0.017564058	-8.181765939	0.007819041	23.26579239	0.006505992
800	YPD+AA	p5-D8	D	greater	greater	greater	less than	greater	54.19776973	0.000353193	70.48116371	0.000220622	8.530703253	0.009359526	-28.36643216	0.011068222	32.43228256	0.000852563
800	YPD+AA	p5-F6	D	greater	greater	less than	less than	greater	9.100425975	0.032600937	338.9924242	0.000886903	-6.458855745	0.048887909	-30.45487603	0.00745659	12.15489137	0.011034302
800	YPD+AA	p5-G5	D	greater	greater	greater	less than	greater	19.240937	0.004234541	284.6254163	4.90E-05	19.39623682	0.016321642	-29.63686548	0.003821446	30.96506266	0.004831809
800	YPD+AA	p5-G8	D	greater	greater	same	same	greater	12.2974627	0.003327583	421.4289659	0.0007375	3.336167686	0.076803112	0.74742367	0.281762032	11.19638712	0.019920315
800	YPD+AA	p5-H7	D	greater	greater	greater	less than	greater	6.252966628	0.040128774	64.1308328	0.002889819	25.29677989	0.001320655	-3.170405798	0.044270474	9.263125715	0.033284964
800	YPD+AA	p6-A5	D	greater	greater	greater	same	greater	8.909529384	0.034187934	12.00088195	0.024501696	11.0559237	0.027189053	-0.065492549	0.479072047	12.50985052	0.005041864
800	YPD+AA	p6-D5	D	greater	greater	greater	less than	greater	18.41127667	0.017217323	153.5574583	0.001083555	8.170103058	0.038745905	-9.079272604	0.018858524	11.62017257	0.004347375
800	YPD+AA	p6-D8	D	greater	greater	greater	less than	greater	32.36309614	0.008755402	62.62754949	0.000198406	17.58376872	0.012269912	-6.939831982	0.012711097	26.80374034	0.007758086
800	YPD+AA	p6-F6	D	greater	greater	greater	same	greater	46.42033006	0.000594297	72.26588144	0.000142979	10.52834521	0.017367477	-1.304253077	0.176482592	12.30973118	0.006136856
800	YPD+AA	p6-G8	D	greater	greater	less than	greater	greater	29.25108407	0.01058798	47.33559962	0.000385516	-20.41327781	0.011415457	6.201142122	0.0436021	6.232762585	0.012418452
800	YPD+AA	p6-H7	D	same	greater	less than	less than	same	0.620336391	0.312244353	73.92874261	0.001797849	-48.09457359	0.006344177	-11.81034191	0.015138811	0.843784602	0.244401638
800	YPD(37C)	p7-C10	H	greater	greater	greater	same	greater	6.754452314	0.023156476	9.814868753	0.005676786	6.75199148	0.016209286	1.791356831	0.149606079	11.50080178	0.006413132
800	YPD(37C)	p7-D10	H	greater	same	greater	greater	greater	10.67517324	0.020064005	-2.708379926	0.07579516	18.49209008	0.017192819	6.832848367	0.036532281	46.53499887	0.001951777
800	YPD(37C)	p7-E12	H	greater	greater	greater	same	greater	10.5996652	0.009560677	12.39828217	0.004352065	11.00793617	0.00444266	4.598291708	0.066540333	12.39638036	0.022328064
800	YPD(37C)	p7-F9	H	greater	less than	greater	greater	greater	10.42449397	0.00472702	-4.683362055	0.023559413	11.47586934	0.007233651	20.36074177	0.015438924	13.80902608	0.002655059
800	YPD(37C)	p7-G10	H	greater	greater	greater	greater	greater	7.715054234	0.010584879	10.52920766	0.02996888	4.680057425	0.041579607	18.53692301	0.016908802	26.09449672	0.000738325
800	YPD(37C)	p7-G12	H	greater	greater	greater	same	greater	10.85875937	0.005108431	54.06646223	0.001206294	11.89201702	0.010833393	2.256022947	0.094818622	22.63293236	0.002827203
800	YPD(37C)	p8-B2	H	greater	greater	greater	greater	greater	10.64473393	0.004564729	51.03112623	0.001095872	8.188310182	0.00786229	7.41217771	0.040982839	13.24914512	0.021252708
800	YPD(37C)	p8-C2	H	greater	greater	greater	greater	greater	10.55922035	0.006943442	11.99618648	0.012637747	36.8770332	0.001497136	17.23000503	0.004205849	17.10368832	0.013998518
800	YPD(37C)	p8-C3	H	greater	same	same	greater	greater	31.04991422	0.000544752	5.119158937	0.059901482	4.815364871	0.061596776	5.572847648	0.015582793	7.440678815	0.020640157
800	YPD(37C)	p8-C4	H	greater	greater	greater	greater	greater	10.74630862	0.020894139	17.7225245	0.00654845	8.434717455	0.036743142	10.91476114	0.01309003	15.15813988	0.009510065
800	YPD(37C)	p8-D1	H	greater	greater	greater	greater	greater	13.73765686	0.003458289	16.33455809	0.00202801	13.07347939	0.004358652	15.59544011	0.019856285	19.68045282	0.007336335
800	YPD(37C)	p8-D2	H	greater	same	greater	same	greater	7.146182065	0.011138037	2.615962753	0.097232774	8.19673516	0.008549915	2.288808811	0.126463234	9.420440888	0.024169848
800	YPD(37C)	p8-D3	H	greater	greater	greater	greater	greater	8.969297071	0.035051949	14.52092779	0.003441438	8.927239668	0.011119577	12.01256929	0.017937877	14.86188845	0.011643253
800	YPD(37C)	p8-E1	H	greater	greater	greater	same	greater	39.41576661	0.00503171	10.47855323	0.004587548	4.960599577	0.045680356	-0.684998025	0.308700046	19.12865829	0.004122102
800	YPD(37C)	p8-E3	H	greater	greater	same	same	greater	8.356058532	0.017620273	37.97941871	0.000412975	2.977361406	0.078077507	-3.540285544	0.083633039	12.34752967	0.00324783
800	YPD(37C)	p8-F1	H	greater	same	greater	greater	greater	6.637768907	0.010987646	-5.209497792	0.051520712	20.85559636	0.002718382	6.750358944	0.033025143	37.05223329	0.008310619
800	YPD(37C)	p8-F2	H	greater	greater	greater	greater	greater	5.613798369	0.023271604	6.104516183	0.021759595	5.246618138	0.017393011	10.77079574	0.014418574	27.84314019	0.003816976
800	YPD(37C)	p8-F4	H	greater	same	greater	greater	greater	6.074963864	0.026923942	0.258170221	0.415399794	6.24321414	0.022711166	48.32921197	0.006578776	8.528154133	0.034522929
800	YPD(37C)	p8-G1	H	greater	greater	same	greater	greater	15.12569902	0.017059485	69.0992094	0.004469631	3.566138076	0.078305935	7.347993469	0.027064547	25.76780831	0.010095773
800	YPD(37C)	p8-G3	H	greater	greater	greater	greater	greater	39.36485812	0.007974352	7.02520439	0.010161353	16.10640952	0.002355648	20.10381294	0.001423627	43.7754649	0.007267741
1000	YPD	p1-A7	D	greater	greater	same	same	greater	32.5528128	0.008645339	36.35522752	0.007950006	2.097721335	0.140042842	-0.695073376	0.280528965	29.19562315	0.00083178
1000	YPD	p1-B6	D	greater	greater	same	less than	greater	11.97623788	0.026471939	49.77076813	0.001961434	2.197485734	0.118953868	-10.82170173	0.012675494	16.59632215	0.001896521
1000	YPD	p1-C8	D	greater	greater	greater	same	greater	13.94974617	0.008702792	59.74187872	0.000157979	13.7813873	0.021749755	3.342078389	0.074158835	42.50896183	0.006035328
1000	YPD	p1-E6	D	greater	greater	greater	same	greater	38.67093236	0.000431074	156.0650133	2.28E-05	8.785064237	0.035680771	-0.235085518	0.418051064	15.0624308	0.020823642
1000	YPD	p1-F8	D	greater	greater	same	less than	greater	16.37400631	0.010640379	92.67220512	0.000194948	2.160768362	0.13450516	-6.625098433	0.011025768	24.91966297	0.003244407
1000	YPD	p1-G7	D	greater	greater	greater	greater	greater	44.92305682	0.006406232	35.77207614	0.000782262	7.499361293	0.012862747	8.034768284	0.027774694	14.16945201	0.003820338
1000	YPD	p1-H6	D	greater	greater	greater	greater	greater	24.17128031	0.000862379	42.30213795	0.000367341	5.667187905	0.032632879	16.11591369	0.00981897	12.31756797	0.006022075
1000	YPD	p2-C8	D	greater	greater	greater	greater	greater	19.92454414	0.006598626	27.61937747	0.002989093	6.177628587	0.020758299	12.26621422	0.004999009	12.41899195	0.003262256
1000	YPD	p2-E6	D	greater	greater	greater	same	greater	52.0576326	0.000229438	32.70382661	0.00219306	10.3987491	0.024334943	-3.585690718	0.084898574	13.40013609	0.013637117
1000	YPD	p2-F5	D	greater	greater	greater	less than	greater	34.09370796	0.00188797	34.97328631	0.001310774	13.78777798	0.01643802	-277.6776257	0.000240989	16.75542634	0.014276052
1000	YPD	p2-F8	D	greater	greater	greater	less than	greater	20.10457161	0.005967311	101.5286205	0.001236683	3.546715175	0.03631628	-20.73416341	0.015049858	71.10224511	0.002315894
1000	YPD	p2-G7	D	greater	greater	greater	same	greater	31.06789805	0.006694725	38.70409094	0.000482032	15.78865333	0.009055272	2.804943371	0.057857804	32.74090259	0.003788756
1000	YPD	p2-H6	D	greater	greater	greater	same	greater	51.68197416	0.001107101	192.2846366	1.35E-05	12.07874695	0.013768702	-0.096451098	0.46814795	21.25884879	0.014264648
1000	YPD	p3-A7	D	greater	greater	greater	same	greater	18.0169691	0.017644654	16.33297927	0.008386944	11.44772057	0.0037867	-3.839962225	0.07872712	22.79430166	0.011224531
1000	YPD	p3-B6	D	greater	greater	greater	less than	greater	20.91302191	0.004727981	76.32545359	0.000256379	9.533943375	0.033265185	-21.06779457	0.001195609	14.36392522	0.002602637
1000	YPD	p3-E6	D	greater	greater	greater	less than	greater	18.03917359	0.002363623	251.5921759	0.000526304	28.90219185	0.001115992	-8.917302438	0.008020476	20.70519613	0.002083304
1000	YPD	p3-E7	D	greater	greater	greater	less than	greater	21.39720622	0.01477902	43.58459087	0.000292488	3.497648402	0.036490409	-6.853962806	0.045688625	23.86746918	0.001026045
1000	YPD	p3-F5	D	greater	greater	greater	same	greater	13.61637551	0.003704036	58.51514555	0.005380017	5.935646234	0.01379326	-3.921669019	0.078761526	16.86666952	0.012791134
1000	YPD	p3-F8	D	greater	greater	greater	less than	greater	24.20607062	0.011018842	56.80484662	0.005477042	6.634338086	0.026518481	-11.65612582	0.024085695	19.99084297	0.002347054
1000	YPD	p3-G7	D	greater	greater	greater	same	greater	334.5848489	0.000683281	97.12104468	0.00197618	13.91110947	0.013826272	-3.073273318	0.081478258	16.25913312	0.005245919
1000	YPD	p3-H6	D	greater	greater	greater	same	greater	23.48450376	0.010892281	148.0195106	0.001236459	15.01376964	0.017902446	2.651859216	0.106025076	21.24496893	0.002321968
1000	YPD	p4-A7	D	greater	greater	greater	same	greater	27.96261417	0.00068215	66.12714885	0.002199066	16.66325134	0.01824271	-3.254026106	0.082516569	31.21217636	0.002864273
1000	YPD	p4-B6	D	greater	greater	greater	greater	greater	27.99593316	0.000683868	141.2550493	0.001217686	11.14966168	0.013139086	71.89235232	0.000105386	13.56340506	0.006613555
1000	YPD	p4-C8	D	greater	greater	greater	greater	same	17.21319604	0.00694069	33.52802085	0.007616104	10.13248259	0.004800087	11.43951789	0.026524816	3.346520375	0.063703397
1000	YPD	p4-E6	D	greater	greater	greater	less than	greater	27.05671087	0.000870933	115.0506918	0.001205063	58.48702103	0.000284227	-23.4393979	0.012756202	20.52986578	0.012573369
1000	YPD	p4-E7	D	greater	greater	greater	same	greater	21.29048398	0.013895503	69.53274343	0.000139004	9.185922565	0.030866355	-3.145410469	0.079100344	14.67927374	0.010712788
1000	YPD	p4-F8	D	greater	greater	greater	less than	greater	16.15797812	0.00239497	45.93784048	0.000470245	51.79847703	0.006055028	-22.54023389	0.001579896	119.8681108	0.002655076
1000	YPD	p4-G7	D	greater	greater	greater	same	greater	23.22349264	0.002169079	48.9303364	0.000251523	39.42547866	0.007367604	-5.536115609	0.055468706	24.52960492	0.001366345
1000	YPD	p4-H6	D	greater	greater	greater	less than	greater	308.3192206	7.41E-05	31.52975547	0.009094106	7.188296698	0.017933087	-6.353984256	0.020618848	34.00684189	0.003115198
1000	YPD	p5-A7	D	greater	greater	greater	less than	greater	27.18844168	0.00265158	27.02050564	0.003306344	11.07120667	0.005413003	-28.15796606	0.009717048	27.55254781	0.004053756
1000	YPD	p5-B6	D	greater	greater	greater	less than	greater	58.7379896	0.005408732	18.31354605	0.001623708	6.260028376	0.012494861	-14.54520303	0.002350531	20.71883544	0.015328438
1000	YPD	p5-C8	D	greater	greater	greater	same	greater	27.12147656	0.011588251	89.34666299	0.00114022	4.187144374	0.039955978	3.671303889	0.054290278	22.01523774	0.01362681
1000	YPD	p5-E6	D	greater	greater	greater	less than	greater	15.37935207	0.003889273	54.38444159	0.004969654	15.88355243	0.016327802	-9.972380223	0.030649817	19.11208844	0.005756084
1000	YPD	p5-E7	D	greater	greater	same	less than	greater	40.09071221	0.007638239	31.38822304	0.002964008	2.930355884	0.088450153	-3.632451139	0.044618886	86.79471412	0.000749678
1000	YPD	p5-F8	D	greater	greater	greater	less than	greater	28.53348786	0.002735752	120.3870237	0.001306733	21.58655577	0.001986814	-7.639210599	0.039908556	17.83136365	0.003008972
1000	YPD	p6-A7	D	greater	greater	greater	greater	same	18.41575522	0.001714907	127.7429681	0.000381035	27.27729614	0.005523102	4.653139679	0.025409391	4.307130299	0.062456759
1000	YPD	p6-B6	D	greater	greater	same	less than	greater	9.00830309	0.034569793	86.43203595	0.003329066	-0.33965877	0.393505452	-9.980512132	0.014945063	6.88623125	0.010422815
1000	YPD	p6-C8	D	greater	greater	same	greater	greater	9.432250766	0.018439306	37.22225953	0.001571859	4.971068144	0.057408608	31.4706885	0.00451779	4.379554679	0.042944571
1000	YPD	p6-E6	D	greater	greater	greater	same	greater	39.16330735	0.00543307	56.49448266	0.003522438	13.46035101	0.014143095	-4.263105073	0.052241358	19.59569423	0.00299009
1000	YPD	p6-E7	D	greater	greater	greater	greater	greater	16.14477674	0.014217479	50.78740167	0.003269841	46.27196582	0.002803815	7.307593641	0.016718263	14.83337252	0.003645407
1000	YPD	p6-F5	D	greater	greater	greater	less than	greater	20.16145489	0.012263632	90.12144132	0.002488086	8.320087128	0.037811034	-5.457366079	0.039097619	18.40703536	0.006161469
1000	YPD	p6-G7	D	greater	greater	same	less than	greater	14.27448774	0.016828931	35.75310533	0.008815025	2.256013807	0.129159267	-22.37922724	0.001855133	12.06597538	0.011164636
1000	YPD	p6-H6	D	greater	greater	greater	same	greater	612.0874218	0.000513798	39.4022892	0.000322703	22.14806918	0.013017367	4.743793438	0.058597253	54.13711129	0.005786016
1000	YPD(37C)	p7-A7	D	greater	greater	greater	same	greater	30.25640973	0.00283135	75.85729279	8.84E-05	33.6283624	0.00526299	1.405586587	0.148246089	42.15397553	0.000285727
1000	YPD(37C)	p7-B5	D	greater	greater	greater	less than	greater	16.85569059	0.002948392	6.429609445	0.037562666	24.27643347	0.001450062	-5.535813614	0.034298208	10.71520849	0.005584437
1000	YPD(37C)	p7-B6	D	greater	greater	greater	less than	greater	48.93388332	0.000992786	60.18684753	0.000838305	26.55112768	0.005593614	-8.557838365	0.028167184	110.6615266	0.00060183
1000	YPD(37C)	p7-B7	D	greater	greater	greater	less than	greater	8.880584971	0.032388168	7.727032011	0.023293918	4.627651333	0.03096896	-4.625498363	0.021860812	9.575268131	0.023815997
1000	YPD(37C)	p7-B8	D	greater	greater	greater	same	same	7.694400248	0.008652416	12.67072428	0.009030564	15.09331773	0.020531513	-3.435004218	0.07506265	2.493873661	0.079619697
1000	YPD(37C)	p7-C6	D	greater	greater	greater	same	greater	21.94413075	0.001400274	30.45198435	0.009430189	87.512745	0.002187777	-1.809558652	0.127212995	16.33371745	0.003929596
1000	YPD(37C)	p7-C8	D	greater	greater	greater	greater	greater	7.723076423	0.04095255	7.712164663	0.030795316	8.268745516	0.016436216	11.24909284	0.025366599	5.218671495	0.041586456
1000	YPD(37C)	p7-D5	D	greater	greater	greater	same	greater	8.62940638	0.036533009	54.72016198	0.005154044	21.64818097	0.002302241	-0.556272609	0.335319373	10.16363576	0.023083447
1000	YPD(37C)	p7-D6	D	greater	greater	greater	less than	greater	6.72588292	0.04658227	10.25865173	0.026510971	7.641826042	0.019533448	-7.644658715	0.037416238	10.01109823	0.025398461
1000	YPD(37C)	p7-E5	D	greater	same	greater	less than	greater	25.16940767	0.01039241	0.589785773	0.329697393	10.8798018	0.007306652	-5.81806876	0.014371237	12.04818737	0.017163036
1000	YPD(37C)	p7-E8	D	greater	greater	greater	same	greater	16.20195854	0.015502673	58.14027219	0.002557284	12.4081284	0.025039057	-1.568104607	0.166982814	17.57571218	0.009200771
1000	YPD(37C)	p7-F5	D	greater	greater	greater	same	same	20.95809621	0.005232485	6.928142926	0.039397263	58.22649373	0.002977599	0.758463978	0.292684338	2.430180452	0.121333908
1000	YPD(37C)	p7-F7	D	greater	greater	greater	less than	greater	38.71785432	0.000405684	5.290608854	0.037355323	80.4979216	0.000108745	-10.24512802	0.027861498	16.59640041	0.01746716
1000	YPD(37C)	p7-F8	D	greater	greater	greater	greater	greater	4.32309957	0.049277383	18.52577322	0.002225003	26.44811383	0.011876431	6.101983408	0.020062834	6.064686835	0.038793866
1000	YPD(37C)	p7-G5	D	greater	greater	greater	less than	greater	21.71887938	0.002775528	26.0816411	0.000749355	38.85249135	0.007772858	-12.00315041	0.0141741	28.14536914	0.001621266
1000	YPD(37C)	p7-G7	D	same	greater	greater	same	same	0.982408838	0.221348914	9.428541728	0.033617064	4.247121944	0.044278982	-4.11056736	0.062922323	4.289920269	0.054246857
1000	YPD(37C)	p7-H7	D	same	same	greater	same	greater	5.384490523	0.055824982	1.195711846	0.219453909	7.487092068	0.009046927	-1.154610923	0.2269352	21.77727847	0.0024984
1000	YPD(37C)	p7-H8	D	greater	greater	greater	less than	greater	23.21228299	0.007265088	103.9352582	0.000547972	24.80482421	0.006838797	-35.84187307	0.000575694	44.64413699	0.003225502
1000	YPD(37C)	p8-A7	D	same	same	greater	less than	greater	2.997853539	0.08520378	1.180657746	0.197512185	20.93973885	0.013395894	-4.1553858	0.032386952	16.90038366	0.002146462
1000	YPD(37C)	p8-A8	D	greater	greater	same	less than	greater	7.236376539	0.013214904	8.274792634	0.037663558	2.434694682	0.087097465	-8.194842293	0.024077662	20.85636069	0.001300939
1000	YPD(37C)	p8-B5	D	greater	greater	greater	same	greater	20.65187665	0.013221698	85.60836509	0.000286874	18.54446698	0.006131539	-3.228921628	0.094054977	48.4849484	0.004004571
1000	YPD(37C)	p8-B6	D	greater	same	greater	less than	greater	8.891794889	0.007717667	3.021814942	0.052878958	20.4754302	0.001471935	-17.21939666	0.016370638	7.198546121	0.023098097
1000	YPD(37C)	p8-B7	D	greater	greater	greater	same	greater	8.014704283	0.026199403	6.628980071	0.01182917	14.20789997	0.007708681	0.997500242	0.238286021	19.40128635	0.010680069
1000	YPD(37C)	p8-C6	D	same	same	same	greater	greater	4.102662225	0.073653522	6.159972066	0.050792634	2.56458761	0.091245348	3.561530203	0.041275088	8.142840013	0.027197781
1000	YPD(37C)	p8-C7	D	same	same	greater	less than	greater	3.54315113	0.082757398	1.523038791	0.180814448	11.42080339	0.008901436	-3.756686916	0.047786724	7.341092067	0.00909514
1000	YPD(37C)	p8-C8	D	same	greater	greater	less than	greater	5.445713107	0.051580613	25.16203795	0.012045726	15.73855031	0.016512529	-6.606210116	0.01117244	8.704201708	0.018152399
1000	YPD(37C)	p8-D5	D	greater	less than	greater	less than	greater	6.425220567	0.041884678	-4.520684859	0.024661726	11.11520702	0.027169688	-11.14218814	0.0043814	7.349754908	0.010467921
1000	YPD(37C)	p8-D6	D	greater	same	greater	same	greater	6.967097806	0.030119913	0.843735603	0.269411755	31.81650133	0.00748923	-0.857994191	0.270550348	23.56099645	0.001116051
1000	YPD(37C)	p8-D8	D	greater	greater	greater	greater	greater	7.37216833	0.028651578	7.250522309	0.028613492	25.74133745	0.012353106	6.170067078	0.01290046	9.094624987	0.007124233
1000	YPD(37C)	p8-E5	D	greater	same	greater	less than	greater	30.32101579	0.008260692	3.160066387	0.067310422	10.88795581	0.01242756	-29.5529685	0.002855299	65.71903444	0.000426695
1000	YPD(37C)	p8-E6	D	greater	same	greater	less than	greater	11.07342083	0.025849896	2.284975559	0.124562604	14.14616941	0.004811239	-11.95319697	0.007292214	11.729666	0.00414906
1000	YPD(37C)	p8-E7	D	greater	greater	greater	less than	greater	23.83415491	0.00480327	22.81087181	0.003344979	22.9732145	0.004554096	-17.91636262	0.017671459	21.85386885	0.01014778
1000	YPD(37C)	p8-E8	D	same	greater	same	same	greater	2.348264401	0.09743538	5.401165001	0.0199696	1.973823131	0.093741198	-0.81388661	0.275575319	6.293948166	0.013807739
1000	YPD(37C)	p8-F5	D	greater	same	greater	less than	greater	17.98431563	0.008965646	-0.001540433	0.499487926	7.907311827	0.039188336	-13.14578503	0.008650481	28.38538876	0.000668802
1000	YPD(37C)	p8-F6	D	same	same	greater	same	greater	2.334820515	0.123292026	3.094342837	0.099352431	15.2271661	0.003206618	-0.600719327	0.310625289	6.47036842	0.022653346
1000	YPD(37C)	p8-F7	D	greater	greater	greater	less than	greater	29.91102949	0.009508756	59.4421614	0.000428016	55.02721591	0.00254384	-6.202644927	0.04690579	46.73568137	0.000627126
1000	YPD(37C)	p8-F8	D	greater	same	greater	same	greater	6.134467528	0.018161326	1.061835576	0.239431812	6.578998438	0.047898315	-1.651107389	0.13131224	13.61420404	0.01161766
1000	YPD(37C)	p8-G5	D	greater	greater	greater	same	greater	9.478601167	0.026246707	14.42391922	0.017511094	153.0011963	2.41E-05	-2.267603084	0.08639024	28.71012973	0.001600796
1000	YPD(37C)	p8-G8	D	greater	greater	same	same	greater	6.387000801	0.019178198	4.912212529	0.028150699	5.255254245	0.050033437	-2.819355683	0.108391619	33.26428601	0.000548269
1000	YPD(37C)	p8-H5	D	greater	greater	greater	same	greater	3.904952108	0.039451835	11.749124	0.025654448	8.473459799	0.031319143	3.627045584	0.073018799	18.44545655	0.01694375
1000	YPD(37C)	p8-H6	D	greater	same	greater	same	greater	11.73849569	0.006795868	5.266463732	0.05895469	7.777190991	0.028205192	-1.017394826	0.240190446	173.3383799	2.78E-05
1000	YPD(37C)	p8-H7	D	greater	same	greater	less than	greater	12.54141256	0.025120364	1.07939934	0.23677506	12.2096026	0.003992846	-6.168044903	0.015176042	23.7037434	0.009182564
1000	YPD+AA	p1-A5	D	greater	greater	same	less than	greater	67.81598055	0.00211518	45.72832674	0.000290893	1.657707824	0.159312471	-59.02532212	0.004897233	21.09257976	0.002537523
1000	YPD+AA	p1-B7	D	greater	greater	greater	less than	greater	38.81027752	0.003735509	146.4076177	9.06E-05	7.006532905	0.042550046	-15.04483784	0.02086351	14.22397556	0.005687256
1000	YPD+AA	p1-D5	D	same	greater	less than	same	greater	3.099385786	0.098294784	45.66031915	0.000475679	-8.270308616	0.037606631	-4.156640405	0.073170486	10.87182759	0.010782057
1000	YPD+AA	p1-D8	D	greater	greater	less than	less than	greater	5.206404722	0.024146178	13.0332335	0.022409395	-8.073161844	0.037305018	-15.02984047	0.004813604	10.0526713	0.004896779
1000	YPD+AA	p1-G5	D	greater	greater	same	less than	greater	21.23838785	0.01237793	46.8820635	0.000905709	-3.953116245	0.077287977	-32.44986225	0.00573378	7.599618719	0.036274452
1000	YPD+AA	p1-G8	D	greater	greater	greater	less than	greater	103.5092146	0.003071243	72.65382076	0.000194537	16.97638174	0.013362191	-27.32240264	0.009810116	47.72835537	0.006584228
1000	YPD+AA	p1-H7	D	greater	greater	greater	less than	greater	18.65268718	0.001571641	299.7561776	5.77E-06	16.0088457	0.019211588	-4.759687145	0.031383814	70.52151481	0.00078314
1000	YPD+AA	p2-A5	D	greater	greater	greater	same	greater	20.260038	0.001392393	45.88979003	0.000238124	12.97450214	0.006533664	-5.915333228	0.052333117	64.11836305	0.000318913
1000	YPD+AA	p2-A8	D	greater	greater	same	less than	greater	14.93820755	0.012958961	71.14643886	0.000169792	-1.542518105	0.181575793	-5.743851607	0.037471874	51.47629708	0.00047246
1000	YPD+AA	p2-B7	D	greater	greater	same	less than	greater	25.0980917	0.009864099	52.27347425	0.000482588	-1.531005573	0.180065519	-9.038689207	0.03445193	25.51784288	0.003615478
1000	YPD+AA	p2-D5	D	greater	greater	greater	less than	greater	30.78561005	0.006196174	136.8655961	0.002177717	8.356611175	0.036132344	-8.427895909	0.020983718	21.94809789	0.011940599
1000	YPD+AA	p2-D8	D	greater	greater	greater	less than	greater	22.74351954	0.006751228	48.6207451	0.000497265	37.15981079	0.000526423	-14.34560402	0.015486824	11.62611493	0.026479152
1000	YPD+AA	p2-G5	D	greater	greater	same	less than	greater	3.722568992	0.036126101	82.0080598	0.003828417	1.667529217	0.160163049	-13.04621132	0.009228831	12.06677224	0.018495866
1000	YPD+AA	p2-G8	D	greater	greater	same	less than	same	93.59307669	0.003388208	202.9207534	0.00070096	-4.638054186	0.067571512	-22.8791499	0.007195778	1.036363821	0.242427401
1000	YPD+AA	p2-H7	D	greater	greater	greater	greater	greater	43.31360895	0.00074458	41.64999571	0.005906072	22.51431004	0.013907347	15.16080031	0.003022772	41.64873531	0.007484237
1000	YPD+AA	p3-A5	D	greater	greater	greater	greater	greater	13.85349053	0.005927066	69.89384624	0.000102339	12.35201564	0.022777475	12.57467708	0.021757072	19.60556905	0.005896974
1000	YPD+AA	p3-A8	D	greater	greater	greater	less than	greater	25.36890559	0.00306169	49.42603617	0.002256527	10.48344574	0.006087855	-6.601917774	0.031867819	20.55328429	0.008176732
1000	YPD+AA	p3-B7	D	greater	greater	same	less than	greater	14.175831	0.005220372	64.94418194	0.003551918	-4.280380146	0.073004696	-10.64611606	0.025591363	13.66475178	0.012373448
1000	YPD+AA	p3-C6	D	greater	greater	same	less than	greater	30.04670561	0.006701641	112.1310694	0.00259801	-3.951453746	0.065399264	-4.845756217	0.02182685	21.83891583	0.002479905
1000	YPD+AA	p3-D5	D	greater	greater	greater	less than	greater	29.09181489	0.002038228	81.40537382	0.003875684	6.660783999	0.02643413	-9.493002564	0.02280987	25.34008925	0.00282734
1000	YPD+AA	p3-D8	D	greater	greater	greater	less than	greater	18.10668163	0.007252205	50.11427476	0.006216748	20.87890072	0.00975426	-30.08118575	0.00500242	31.77005926	0.00370739
1000	YPD+AA	p3-F6	D	greater	greater	greater	less than	greater	49.86062855	0.006346349	23.18742416	0.006553834	8.994575218	0.0322188	-10.29167401	0.013844777	15.16135982	0.004926881
1000	YPD+AA	p3-G5	D	greater	greater	same	less than	greater	8.153142494	0.032607605	42.47930962	0.000306672	-0.925922513	0.230598561	-26.10357217	0.001215752	18.00253564	0.017378396
1000	YPD+AA	p3-G8	D	greater	greater	same	same	greater	8.686213384	0.03428373	33.08825248	0.008337196	-2.929024274	0.103596928	-5.568623647	0.051267173	27.68852624	0.003363993
1000	YPD+AA	p3-H7	D	greater	greater	greater	less than	greater	33.22656413	0.000473279	23.07992283	0.008404861	10.21764449	0.011382576	-52.22665815	0.000955961	21.86315909	0.001984013
1000	YPD+AA	p4-A5	D	greater	greater	greater	greater	greater	31.93065101	0.000899961	105.9785867	0.002899626	7.219776267	0.033003316	35.82471153	0.000481496	31.74526151	0.001003969
1000	YPD+AA	p4-A8	D	greater	greater	greater	same	greater	18.93712691	0.003945901	26.98726681	0.011766628	11.87269311	0.014576362	0.330490221	0.397011844	20.87062435	0.014946468
1000	YPD+AA	p4-B7	D	greater	greater	same	less than	greater	36.4147224	0.006135797	53.46719003	0.002453644	1.384520541	0.17649432	-9.033009673	0.010192147	10.11790069	0.011354784
1000	YPD+AA	p4-C6	D	greater	greater	same	less than	greater	28.55102087	0.010240792	65.63677198	0.001081055	-2.551010148	0.115755787	-38.40464541	0.008111761	9.840764443	0.021986821
1000	YPD+AA	p4-D5	D	greater	greater	same	less than	greater	21.83208658	0.004640144	8.695149183	0.034460216	-0.808317247	0.282950477	-31.96366363	0.006150789	15.2934511	0.002195475
1000	YPD+AA	p4-F6	D	greater	greater	greater	less than	greater	16.62174642	0.002371857	52.59968258	0.004857749	7.808544536	0.027378237	-12.09887571	0.026098339	95.72351594	0.000917678
1000	YPD+AA	p4-G8	D	greater	greater	greater	same	greater	15.42444777	0.00263939	222.4926823	0.001337665	9.460531848	0.03136155	0.498761314	0.345860483	23.87596955	0.012226596
1000	YPD+AA	p4-H7	D	greater	greater	greater	less than	greater	21.49746157	0.006595606	98.16607161	0.002399174	45.7454903	0.006614136	-9.325389447	0.033691345	21.96438503	0.00266968
1000	YPD+AA	p5-A5	D	greater	greater	greater	same	greater	43.22547038	0.005483488	58.52934453	0.00143718	15.15631221	0.009922499	-3.12903973	0.077328951	16.41888456	0.008189494
1000	YPD+AA	p5-A8	D	same	greater	less than	less than	greater	6.083431886	0.051006069	48.68134835	0.006061682	-45.70946812	0.001543437	-6.269961035	0.046680641	33.2284333	0.004951459
1000	YPD+AA	p5-B7	D	greater	greater	less than	same	greater	10.8360913	0.004816267	50.12082425	0.00517039	-34.35931173	0.000565432	-2.687251016	0.111445478	10.35756536	0.00512691
1000	YPD+AA	p5-C6	D	greater	greater	greater	less than	greater	13.14094795	0.013333998	43.72673861	0.002147184	13.28549449	0.005376666	-10.33190383	0.009907838	68.75605569	0.004242968
1000	YPD+AA	p5-D8	D	greater	greater	greater	less than	greater	31.33450764	0.002284506	56.88601103	0.000176742	11.26100344	0.028185547	-625.2020247	9.53E-05	41.25987119	0.000293458
1000	YPD+AA	p5-F6	D	greater	greater	less than	less than	greater	11.08396399	0.023948281	160.8798498	0.000183861	-18.00853226	0.017627997	-6.486838355	0.048194889	7.650507154	0.012288928
1000	YPD+AA	p5-G5	D	greater	greater	same	less than	greater	43.10387256	0.002338991	85.63961375	0.002205145	4.759089021	0.065910003	-9.303777976	0.032121688	23.06262908	0.001222769
1000	YPD+AA	p5-G8	D	greater	greater	greater	less than	greater	14.08878983	0.004221515	156.3194663	0.002032366	16.68308644	0.003283043	-10.84165346	0.007539964	14.67884778	0.019498223
1000	YPD+AA	p5-H7	D	greater	greater	greater	same	greater	6.885795756	0.044819609	159.9751296	3.55E-05	35.22345004	0.000696734	-4.132966191	0.073306394	8.892940172	0.027674662
1000	YPD+AA	p6-A5	D	greater	greater	greater	same	greater	9.778196549	0.032104817	12.68631335	0.024667931	8.44921968	0.036435851	0.877325486	0.270613789	15.60508601	0.01706921
1000	YPD+AA	p6-D5	D	greater	greater	greater	less than	greater	22.89759027	0.00907026	145.5730098	6.29E-05	6.340249063	0.012926471	-13.89761282	0.010271272	24.93822547	0.001188807
1000	YPD+AA	p6-D8	D	greater	greater	greater	same	greater	21.98969905	0.013975693	75.60724751	0.000439874	11.84870214	0.022013863	-4.419624892	0.069951435	14.96609133	0.003442354
1000	YPD+AA	p6-F6	D	greater	greater	greater	less than	greater	18.35112208	0.013539061	84.45049082	0.000631706	18.97182996	0.004328261	-5.100360714	0.023631856	13.55028389	0.006266322
1000	YPD+AA	p6-G8	D	greater	greater	less than	less than	greater	10.61017047	0.013813486	47.76297615	0.000529823	-12.41418463	0.023864712	-6.045181982	0.049742359	8.072110932	0.013153505
1000	YPD+AA	p6-H7	D	greater	greater	same	less than	greater	4.504841677	0.038402182	84.99487145	0.001332034	-3.146980042	0.097930193	-16.00566644	0.004184335	6.028626446	0.024906941
1000	YPD(37C)	p7-C10	H	greater	greater	greater	greater	greater	9.005895598	0.032748251	17.68812131	0.007240615	7.351880486	0.010046137	7.22426841	0.012438442	13.93572782	0.020306967
1000	YPD(37C)	p7-D10	H	greater	same	greater	greater	greater	10.626016	0.004588747	-1.189105062	0.192511086	11.26862541	0.028171634	7.495592961	0.039284853	40.74495746	0.000303098
1000	YPD(37C)	p7-E12	H	greater	greater	greater	same	greater	8.536540396	0.007331042	17.32099571	0.003065107	11.79362395	0.004088621	4.001835849	0.077834826	26.21232875	0.006144847
1000	YPD(37C)	p7-F9	H	greater	same	greater	greater	greater	12.50273158	0.003202874	-0.577408089	0.313486699	8.817647995	0.016861859	531.1016193	2.92E-06	12.81172969	0.003490579
1000	YPD(37C)	p7-G10	H	greater	greater	greater	greater	greater	17.38999801	0.005275548	14.43037135	0.005460124	7.288759346	0.025022753	24.55937288	0.012622612	53.23542627	0.004261771
1000	YPD(37C)	p7-G12	H	greater	greater	greater	same	greater	13.69301949	0.0145384	60.69977817	0.003782425	6.194066461	0.045994987	2.102149976	0.141105385	45.97867539	0.003045293
1000	YPD(37C)	p8-B2	H	greater	greater	greater	greater	greater	25.8818425	0.011988595	101.718618	4.87E-05	22.2461695	0.001531508	16.30868639	0.016926827	17.48505014	0.005434981
1000	YPD(37C)	p8-C2	H	greater	greater	greater	greater	greater	15.70374176	0.002485941	17.82057879	0.016095047	7.585950504	0.037482398	19.10826614	0.005463891	101.506774	0.002633489
1000	YPD(37C)	p8-C3	H	same	greater	greater	greater	greater	2.405820024	0.12456267	8.313737397	0.034784533	9.406917401	0.027641935	7.248193854	0.033371356	6.352892001	0.025566949
1000	YPD(37C)	p8-C4	H	greater	greater	greater	greater	greater	15.10299204	0.013106833	6.856832479	0.043275895	8.69155556	0.012065872	10.44605	0.015696989	16.98591738	0.010816742
1000	YPD(37C)	p8-D1	H	greater	greater	greater	greater	greater	9.057107397	0.024797006	7.554930255	0.032065167	30.11205124	0.008968439	82.03746073	0.002344731	16.09208753	0.003018272
1000	YPD(37C)	p8-D2	H	greater	greater	greater	same	greater	8.899268857	0.017849626	5.049078082	0.024751565	12.75834978	0.004724744	1.20695182	0.200761331	9.584704159	0.017521646
1000	YPD(37C)	p8-D3	H	same	greater	greater	greater	greater	5.664709284	0.055568684	8.716162336	0.022316279	13.88228566	0.002576791	19.02990199	0.001496311	28.38286554	0.00584852
1000	YPD(37C)	p8-E1	H	greater	greater	greater	same	greater	20.97797789	0.005464243	14.00668591	0.007831755	17.79958333	0.010071952	-0.864418759	0.269686439	25.40196635	0.000990306
1000	YPD(37C)	p8-E3	H	greater	greater	greater	less than	greater	7.026813389	0.014049423	10.37569033	0.013246963	9.785259683	0.008926136	-13.05349346	0.006061366	8.843126583	0.015750683
1000	YPD(37C)	p8-F1	H	greater	less than	greater	greater	greater	8.146958776	0.00747459	-4.534350557	0.041636152	7.676900921	0.036152103	4.786488864	0.039519252	18.95906935	0.016698452
1000	YPD(37C)	p8-F2	H	greater	greater	greater	greater	greater	12.52209292	0.003262385	18.57453838	0.010490275	5.25452294	0.025796195	36.40363679	0.007208555	35.32182443	0.004970133
1000	YPD(37C)	p8-F4	H	greater	same	greater	greater	greater	12.48841868	0.024605544	2.362270856	0.078347086	6.926464397	0.010111748	11.61455911	0.027337946	7.694292982	0.018559764
1000	YPD(37C)	p8-G1	H	greater	greater	greater	greater	greater	16.75767947	0.015054497	17.21433621	0.018464136	27.19463131	0.011679105	10.7787997	0.027725042	18.50403639	0.001456286
1000	YPD(37C)	p8-G3	H	greater	same	greater	greater	greater	10.54181307	0.03008646	-0.695713331	0.30443549	19.54180551	0.001318541	22.24494158	0.014231215	29.59535998	0.010749793
