# Supplementary material for: Dynamics and variability in the pleiotropic effects of adaptation in laboratory budding yeast populations
Source: eLife. 2021 Oct 1;10:e70918. doi: 10.7554/eLife.70918 (PMC8579951; doi:10.7554/eLife.70918)
Supplement: Figure 4—source data 1. [file elife-70918-fig4-data1.zip]

Archive with 3 entries (3 files):
- Figure 4A/4A_components.csv
- Figure 4A/4A_coordinates.csv
- Figure 4A/4A_varianceexplained.csv
