# Supplementary material for: Dynamics and variability in the pleiotropic effects of adaptation in laboratory budding yeast populations
Source: eLife. 2021 Oct 1;10:e70918. doi: 10.7554/eLife.70918 (PMC8579951; doi:10.7554/eLife.70918)
Supplement: Figure 4—source data 1. [file elife-70918-fig4-data1.zip › Figure 4A/4A_components.csv]

	assay environment	Contribution to PC1-0	Contribution to PC2-0	Contribution to PC1-200	Contribution to PC2-200	Contribution to PC1-400	Contribution to PC2-400	Contribution to PC1-600	Contribution to PC2-600	Contribution to PC1-800	Contribution to PC2-800	Contribution to PC1-1000	Contribution to PC2-1000
0	30C	0.5016435390766997	-0.36227585757909614	0.6996161347974176	0.038759554088044476	0.6687931156897902	-0.0427445369524595	0.6556270615556103	-0.04138030234566561	0.6395803679489107	-0.07538287399134264	-0.635880085171454	-0.14877112300277034
1	37C	0.5895129767855932	0.03484470324809105	0.32923147299033173	-0.5861432620002884	0.1755680135962352	-0.6808727411892329	0.24929926300208316	-0.6180662146338696	0.19918288505197357	-0.6290163392389672	-0.11609413502810995	-0.6349526445901379
2	Ac ac	0.06242167909255838	0.19790834369001303	0.5835693306308852	0.39609951904195734	0.5603501334543947	0.4596653842627064	0.5178239567508114	0.43936745866900295	0.5240041978374634	0.4004955053835252	-0.5461982600964859	0.36334696154517204
3	21C	0.09654013404162962	0.9047758654637911	0.18608778884617616	0.23600076354441396	-0.30097660839991924	-0.22874093784122326	-0.19747123761582525	-0.5509028232929281	-0.21850725982823027	-0.5701836205635503	0.23329096385213433	-0.5712227026181178
4	NaCl	0.6225847302998057	0.09876725390029528	0.16420131641707159	-0.665088403146334	0.3425090511819202	-0.5205483000955008	0.4481813179417267	-0.34604066301023456	0.4784739379399711	-0.33637755021381976	-0.4789795986750721	-0.3411537800435886
