# Supplementary material for: Dynamics and variability in the pleiotropic effects of adaptation in laboratory budding yeast populations
Source: eLife. 2021 Oct 1;10:e70918. doi: 10.7554/eLife.70918 (PMC8579951; doi:10.7554/eLife.70918)
Supplement: Figure 4—source data 1. [file elife-70918-fig4-data1.zip › Figure 4A/4A_coordinates.csv]

	evocode	ploidy	evoEnvt	PC1-0	PC2-0	PC1-200	PC2-200	PC1-400	PC2-400	PC1-600	PC2-600	PC1-800	PC2-800	PC1-1000	PC2-1000
0	p8-F1	H	YPD(37C)	-0.741267626	2.528234877	-1.468125639	-0.238395638	-1.724531396	-0.958764241	-1.738711573	-1.593784067	-2.130478843	-1.620012332	2.085336416	-1.378818259
1	p8-C2	H	YPD(37C)	0.116951407	1.215926009	-1.047716478	-0.548205751	-1.267691881	-0.705946333	-0.916649458	-1.293695873	-1.790543167	-0.740724969	1.629843159	-0.835903723
2	p7-D10	H	YPD(37C)	0.782362335	3.238990271	-0.043801545	-1.474380114	-0.722281271	-2.111614438	-1.171405902	-2.739126337	-1.717914603	-2.69031468	1.811972865	-2.499743605
3	p8-D1	H	YPD(37C)	-0.125130547	-0.136924378	-1.181574696	-0.169073415	-1.735943522	-0.733838587	-2.044437497	-1.010886979	-1.981525534	-1.480986391	1.931718731	-2.095360447
4	p8-C4	H	YPD(37C)	-0.862998148	1.557271047	-1.320431175	-0.626750181	-1.592306682	0.240444342	-1.08971137	-0.536730383	-1.182594846	-1.012251809	1.727969609	-1.235614793
5	p8-D3	H	YPD(37C)	-0.277694266	0.360348183	-1.418394346	-0.216541912	-2.122877052	-0.30347632	-1.74295757	-0.816804496	-2.362499308	-0.867148436	2.893982145	-0.855388892
6	p8-F2	H	YPD(37C)	1.692469645	1.773897991	-1.992714502	-0.446694342	-1.871445392	-0.832542785	-1.080904082	-1.516689106	-0.438165113	-2.802633428	0.020326	-3.342773404
7	p7-G12	H	YPD(37C)	0.729597217	1.454038813	-0.971972613	-1.109146232	-0.099984066	-1.369441535	0.379953548	-1.046352234	-0.381039705	-0.834011651	0.704190255	-0.744749279
8	p7-G10	H	YPD(37C)	-0.127120013	3.270881307	-1.138622044	-1.338454927	-1.05922953	-1.462881943	-0.781727178	-2.115386213	-0.815334037	-2.669586155	-1.01441489	-3.476334624
9	p7-C10	H	YPD(37C)	-0.274811959	1.858055696	-1.614962763	0.267615599	-1.453673901	-0.550911838	-0.284687824	-1.22223847	-0.290420563	-1.623519906	0.481878954	-1.608933704
10	p7-E12	H	YPD(37C)	0.642497012	1.710948751	-1.18711785	-0.99724877	-1.045413777	-1.065594828	-1.022669801	-1.503234413	-1.51084011	-1.52632323	1.70399702	-1.270832621
11	p8-E3	H	YPD(37C)	1.466878454	0.799576277	-1.498174873	-0.011840406	-1.19371454	-0.133938835	-2.15050973	0.154676279	-1.481127701	0.640296029	2.116606268	0.501777724
12	p7-F9	H	YPD(37C)	1.053246753	0.151600224	-1.132416584	-0.919350743	-1.337560806	-1.394108698	-1.719906516	-1.83485777	-1.696760506	-1.756678167	2.146887955	-2.348692424
13	p8-C3	H	YPD(37C)	0.146933739	0.700032078	-1.416380013	-0.569280513	-1.339240391	-0.54201324	-1.17349812	-1.335239847	-2.435782634	-1.317973627	3.103910204	-0.966578148
14	p8-E1	H	YPD(37C)	0.922197587	3.96409852	-1.180013759	-0.523454025	-1.228919318	-0.666154488	-1.159221469	-1.309633171	-1.615247666	-0.475547121	1.835451065	-0.269280362
15	p8-G1	H	YPD(37C)	-0.247369057	-1.202028016	-0.293928355	-1.412661656	-0.785519132	-1.100726334	-1.09804755	-1.353450901	-0.409393953	-1.545820598	0.761215732	-1.660833926
16	p8-G3	H	YPD(37C)	2.005340178	3.641164848	0.679406484	0.010756507	-1.147944512	-2.38621099	-0.362310864	-3.358392891	-0.500249267	-3.095309954	1.156318166	-2.730370788
17	p8-B2	H	YPD(37C)	0.375872982	0.325260399	0.260875239	-1.618445095	0.408602446	-0.980688415	-0.100918363	-1.01505287	0.762584952	-1.536523354	-2.343581767	-3.019937709
18	p8-D2	H	YPD(37C)	-0.479969734	0.51565448	0.283500787	-1.333897155	-0.658413003	-1.169478084	0.000832242	-1.579607643	-0.390562929	-1.468369775	0.591830603	-1.286546542
19	p8-F4	H	YPD(37C)	-1.555455115	1.276259734	-0.475387291	-1.22804884	-0.38086814	-1.536131492	-0.779433659	-2.079977987	-0.777031105	-1.770433406	1.418479031	-1.660638563
20	p4-C8	D	YPD	6.698872035	-0.602472883	2.154834512	-1.239681473	0.514625437	-0.936916186	0.488264299	-0.901527422	0.098352692	-0.659481653	-0.002462262	-0.636483624
21	p1-G8	D	YPD+AA	-0.100246086	-0.26794575	1.832562198	0.483103941	2.037444042	-0.084875002	1.468618413	0.125509367	1.543929052	0.148856944	-2.261659721	-0.264759527
22	p1-G7	D	YPD	-1.257756384	1.2348552	1.007406085	1.066972099	-0.186215769	-0.056610234	0.089681205	-0.616048877	0.08984773	-0.591270694	0.177079172	-0.370853957
23	p1-H6	D	YPD	3.45004432	-0.823567156	-0.367715825	-1.79065268	0.866793671	-0.774899717	0.646661525	-0.595639796	0.371160372	-0.273241497	-0.160658448	-0.276277468
24	p2-G8	D	YPD+AA	-0.185645034	-0.317674082	0.585778708	2.537326457	0.30141094	4.601778755	-2.059906283	4.186725978	-1.881663613	4.116185162	1.424917477	3.781163842
25	p6-A7	D	YPD	4.611868837	-0.222319513	2.349964936	-1.787680909	0.450168348	-1.029713927	0.506839331	-0.927128497	0.285003515	-0.20747143	-0.216318048	-0.433194867
26	p1-B7	D	YPD+AA	-0.865717609	0.071839675	1.540468742	0.900841501	1.860082466	-0.312706689	1.108671431	0.242144315	1.03030812	0.668055414	-0.622207661	0.822612792
27	p2-C8	D	YPD	0.171712368	-0.063155882	-0.228616325	0.8220351	-0.831524082	0.431099186	-1.104877986	-0.253096198	-0.653427935	-0.172571934	0.574847394	0.168443034
28	p2-G5	D	YPD+AA	-0.229742714	-0.738623681	1.074937983	1.459536875	0.477040316	0.664464798	1.381296425	0.693103903	0.615744764	1.788109626	0.326319382	2.382436941
29	p6-C8	D	YPD	-0.853678566	-0.104849523	0.558598641	1.406583361	-0.97904005	0.677929765	-1.334630101	0.166313315	-1.641505078	0.304092432	1.150698589	0.262062237
30	p6-B6	D	YPD	-0.350458773	1.154540318	-1.421585002	2.797111042	-0.147476728	1.415158043	-0.841285327	0.726477159	-0.972673735	0.890993775	0.448814083	1.018268662
31	p4-H7	D	YPD+AA	-0.694614557	-0.785040719	1.445967946	0.626491898	3.124885261	-0.716168805	1.960085946	-0.03210458	2.342283356	-0.044226846	-2.191190669	-0.241119801
32	p2-H7	D	YPD+AA	-0.344029778	-0.200936481	0.842284101	0.153847832	0.961123652	-0.794799637	2.760022193	-1.831286736	2.349299719	-1.720512322	-2.204836367	-1.719375253
33	p8-A8	D	YPD(37C)	-0.285655458	0.968699445	-1.856692301	-0.185421796	-1.322831009	-0.851091617	-1.028054837	-0.92239506	-1.38663928	-0.463022175	0.671458571	-0.154929344
34	p1-C8	D	YPD	-0.249416682	0.232075613	1.757200888	0.841787753	1.384084237	-0.11650748	1.815465611	-0.587488495	1.123532423	-0.389776454	-0.884021789	-0.331077671
35	p6-H7	D	YPD+AA	-0.157514555	1.070485869	-1.470454219	4.234840524	-1.736013917	4.452545119	-2.184337146	4.137515017	-2.884612607	4.427355233	1.493238341	4.001907636
36	p4-G8	D	YPD+AA	0.36435634	-0.801876149	1.348903909	0.744946054	1.240655265	1.236093432	0.402488674	1.157279706	1.731238444	-0.11570266	-2.100615137	-0.76382141
37	p4-E7	D	YPD	-0.111387181	0.051196721	-0.878295078	0.716819283	-1.104904557	1.039391815	-1.409384601	0.481280939	1.135716152	-0.294623503	-0.923493574	-0.22774121
38	p4-F6	D	YPD+AA	-0.330254305	-1.017776242	2.260716507	-0.304859807	3.286273385	-0.440901333	3.10102084	0.419533852	2.98976903	0.336408772	-2.721037624	-0.130185896
39	p7-B7	D	YPD(37C)	-0.794266063	0.772559805	-0.674686425	-0.435904676	-1.086171509	-0.3553285	-1.45208215	-0.238284551	-2.187120316	-0.142308862	2.085703077	0.051325738
40	p6-D5	D	YPD+AA	4.478540105	-1.5819176	1.702244543	0.652220417	1.389435626	0.134827026	1.592875144	0.600063	1.593020247	0.51523621	-2.432222028	0.321040225
41	p6-G8	D	YPD+AA	0.635234755	0.27946395	1.8081877	0.349013073	0.50992451	1.057479243	0.083827208	0.899234214	-0.366013456	1.37354912	0.663403524	1.989464876
42	p6-E7	D	YPD	0.011957994	-0.220665025	2.214968218	0.350106223	1.186290356	0.370034452	1.667272341	0.229187969	1.539737906	-0.108151942	-1.165304169	-0.507371243
43	p4-C6	D	YPD+AA	0.221337405	-0.020868007	1.326910602	0.134437519	0.417933962	1.330767861	-0.388227797	2.47363875	-0.26659211	2.772496638	-0.044660612	3.069096588
44	p8-C6	D	YPD(37C)	0.446132464	0.082658328	-1.887894533	0.080147052	-1.564600365	-0.822161245	-1.331270002	-0.968560474	-1.866459365	-0.692436462	2.255046463	-0.267768273
45	p2-A8	D	YPD+AA	0.041734827	-0.294895829	0.619572137	1.092726928	0.255901568	0.708495389	0.032570914	0.620257444	-0.338866178	1.232032917	0.10858543	1.271965886
46	p8-C8	D	YPD(37C)	-0.80273738	1.540911371	-1.671212314	0.403643913	-1.998614627	0.203747549	-2.549740303	-0.03684634	-2.092655685	0.132859481	1.424744189	0.364141896
47	p4-B6	D	YPD	2.966523807	-0.165553555	2.413612361	0.654352404	0.287116256	0.581755699	1.07109403	-0.394628994	0.908622319	-0.753721623	-0.638572259	-0.697182538
48	p7-G7	D	YPD(37C)	0.413870727	-0.747969388	-1.251257067	0.104736772	-1.32305137	-0.251527713	-1.966920414	-0.30268833	-2.502991397	0.086458323	2.865788839	0.150540983
49	p8-G8	D	YPD(37C)	-0.375875954	-0.768404307	-1.637963827	-0.592233059	-1.100070093	-0.697781453	-1.721243549	-0.268338988	-2.028628976	-0.388539825	2.304774655	-0.097039859
50	p6-F6	D	YPD+AA	-0.16670209	0.115558713	-0.211079716	2.841027403	0.168696339	1.443708879	0.344077761	0.413157033	1.110087046	0.045936704	-0.871272051	0.002404019
51	p8-E5	D	YPD(37C)	-0.466124937	0.946528892	-0.8099674	-1.065394137	-0.124348058	-1.352378843	-1.12830145	-0.748792555	-1.628840434	-0.354494821	0.466472756	-0.807237952
52	p5-C8	D	YPD	-1.162361669	-0.30957078	-0.621743775	0.470743854	0.15728574	0.318076759	0.860326735	-0.24084471	1.416628725	-0.32438438	-1.185780151	-0.356909831
53	p4-A8	D	YPD+AA	-0.517010959	0.69148981	1.016569614	0.677673027	1.824278585	-0.387169075	2.475004565	0.198250647	1.891539961	-0.329577556	-1.656683751	-0.390357791
54	p8-E7	D	YPD(37C)	0.349850685	0.406739592	-1.701671311	0.047894209	-1.38727579	-0.373154823	-1.498934621	-0.372488496	-0.893804064	-0.257232488	-0.103049304	-0.600836754
55	p8-B6	D	YPD(37C)	2.826916984	-0.645181378	-0.174412574	-3.666359533	-0.427460753	-1.529308649	-0.809000137	-0.79889257	-1.128528076	-0.668961698	1.324614222	-0.407333173
56	p7-F5	D	YPD(37C)	-0.992412022	-0.390994713	-1.826146327	0.259317163	-2.504488281	0.437713342	-1.844532687	-0.386195946	-2.895747564	0.266395263	2.780422331	-0.070355757
57	p8-A7	D	YPD(37C)	-0.373451963	-0.517763245	-0.42308977	-2.746684869	-0.871313125	-1.000187628	-1.310754725	-0.639445934	-1.545012705	-0.461193038	1.849384808	-0.567564891
58	p8-D5	D	YPD(37C)	-0.357877623	-0.057763268	-1.672189976	-0.066135368	-1.825579937	-0.606969038	-1.755258222	-0.485422463	-1.907381958	-0.385293353	2.179612471	-0.248271293
59	p7-D6	D	YPD(37C)	-0.233895072	0.59380396	-1.744431909	-0.235226488	-1.393645011	-0.73403745	-1.748917626	-0.372846535	-1.859709113	-0.161449895	1.033383632	-0.194171156
60	p7-F7	D	YPD(37C)	0.610969452	-0.388682307	-0.483499523	-2.256447153	-0.301302155	-1.376994847	-1.073118184	-0.8987845	-1.370678817	-0.436619621	1.400367836	-0.335699654
61	p3-G7	D	YPD	-0.521437443	0.638685826	2.024865746	-0.031676196	2.554455005	-0.466602491	1.626123673	-0.006038777	1.230925521	0.031783658	-0.881652979	-0.148958709
62	p4-A7	D	YPD	-0.853491159	0.238295105	-1.113306947	0.253196681	-0.773977745	0.625024928	0.797652645	-0.678731799	0.950172754	-0.154123794	-1.209037653	-0.258997928
63	p8-F6	D	YPD(37C)	-0.600329525	-1.30900529	-1.766824549	0.050934222	-1.839300908	-0.101801618	-2.353044821	-0.367782616	-2.937195081	0.022696684	2.348055788	0.127176183
64	p8-E8	D	YPD(37C)	4.645443472	-1.766101672	-0.428726031	-2.947959972	-0.560999712	-0.88938111	-1.165480303	-0.503090581	-1.28568786	-0.544219189	1.901050696	-0.225816289
65	p8-G5	D	YPD(37C)	-0.732602324	-0.789461739	-1.605659369	-0.653592058	-0.61363279	-1.466263329	-0.816995969	-0.80876968	-0.839481931	-0.635704476	1.005779252	-0.561855041
66	p5-B7	D	YPD+AA	-0.6308073	0.295406635	-0.453330961	3.445661176	-0.676850648	3.864279687	-1.075641248	3.516629121	-1.145026418	3.319438954	0.723124886	3.191102394
67	p3-B7	D	YPD+AA	-1.0433472	-0.750148433	2.385338365	0.876889902	1.487255049	1.520540115	0.018410747	3.101190684	-0.341681094	3.345775762	0.103312081	1.81641279
68	p1-A5	D	YPD+AA	0.105991784	0.421118014	1.014636489	0.83859749	0.944594768	0.571277623	1.044478048	0.250421101	1.036447711	0.485575231	-2.124099022	-0.031901241
69	p7-E8	D	YPD(37C)	-0.643244466	-0.451358934	-1.803661065	-0.429910323	-0.898859088	-0.628217157	-1.650275582	-0.181490079	-1.680753563	0.027629544	1.226718494	0.022468803
70	p8-H5	D	YPD(37C)	2.815817469	-2.234117758	-0.392363061	-2.506933554	-0.93316789	-0.78015228	-1.866082991	-0.445541967	-1.315708022	-0.262742689	0.995362231	-0.537578199
71	p4-D5	D	YPD+AA	-0.988219399	1.648494281	1.731499405	0.201174029	3.327777008	-0.535249773	2.366655915	-0.176049676	2.728618354	0.110073269	-3.113696765	1.297852585
72	p5-A5	D	YPD+AA	-0.955761403	-0.276930424	1.959356799	-0.588562274	2.930179334	-0.680867195	1.961408985	-0.344776381	1.276624674	-0.045877698	-0.647805699	0.198320902
73	p2-D5	D	YPD+AA	2.569849501	-0.340737101	1.612259976	0.351433148	0.507256202	0.572913182	0.459228246	0.928496372	1.029845253	0.724570175	-1.354759518	0.001176119
74	p3-F5	D	YPD	-1.083921196	-1.218872863	1.649011013	0.37135448	0.112022499	0.836602429	1.797570329	-0.280955199	2.258780441	-0.30672513	-1.576168919	-0.244119649
75	p8-H7	D	YPD(37C)	-0.250792779	-0.867652965	-1.890185101	-0.572206024	-0.854594779	-1.144450928	-1.359922301	-0.656635394	-1.058509863	-0.658891698	0.299765866	-1.124295584
76	p7-C8	D	YPD(37C)	-0.904312276	0.16737413	-1.514800749	-0.568416391	-1.460952384	-0.31574168	-1.56179893	-0.340762581	-1.585712168	-0.117202387	1.58010252	-0.116890438
77	p1-E6	D	YPD	-0.65075995	0.007186564	-0.388351649	0.22839817	-0.276920087	0.761447331	0.351598748	-0.197635127	0.661396604	-0.225195475	-0.684302915	0.178681354
78	p3-H6	D	YPD	0.176352563	-0.232137341	1.195261839	0.470348038	0.363444664	0.288097705	0.619707651	-0.405392006	0.41666674	-0.251145742	-0.040180841	-0.346687098
79	p3-G8	D	YPD+AA	0.009001881	-0.050269778	2.217674619	0.822394791	1.076318141	2.895465508	-0.085290403	3.73075739	-0.199272687	3.470073973	0.163362656	2.932710764
80	p3-A8	D	YPD+AA	-0.190024486	-0.137265933	0.515814816	0.994068036	0.069933917	-0.15985714	1.602349578	-0.787915928	1.21403046	-0.526494484	-1.279097474	-0.387152685
81	p5-G8	D	YPD+AA	1.315978242	-1.131258675	0.241287735	1.02949088	-0.789682912	1.05088424	0.193164104	-0.090230206	-0.190512547	0.504829974	-1.433274903	-0.031516536
82	p5-E6	D	YPD	-0.77956169	-0.217726468	0.654557019	0.994197364	0.706071985	0.364265967	1.102446576	0.04472752	1.116660947	0.129482901	-0.756356597	-0.004783015
83	p5-A8	D	YPD+AA	-0.746754191	-0.271189881	2.129016269	0.945326131	0.87668182	0.469419119	-0.53712533	3.718091498	-0.695242547	3.804997271	0.405588958	3.225201214
84	p7-B5	D	YPD(37C)	-0.556790621	-0.447359333	-1.80726894	-0.005452354	-1.545001558	-0.549064515	-1.573633665	-0.449165103	-1.518131488	-0.037642413	1.857172884	0.097209305
85	p3-A5	D	YPD+AA	-0.365217923	1.344061076	1.361180634	0.690428347	1.599892796	-0.454608518	2.975807433	-1.529672475	2.031659375	-1.455263947	-2.161457099	-1.568808856
86	p3-E6	D	YPD	0.148138566	-0.007227136	1.697332849	0.409186842	0.711956648	-0.101057537	2.080433399	-0.353710228	1.773622657	-0.243110358	-1.118574086	-0.056609767
87	p1-G5	D	YPD+AA	2.625102313	-0.084762514	1.584702917	0.19412441	0.686895738	0.20379539	-0.095919884	1.311831119	-0.982327783	3.352508958	0.810099507	2.341312263
88	p1-F8	D	YPD	3.733525452	-0.356353914	3.844781582	-1.560092789	2.109819562	-0.583407331	2.01831432	-0.275870333	2.109975776	-0.367629931	-1.556144979	0.00575787
89	p6-A5	D	YPD+AA	0.352909407	-0.214219095	0.658372415	1.87544928	1.392868006	-0.467284216	2.84190701	-0.771714777	2.805862625	-1.126335902	-2.471831181	-1.049575174
90	p2-F8	D	YPD	0.038128066	0.279746745	-0.591067049	0.419492657	0.578704364	0.359361969	1.982388825	0.216590354	1.816123712	0.33209033	-1.627950573	0.566153028
91	p1-H7	D	YPD+AA	-0.944827504	-1.396472642	0.54147871	1.02857038	0.66304548	0.272736307	2.70393259	0.752377741	2.471714398	0.295145772	-1.958116645	0.14896852
92	p4-H6	D	YPD	0.249980519	-1.495333463	0.028455336	0.978228613	-0.255004983	0.307112495	0.146103282	-0.2602473	0.134340759	-0.187704609	-0.833388711	0.463364563
93	p6-G7	D	YPD	0.514707762	-0.385698441	0.548435254	0.851213476	0.509840271	0.314571943	2.163662038	0.314662819	1.650558149	0.361135325	-1.491280277	0.628287822
94	p2-G7	D	YPD	-0.024529706	0.821299159	0.350474208	0.545772704	-0.024355611	0.267160871	0.615530213	-0.417992642	0.31240897	-0.387853186	0.061011492	-0.16654625
95	p5-G5	D	YPD+AA	-3.274336753	0.039477813	0.764600527	0.652932386	3.334804762	0.241710809	2.449891257	1.218257331	1.887164613	1.046801287	-1.983992633	1.02556633
96	p2-B7	D	YPD+AA	-0.38610993	0.555626589	0.23929348	1.43328851	0.24114914	1.805623773	-0.159426888	2.935571901	1.202492553	1.723155341	-1.390829388	0.928672244
97	p1-A7	D	YPD	-0.230261468	-0.568268424	-1.689483135	0.698834564	-0.546758621	-0.144767925	0.164121452	-0.743747684	0.171138485	-0.314742325	-0.958674758	0.073422968
98	p4-G7	D	YPD	-0.514987494	0.237766574	-1.307578112	0.348821754	-1.288919423	0.347750656	-0.146507477	0.63118308	0.278082783	0.324421407	-2.010328836	-0.600981219
99	p2-F5	D	YPD	-0.396032705	-0.382436231	-1.419832806	0.399200374	0.395541598	0.573930544	-0.686163607	0.73989347	-0.506205443	0.503663345	-0.280583153	0.248990779
100	p2-H6	D	YPD	-0.721057217	-1.624598603	-1.114049116	0.131429279	-0.315221221	-0.0584412	-0.10826658	-0.297198249	0.88867166	-0.079450086	-0.608262937	0.114850837
101	p1-B6	D	YPD	-0.324369548	-0.363174053	-0.95030606	1.326278513	-0.526011291	1.050425593	-0.970636384	0.815829037	0.760911891	0.51469103	-0.762561633	1.063104063
102	p5-A7	D	YPD	-0.736538291	-0.903384707	0.168297951	0.677022952	-0.530330932	0.927576285	-0.142598526	0.53787609	0.520247519	0.69077805	-0.500100051	0.754140012
103	p7-C6	D	YPD(37C)	-0.643949038	0.15766469	0.156876883	-2.027982964	0.739154507	-1.191299599	1.829093336	-0.60517201	1.124434881	-0.965549394	-0.77627019	-1.382262036
104	p6-H6	D	YPD	-0.285131995	0.045784693	-1.817052208	-0.035658054	-0.979244645	1.213240549	-1.783212132	1.060062651	1.893242478	-1.243260458	-1.434926585	-1.036765772
105	p3-F8	D	YPD	-0.283358107	-0.083746037	-0.860185806	0.290664717	-1.158943404	0.461641705	0.446415573	-0.289578401	0.521861458	-0.111449289	-0.615315014	0.262394328
106	p3-G5	D	YPD+AA	-1.930240794	0.163165385	1.495003415	-0.170456968	2.199612929	-0.219789642	2.395268668	0.331615251	1.745247591	0.951066658	-0.42342484	2.126124094
107	p8-F8	D	YPD(37C)	1.116206523	-0.172239324	-1.070346511	-0.875962923	-1.268058314	-0.844718476	-1.485524744	-0.683810894	-1.914492106	-0.586152014	1.99707771	-0.248079221
108	p7-H8	D	YPD(37C)	-0.267179784	-0.586319226	-0.400042495	-2.109875054	0.137711718	-1.423566463	0.824343359	-1.071471112	1.686657866	-0.684584281	-0.995177116	-0.46589848
109	p6-F5	D	YPD	-1.116354225	-0.125742529	-0.375964415	0.417173168	-0.315386827	-0.153155372	1.791867797	-0.435125151	1.454171328	-0.375123719	-1.082418942	-0.249507342
110	p1-D8	D	YPD+AA	-1.330123767	-0.289274512	1.782793034	-1.015058303	1.889969543	2.808541819	0.004600244	3.590311184	-0.678805034	3.449701411	-0.044562598	3.758713996
111	p4-B7	D	YPD+AA	3.496266824	-0.298046372	1.332232867	0.597384923	2.581502024	-0.317230192	2.028951669	0.405021478	1.892997178	0.390064031	-1.118957528	0.375151464
112	p8-C7	D	YPD(37C)	-0.090114798	-0.472081646	-1.506868892	-0.388013704	-0.571978075	-1.360401607	-0.851295015	-0.716251654	-1.645087855	-0.583044966	2.281308039	-0.204130791
113	p5-F6	D	YPD+AA	-0.156473001	0.800366578	0.339469241	0.454418786	0.71356129	3.166794753	-1.264980081	4.646526785	-0.498292621	4.216984198	0.474861408	4.092106745
114	p7-F8	D	YPD(37C)	-1.085021271	0.128180294	-1.990017746	0.030900564	-1.846065702	-0.326622629	-2.015717259	-0.595850105	-2.471125131	-0.749636358	3.146128525	-0.272006583
115	p7-B8	D	YPD(37C)	0.612237642	-0.54315925	-1.527578135	-0.209314495	-1.057876539	-0.616913111	-2.08378615	-0.372386533	-2.364885619	-0.550744523	2.896555349	0.157141013
116	p6-E6	D	YPD	-0.801255474	0.341492818	0.849057996	-0.091161492	0.385506575	0.177696574	0.50588343	0.515343196	0.06156382	0.476153716	-0.156199684	0.309206662
117	p2-D8	D	YPD+AA	-1.772694509	0.063838547	0.635991468	0.52005132	1.160099622	0.274535136	2.06496278	0.617282137	2.114083969	0.401245774	-2.043839427	0.05575441
118	p8-D8	D	YPD(37C)	1.975185258	-0.502960052	-0.43810667	-1.613710496	-1.213997192	-0.654847566	-1.957320975	-0.246460653	-1.805148059	-0.611486497	2.078234421	-0.501743734
119	p2-E6	D	YPD	-0.917368717	-1.247149525	2.621950789	-2.001193504	1.427103004	-0.655482555	0.551050961	-0.225637665	0.333135991	-0.174870376	-0.564736049	0.126046077
120	p6-D8	D	YPD+AA	-0.770436678	0.617546914	1.378589699	0.287108918	2.222695948	-0.016442231	1.39435335	0.541357291	0.901176265	0.194308147	-0.64946553	0.165055887
121	p8-E6	D	YPD(37C)	1.983590618	-0.637604051	-0.515579484	-1.924965535	-1.098303014	-0.885977563	-1.256312816	-0.48019819	-1.689517389	-0.412834062	1.773957088	-0.17914467
122	p7-B6	D	YPD(37C)	-0.284191576	-0.336736278	-1.201208643	-0.824271525	-0.681645625	-0.972760013	-0.517729092	-0.611840224	0.50589178	-0.951707776	-1.048138892	-0.796735075
123	p8-F5	D	YPD(37C)	-0.530436144	0.090699095	-1.387467	-0.390198018	-0.711883892	-0.876857705	-0.93053867	-0.840587678	-1.263274843	-0.523830923	1.58288539	-0.362217116
124	p8-H6	D	YPD(37C)	0.294880218	-1.076657951	-1.705727816	-0.565992567	-0.928835195	-0.979062699	-0.97789837	-1.062483911	-0.847368565	-0.676184011	1.049647933	-0.491808914
125	p3-C6	D	YPD+AA	-0.501034694	-0.269993299	0.500362053	1.324093617	-0.649620799	0.990394865	0.254690372	0.32167887	-0.181065372	0.687155468	-0.147638983	1.351611296
126	p4-F8	D	YPD	-0.11252382	-0.572530189	-1.039154365	0.622605596	-0.850246394	0.995455028	1.063932439	0.00146955	2.394822173	-0.142740368	-1.765255315	0.14056963
127	p3-E7	D	YPD	-0.731786733	0.976468111	0.193730213	0.899678131	-0.459679148	1.106454109	-0.692349428	0.674877252	0.239594626	0.250183592	-0.293227482	0.419652258
128	p8-B7	D	YPD(37C)	-0.348217028	0.17811374	-1.78133067	-0.262921493	-0.858053314	-0.851444221	-1.401947536	-0.371671648	-1.508307683	-0.377040306	1.599770902	-0.6225724
129	p7-H7	D	YPD(37C)	0.28524278	-1.127648312	-1.584277244	-0.235115905	-1.069999796	-0.57433624	-1.265938118	-0.486448521	-1.640564304	-0.624900512	1.771807521	-0.419938892
130	p7-D5	D	YPD(37C)	-0.921076788	-0.683826412	-1.658731786	0.175473803	-2.363414212	0.064771778	-1.199144057	-0.467129203	-1.450012789	-0.517971896	0.97349997	-0.407889298
131	p7-E5	D	YPD(37C)	1.773461841	0.841693587	0.470031264	-3.01707202	-0.020478661	-1.542087439	-0.599631826	-0.64305108	-1.026181502	-1.066055719	1.022547877	-0.521094108
132	p1-D5	D	YPD+AA	-1.202464254	1.108567884	-2.527319489	4.335751085	-2.16133447	5.834619194	-2.589325342	3.876776057	-1.668703637	3.33261175	1.829799607	4.012042172
133	p5-B6	D	YPD	-0.863448989	0.213424923	0.418765172	0.93548468	-0.367485771	1.28096619	-0.262521779	0.72459664	-0.562735105	0.60803153	-0.084516023	0.699142028
134	p5-E7	D	YPD	-0.80248928	-1.316668286	-0.456144799	0.836238745	-0.351385859	0.599365329	0.765863886	0.350467037	0.816956845	0.28178807	-0.86322902	0.52431135
135	p7-A7	D	YPD(37C)	-0.408852376	-0.264597941	-1.483179428	-0.454638611	1.604716429	-1.376354222	2.120775625	-0.846850608	2.092233174	-1.566072805	-1.676552678	-1.660614346
136	p8-F7	D	YPD(37C)	-0.46999107	-1.784654459	0.825769697	-1.404739134	0.529211891	-1.039452456	1.64923948	-1.002489804	1.675586589	-0.605789288	-0.984328104	-0.618149851
137	p5-C6	D	YPD+AA	-0.177765735	-0.189017773	0.501199489	1.214375009	-0.33038781	0.845176534	0.469510981	0.478723087	0.979560525	0.3448381	-0.630478749	0.425650528
138	p8-B5	D	YPD(37C)	-0.600357321	-0.158851915	-0.984587186	-0.702513928	-0.28516179	-1.41932474	-0.161148832	-0.432715704	0.182234381	-0.376004769	0.094378908	-0.131656926
139	p3-H7	D	YPD+AA	-0.751096205	0.445504312	0.198402717	-0.097105727	2.411483067	0.360002677	1.59646066	0.841788096	1.144171694	0.72159738	-1.063546475	0.614625684
140	p5-F8	D	YPD	0.378982817	-0.960438473	0.100355379	0.463827809	-0.550832042	0.995343582	-1.558910101	1.025544834	-0.065050732	0.308493181	-0.97189759	0.262769481
141	p4-E6	D	YPD	-0.939665025	0.5460548	1.262347175	0.519599993	-0.187261512	1.151783061	0.918461651	0.451557156	0.936060586	0.478843856	-0.689417949	0.588474018
142	p3-F6	D	YPD+AA	-0.194755263	1.068408396	2.236187765	-2.241698671	2.820956734	-0.756932656	2.241408667	0.235068027	1.730781199	0.247150794	-1.549820457	0.041317575
143	p2-A5	D	YPD+AA	-0.227525488	0.311976185	0.927283676	0.328297779	0.718356029	1.160127109	0.354002913	1.395265143	1.061945062	-0.044541204	-2.232468558	-0.896203289
144	p7-G5	D	YPD(37C)	-1.390333064	-0.362650138	-1.089274587	-0.243674785	-1.102131085	-0.569223665	-1.263554412	-0.504311513	0.442937505	-0.988098407	0.00515717	-0.766015733
145	p3-B6	D	YPD	0.12567322	-0.582242342	0.278589918	0.942843927	-1.233021269	0.735137332	1.087853002	0.090906931	1.023616049	0.619913543	-0.635878424	0.653544958
146	p3-D8	D	YPD+AA	-0.60392381	-0.365766922	3.782220049	-1.610081396	3.053713325	-0.402027861	3.038736811	0.340992841	3.241808829	0.172259426	-2.920803422	0.017013875
147	p5-D8	D	YPD+AA	-1.046728619	-0.18296666	1.167156192	0.336012684	2.46132021	-0.203205961	1.724947156	0.746669787	1.448955939	0.915648048	-1.154063214	0.870699837
148	p8-D6	D	YPD(37C)	0.280106646	-1.504406597	-0.146544483	-2.848092392	-0.026565901	-1.465801158	-0.625835287	-0.66930597	-0.878701495	-0.67929751	1.541764274	-0.46881203
149	p4-A5	D	YPD+AA	-0.091789577	0.443304928	2.192201494	0.744117368	2.464088119	-0.158636358	1.534639258	0.034787503	1.535255165	-0.309098707	-1.423378311	-0.541562773
150	p3-D5	D	YPD+AA	-1.168278094	-0.622279536	1.911809991	-1.109980947	3.678340197	-0.641873302	2.291088285	0.537048323	2.273265866	0.314653918	-2.08097549	0.445604704
151	p3-A7	D	YPD	-0.704559041	-1.352793931	-0.873398095	0.943276271	-1.304883718	1.658706879	-0.671355273	1.01059065	0.050198684	0.737851037	-0.925759511	0.353576595
152	p5-H7	D	YPD+AA	-6.332963822	-3.450447553	1.291385946	0.549029956	2.208525728	-0.088543167	1.461035062	0.577800445	1.479830982	0.689381467	-1.126260161	0.635277604
