# Supplementary material for: Dynamics and variability in the pleiotropic effects of adaptation in laboratory budding yeast populations
Source: eLife. 2021 Oct 1;10:e70918. doi: 10.7554/eLife.70918 (PMC8579951; doi:10.7554/eLife.70918)
Supplement: Figure 4—source data 1. [file elife-70918-fig4-data1.zip › Figure 4A/4A_varianceexplained.csv]

	component	0	200	400	600	800	1000
0	1	0.41329700737012154	0.3832186853704162	0.3790548309377599	0.42054572808057833	0.44390514757522503	0.4443276414638982
1	2	0.21176092737563118	0.3085327553099709	0.2972468971378959	0.329077241216434	0.32924402508909023	0.3315443366909673
