# Supplementary material for: Dynamics and variability in the pleiotropic effects of adaptation in laboratory budding yeast populations
Source: eLife. 2021 Oct 1;10:e70918. doi: 10.7554/eLife.70918 (PMC8579951; doi:10.7554/eLife.70918)
Supplement: Figure 4—source data 2. [file elife-70918-fig4-data2.zip › Figure 4B/4B_components.csv]

	generation-environment	Contribution to PC1	Contribution to PC2
0	0-30C	-0.017618630137099165	-0.09387771143808003
1	0-37C	-0.05684862407095073	-0.020367933028976774
2	0-Ac ac	0.06080425179778851	-0.006588509003107145
3	0-21C	-0.10272556154843826	-0.05596400586393362
4	0-NaCl	-0.0538662134442332	-0.10437514598258395
5	200-30C	0.2608772762002204	-0.036233449591036394
6	200-37C	0.046124770939073224	-0.26031829769947346
7	200-Ac ac	0.28877697783416767	0.11243150587870446
8	200-21C	0.023318864789145792	-0.05852113822802027
9	200-NaCl	-0.04447335373133143	-0.15405405968681735
10	400-30C	0.27176161184236014	-0.12489126285757887
11	400-37C	0.007715033448217272	-0.31849897470695665
12	400-Ac ac	0.30627424924941854	0.0961121441668977
13	400-21C	-0.10954456191232453	-0.15123111608873127
14	400-NaCl	0.020837163891844708	-0.19448906675793093
15	600-30C	0.2726936083953396	-0.16781191198560527
16	600-37C	-0.008358068207245528	-0.3363162469646869
17	600-Ac ac	0.3112842435366642	0.06808426763822224
18	600-21C	-0.17427108761815038	-0.1697188300463334
19	600-NaCl	0.09310085902363945	-0.24723444015210908
20	800-30C	0.2695606116937802	-0.16449351811819599
21	800-37C	-0.02388425721207018	-0.3272161260481397
22	800-Ac ac	0.30710866960238203	0.0679729217014095
23	800-21C	-0.18680172295758357	-0.17538963753086448
24	800-NaCl	0.13850423147840468	-0.25080536155415917
25	1000-30C	0.2544590358778159	-0.16090939686772554
26	1000-37C	-0.04459369923055634	-0.3261430622825995
27	1000-Ac ac	0.30378344920669037	0.0702671363707979
28	1000-21C	-0.1856104707447682	-0.1668571273373664
29	1000-NaCl	0.13261797250777174	-0.2180921799052396
