# Supplementary material for: Dynamics and variability in the pleiotropic effects of adaptation in laboratory budding yeast populations
Source: eLife. 2021 Oct 1;10:e70918. doi: 10.7554/eLife.70918 (PMC8579951; doi:10.7554/eLife.70918)
Supplement: Figure 4—source data 2. [file elife-70918-fig4-data2.zip › Figure 4B/4B_coordinates.csv]

	evocode	ploidy	evoEnvt	principal component 1	principal component 2
0	p8-F1	H	YPD(37C)	-5.092703181	-0.988375433
1	p8-C2	H	YPD(37C)	-3.572798419	-0.702695584
2	p7-D10	H	YPD(37C)	-4.696604486	-3.970658068
3	p8-D1	H	YPD(37C)	-4.678907489	-0.890169438
4	p8-C4	H	YPD(37C)	-3.465397847	-0.088345748
5	p8-D3	H	YPD(37C)	-5.034484617	0.338491548
6	p8-F2	H	YPD(37C)	-4.039870641	-3.125284475
7	p7-G12	H	YPD(37C)	-1.797477971	-1.862777789
8	p7-G10	H	YPD(37C)	-3.388371825	-4.088459159
9	p7-C10	H	YPD(37C)	-2.821398722	-1.747104461
10	p7-E12	H	YPD(37C)	-4.031756936	-1.618425347
11	p8-E3	H	YPD(37C)	-3.50512689	1.484588671
12	p7-F9	H	YPD(37C)	-4.85022078	-2.14990007
13	p8-C3	H	YPD(37C)	-4.882887574	-0.260428234
14	p8-E1	H	YPD(37C)	-3.862548801	-0.402652007
15	p8-G1	H	YPD(37C)	-2.495902173	-2.013166105
16	p8-G3	H	YPD(37C)	-3.900298944	-5.726775303
17	p8-B2	H	YPD(37C)	0.132796326	-3.949905305
18	p8-D2	H	YPD(37C)	-1.829654309	-2.539297193
19	p8-F4	H	YPD(37C)	-2.948188899	-2.440970518
20	p4-C8	D	YPD	0.105514769	-3.167523922
21	p1-G8	D	YPD+AA	3.831696248	-1.312566884
22	p1-G7	D	YPD	0.217236483	-0.594990764
23	p1-H6	D	YPD	0.021254458	-1.911204757
24	p2-G8	D	YPD+AA	1.307555732	9.380563597
25	p6-A7	D	YPD	0.359148894	-2.886144676
26	p1-B7	D	YPD+AA	2.93756632	0.00414672
27	p2-C8	D	YPD	-1.207064586	0.676518529
28	p2-G5	D	YPD+AA	2.504493594	2.003254238
29	p6-C8	D	YPD	-1.350262136	1.747277587
30	p6-B6	D	YPD	-0.254474641	3.302095196
31	p4-H7	D	YPD+AA	4.512464276	-1.888410329
32	p2-H7	D	YPD+AA	2.882675305	-4.504935703
33	p8-A8	D	YPD(37C)	-3.207026091	0.015092786
34	p1-C8	D	YPD	2.559639418	-1.727966108
35	p6-H7	D	YPD+AA	-0.716958422	10.65478939
36	p4-G8	D	YPD+AA	3.248906655	-0.070168828
37	p4-E7	D	YPD	-0.047521978	0.705199774
38	p4-F6	D	YPD+AA	5.967584596	-2.166787998
39	p7-B7	D	YPD(37C)	-3.231146725	1.06520742
40	p6-D5	D	YPD+AA	3.714753019	-1.339563943
41	p6-G8	D	YPD+AA	1.503194965	2.181678669
42	p6-E7	D	YPD	3.369635209	-1.199046552
43	p4-C6	D	YPD+AA	2.137470597	4.166972126
44	p8-C6	D	YPD(37C)	-4.264357926	0.236346403
45	p2-A8	D	YPD+AA	1.010153061	1.690842658
46	p8-C8	D	YPD(37C)	-3.84121007	2.086469569
47	p4-B6	D	YPD	1.782925965	-1.810631964
48	p7-G7	D	YPD(37C)	-4.188915482	1.554048825
49	p8-G8	D	YPD(37C)	-3.861520814	0.862290388
50	p6-F6	D	YPD+AA	1.55881324	0.979616648
51	p8-E5	D	YPD(37C)	-2.625392862	-0.68606598
52	p5-C8	D	YPD	1.473642286	-0.610126811
53	p4-A8	D	YPD+AA	3.605363764	-1.945248289
54	p8-E7	D	YPD(37C)	-2.4573779	0.05813983
55	p8-B6	D	YPD(37C)	-3.19576376	-1.768377355
56	p7-F5	D	YPD(37C)	-4.677715437	2.229725289
57	p8-A7	D	YPD(37C)	-3.382057162	-0.598853023
58	p8-D5	D	YPD(37C)	-4.181483236	0.825540322
59	p7-D6	D	YPD(37C)	-3.564879498	0.747660247
60	p7-F7	D	YPD(37C)	-2.973907274	-0.923194299
61	p3-G7	D	YPD	3.3265396	-1.314689869
62	p4-A7	D	YPD	0.549814791	-0.429879169
63	p8-F6	D	YPD(37C)	-4.560166211	1.873380053
64	p8-E8	D	YPD(37C)	-3.293064061	-1.208423192
65	p8-G5	D	YPD(37C)	-2.633151824	-0.647465953
66	p5-B7	D	YPD+AA	0.91739681	8.273985162
67	p3-B7	D	YPD+AA	2.967901601	4.286314362
68	p1-A5	D	YPD+AA	2.937573782	-0.212814863
69	p7-E8	D	YPD(37C)	-3.139029051	0.949534146
70	p8-H5	D	YPD(37C)	-3.096970007	-0.634183452
71	p4-D5	D	YPD+AA	5.850375628	-1.598889391
72	p5-A5	D	YPD+AA	3.359536207	-1.55310248
73	p2-D5	D	YPD+AA	2.348908665	-0.08217142
74	p3-F5	D	YPD	3.351260411	-1.189648406
75	p8-H7	D	YPD(37C)	-3.1857338	-0.587007684
76	p7-C8	D	YPD(37C)	-3.248512737	0.88994644
77	p1-E6	D	YPD	0.665554341	-0.06379382
78	p3-H6	D	YPD	1.029738249	-0.789233927
79	p3-G8	D	YPD+AA	2.984052993	5.784624795
80	p3-A8	D	YPD+AA	1.741286246	-1.658125382
81	p5-G8	D	YPD+AA	0.679478452	0.108064911
82	p5-E6	D	YPD	2.057436823	-0.315794173
83	p5-A8	D	YPD+AA	2.567643814	5.001231966
84	p7-B5	D	YPD(37C)	-3.568026401	1.010382057
85	p3-A5	D	YPD+AA	3.53067806	-3.702676353
86	p3-E6	D	YPD	2.999113356	-1.573525007
87	p1-G5	D	YPD+AA	1.215791791	2.858185616
88	p1-F8	D	YPD	3.966155568	-3.12144543
89	p6-A5	D	YPD+AA	3.988563981	-3.020183866
90	p2-F8	D	YPD	2.621533335	-0.380173434
91	p1-H7	D	YPD+AA	4.078493245	-0.844471791
92	p4-H6	D	YPD	0.664449608	0.158678867
93	p6-G7	D	YPD	2.979339101	-0.384044282
94	p2-G7	D	YPD	0.503600865	-0.571370668
95	p5-G5	D	YPD+AA	5.149115512	0.492838767
96	p2-B7	D	YPD+AA	2.920434137	3.379669379
97	p1-A7	D	YPD	-0.333239828	-0.389450217
98	p4-G7	D	YPD	0.248015117	0.116468758
99	p2-F5	D	YPD	-0.098147024	1.161750615
100	p2-H6	D	YPD	0.39796768	-0.266215822
101	p1-B6	D	YPD	0.660795853	1.83467336
102	p5-A7	D	YPD	0.927216205	1.268509765
103	p7-C6	D	YPD(37C)	1.090913155	-3.270916879
104	p6-H6	D	YPD	-0.13119912	0.012162245
105	p3-F8	D	YPD	-0.041407289	-0.123823867
106	p3-G5	D	YPD+AA	4.116392598	0.270013111
107	p8-F8	D	YPD(37C)	-3.871262086	-0.068472133
108	p7-H8	D	YPD(37C)	0.463807123	-2.683761232
109	p6-F5	D	YPD	1.464058566	-1.236912365
110	p1-D8	D	YPD+AA	3.382120899	5.920454484
111	p4-B7	D	YPD+AA	3.693727538	-1.320385855
112	p8-C7	D	YPD(37C)	-3.503818358	-0.039312203
113	p5-F6	D	YPD+AA	2.010247582	8.293125316
114	p7-F8	D	YPD(37C)	-4.844940415	1.062724628
115	p7-B8	D	YPD(37C)	-4.37687429	1.022072817
116	p6-E6	D	YPD	1.125650452	0.232754295
117	p2-D8	D	YPD+AA	3.78124878	-0.673653275
118	p8-D8	D	YPD(37C)	-3.757657789	-0.174816131
119	p2-E6	D	YPD	1.904242678	-1.405874544
120	p6-D8	D	YPD+AA	2.839209618	-0.301017392
121	p8-E6	D	YPD(37C)	-3.396808599	-0.32091919
122	p7-B6	D	YPD(37C)	-0.890010735	-1.518387225
123	p8-F5	D	YPD(37C)	-2.942490583	-0.191814404
124	p8-H6	D	YPD(37C)	-2.814528601	-0.654843036
125	p3-C6	D	YPD+AA	0.943424616	1.508087151
126	p4-F8	D	YPD	1.84677734	-0.449760268
127	p3-E7	D	YPD	0.389047623	1.376319862
128	p8-B7	D	YPD(37C)	-3.318757049	0.210926324
129	p7-H7	D	YPD(37C)	-3.406199758	0.24328946
130	p7-D5	D	YPD(37C)	-3.122271231	0.642538303
131	p7-E5	D	YPD(37C)	-2.079404246	-1.836437098
132	p1-D5	D	YPD+AA	-1.119890739	11.05142077
133	p5-B6	D	YPD	0.705135021	1.939499967
134	p5-E7	D	YPD	1.456930639	0.72234646
135	p7-A7	D	YPD(37C)	1.786575696	-3.66873848
136	p8-F7	D	YPD(37C)	1.867416225	-2.863455706
137	p5-C6	D	YPD+AA	1.694894619	0.745734792
138	p8-B5	D	YPD(37C)	-1.065480026	-0.683010931
139	p3-H7	D	YPD+AA	3.465857831	0.648408819
140	p5-F8	D	YPD	0.324660728	1.378317527
141	p4-E6	D	YPD	2.174427499	0.62917426
142	p3-F6	D	YPD+AA	3.90985615	-1.986939209
143	p2-A5	D	YPD+AA	2.611721993	0.259281423
144	p7-G5	D	YPD(37C)	-1.468115345	-0.732714667
145	p3-B6	D	YPD	1.330089486	0.458084006
146	p3-D8	D	YPD+AA	6.581419713	-2.761322488
147	p5-D8	D	YPD+AA	3.878137402	-0.061299257
148	p8-D6	D	YPD(37C)	-2.281692355	-1.346109414
149	p4-A5	D	YPD+AA	4.002099605	-1.725027481
150	p3-D5	D	YPD+AA	5.070414945	-1.487792387
151	p3-A7	D	YPD	0.520533425	2.160294133
152	p5-H7	D	YPD+AA	4.351199518	0.571669989
