# Supplementary material for: Dynamics and variability in the pleiotropic effects of adaptation in laboratory budding yeast populations
Source: eLife. 2021 Oct 1;10:e70918. doi: 10.7554/eLife.70918 (PMC8579951; doi:10.7554/eLife.70918)
Supplement: Figure 4—figure supplement 1—source data 1. [file elife-70918-fig4-figsupp1-data1.zip › Figure 4supp1A/4supp1A_components.csv]

	assay environment	Contribution to PC1-0	Contribution to PC2-0	Contribution to PC1-200	Contribution to PC2-200	Contribution to PC1-400	Contribution to PC2-400	Contribution to PC1-600	Contribution to PC2-600	Contribution to PC1-800	Contribution to PC2-800	Contribution to PC1-1000	Contribution to PC2-1000
0	30C	0.5419920233826733	0.24208241721934665	0.6727997109390834	-0.1749787253966651	0.6513518152967226	0.06289477332513499	0.6463598469854358	-0.056480288395413365	0.6264359295109455	-0.13210285862605023	0.6207477859236055	-0.2060824470153621
1	37C	0.5483038659390999	-0.05107662713329264	0.4357636722010356	0.45233753594340526	0.23834290700409844	-0.6637113434759604	0.23043716337900844	-0.6443539862633558	0.1452630352289298	-0.669625488998502	0.05571086350073251	-0.6623655067910255
2	Ac ac	0.06551674740531979	0.8666814587291951	0.5017741181768111	-0.47736123184572776	0.5073433968466203	0.5332551008357082	0.5274047291686463	0.41585806650601614	0.5452326804770012	0.34705384406118567	0.5643816601855915	0.30741627855755577
3	21C	-0.26960742842029617	0.42597005460260534	0.056643082480996934	-0.4482806402079634	-0.30218148566177755	-0.16635650843713481	-0.20668627350326468	-0.5506999337364452	-0.2598132300182473	-0.5546878486597185	-0.26856432687806764	-0.5574449457205626
4	NaCl	0.5732598952794584	-0.07874035249358663	0.3201013378370798	0.5796066952517686	0.41258029374883365	-0.4934531482957839	0.45633616768198615	-0.32466839839110756	0.4708450769214707	-0.32561566162878297	0.47001598901912955	-0.3369752581630451
