# Supplementary material for: Dynamics and variability in the pleiotropic effects of adaptation in laboratory budding yeast populations
Source: eLife. 2021 Oct 1;10:e70918. doi: 10.7554/eLife.70918 (PMC8579951; doi:10.7554/eLife.70918)
Supplement: Figure 4—figure supplement 1—source data 1. [file elife-70918-fig4-figsupp1-data1.zip › Figure 4supp1A/4supp1A_coordinates.csv]

	evocode	ploidy	evoEnvt	PC1-0	PC2-0	PC1-200	PC2-200	PC1-400	PC2-400	PC1-600	PC2-600	PC1-800	PC2-800	PC1-1000	PC2-1000
0	p8-F1	H	YPD(37C)	-1.53694807	0.305441573	-1.590775017	0.291591388	-1.740036851	-0.985334614	-1.856337168	-1.552052408	-2.328420948	-1.471190354	-2.256057036	-1.214109
1	p8-C2	H	YPD(37C)	-0.679745084	0.554726869	-1.144192274	0.442623508	-1.304061379	-0.73721103	-1.035876032	-1.244890511	-1.919144193	-0.6367378	-1.761371013	-0.717844421
2	p7-D10	H	YPD(37C)	-1.077842103	1.142289483	-0.041550061	0.932654401	-0.719072566	-1.870178119	-1.331690765	-2.701731852	-2.007148831	-2.526966404	-2.065617884	-2.348346724
3	p8-D1	H	YPD(37C)	-0.460675102	-0.542248716	-1.324464188	0.211206251	-1.766245131	-0.795620885	-2.135504204	-0.998170537	-2.169900597	-1.369753537	-2.162437532	-1.990447865
4	p8-C4	H	YPD(37C)	-1.330153352	0.118451562	-1.319223298	0.726122253	-1.684850079	0.111079293	-1.17980721	-0.527612322	-1.339105267	-0.929077729	-1.889880595	-1.111669494
5	p8-D3	H	YPD(37C)	-0.737843451	-0.19433876	-1.559445817	0.233411901	-2.168000902	-0.440784757	-1.833125174	-0.757640195	-2.497544867	-0.735574084	-3.038487642	-0.724581605
6	p8-F2	H	YPD(37C)	0.044035518	0.476681414	-1.996934743	0.70417883	-1.868266439	-0.916819856	-1.200401319	-1.419382447	-0.745129659	-2.661242063	-0.333235053	-3.27700848
7	p7-G12	H	YPD(37C)	-0.338855499	0.151790652	-0.91750409	1.016988966	-0.137474735	-1.203360902	0.253256648	-1.004609212	-0.527241933	-0.785735845	-0.832587001	-0.684258514
8	p7-G10	H	YPD(37C)	-1.414795034	0.750540646	-1.059228857	1.165018068	-1.071731942	-1.345938834	-0.930033643	-2.057249996	-1.109038456	-2.507204366	0.694715381	-3.443196122
9	p7-C10	H	YPD(37C)	-1.038928552	0.211550803	-1.880815908	-0.243656833	-1.49418623	-0.619471899	-0.407600762	-1.145925975	-0.500209917	-1.510121775	-0.667190581	-1.520268061
10	p7-E12	H	YPD(37C)	-0.603331793	0.531408113	-1.161178068	0.920576735	-1.065057553	-1.040403591	-1.146878234	-1.464578525	-1.705512924	-1.426494089	-1.870417176	-1.152583945
11	p8-E3	H	YPD(37C)	0.156145146	0.14774263	-1.638928873	0.158199752	-1.279629729	-0.201091322	-2.202665341	0.188014524	-1.497342578	0.723240903	-2.150879039	0.667213355
12	p7-F9	H	YPD(37C)	0.246762701	-0.270098481	-1.184191558	0.6909153	-1.335529097	-1.358827989	-1.845820067	-1.801350515	-1.908638497	-1.621666326	-2.395977371	-2.223622223
13	p8-C3	H	YPD(37C)	-0.490722182	-0.152069301	-1.420488365	0.705448816	-1.379777187	-0.605505555	-1.291994141	-1.284228322	-2.608295985	-1.1856513	-3.252812444	-0.797409689
14	p8-E1	H	YPD(37C)	-1.175444671	1.712031559	-1.167142833	0.726852118	-1.272798411	-0.68891353	-1.27637892	-1.273229756	-1.722532598	-0.357110544	-1.925770432	-0.134069511
15	p8-G1	H	YPD(37C)	-0.032267544	-0.780293544	-0.230616078	1.102804	-0.806395526	-1.060026724	-1.216300606	-1.281956574	-0.612515341	-1.432839988	-0.951139752	-1.574082138
16	p8-G3	H	YPD(37C)	-0.653782162	1.744199764	0.002992339	-1.381196193	-1.183650439	-1.996386574	-0.55792876	-3.351767004	-0.830941607	-3.00988553	-1.430154679	-2.638231442
17	p8-B2	H	YPD(37C)	-0.3275063	0.125912051	0.322148921	1.133571666	0.308003703	-0.738964125	-0.220328276	-1.003036795	0.551391953	-1.52638063	2.043229716	-3.130686642
18	p8-D2	H	YPD(37C)	-0.760839807	0.14212552	0.244929572	0.770871776	-0.697627693	-1.066269463	-0.141780449	-1.512452798	-0.587107482	-1.363091713	-0.754345839	-1.185500494
19	p8-F4	H	YPD(37C)	-1.566348421	0.175170127	-0.375838269	1.158317849	-0.392291723	-1.396064896	-0.927301787	-2.036301908	-0.996208751	-1.653721053	-1.60930059	-1.534724784
20	p4-G5	D	YPD+AA	5.848645713	-0.853468986	2.125522299	-1.733880877	1.124821588	2.535832924	0.097557981	2.932101845	0.11960688	3.294427576	-0.096069641	3.00482035
21	p4-C8	D	YPD	3.359969588	0.178188033	1.923164477	0.031645888	0.386271862	-0.665109327	0.360089167	-0.917472154	-0.037476005	-0.681850617	-0.120619519	-0.668378732
22	p7-A8	D	YPD(37C)	6.590198122	-0.514184537	1.062011915	3.341188796	-0.076088199	-1.567645227	-0.4700408	-0.607909294	-0.779447988	-0.572616139	-0.830489189	-0.50107478
23	p1-G8	D	YPD+AA	-0.324719242	-0.266947522	1.462450762	-0.958268584	1.826615811	0.201002294	1.357609866	0.134442253	1.466277563	0.045120965	2.174077047	-0.370752256
24	p1-G7	D	YPD	-1.268093815	0.01729326	0.446193065	-1.573773526	-0.375804644	0.117341301	-0.024436727	-0.62220111	-0.039929763	-0.592927481	-0.276131848	-0.378221736
25	p1-F5	D	YPD	-0.147473508	3.920052946	0.775223095	-1.524003499	0.290736841	0.495902322	0.211695225	-0.086910562	-0.123595898	0.041421318	0.132598639	0.305858556
26	p1-H6	D	YPD	1.69855527	-0.471317138	-0.147215185	1.634281367	0.763006632	-0.598312236	0.523752042	-0.594271486	0.26523456	-0.304419614	0.07115896	-0.299004401
27	p2-F6	D	YPD+AA	-0.12360669	3.600698105	2.046779327	0.048311742	2.841652505	-0.183983891	1.823433944	0.183592323	1.47469143	0.16591261	1.326794601	-0.092181625
28	p2-G8	D	YPD+AA	-0.383280745	-0.019202876	-0.027296242	-2.307014338	-0.261337642	4.508622587	-2.022950176	4.22481616	-1.614408684	4.197137922	-1.185806979	3.846052395
29	p6-A7	D	YPD	2.172593239	-0.416924064	2.250809675	0.572650714	0.346334704	-0.798111265	0.379647062	-0.917254723	0.185412067	-0.244403288	0.106826598	-0.483368759
30	p1-B7	D	YPD+AA	-0.797505305	-0.486188019	1.125541966	-1.193182673	1.670114447	-0.026724311	1.00793276	0.231268733	0.998643153	0.593242796	0.610685309	0.770530345
31	p2-C8	D	YPD	-0.316129241	-0.114454907	-0.593033888	-0.858411227	-1.035018097	0.486881654	-1.191675254	-0.268747495	-0.743938019	-0.163349648	-0.633529934	0.17773649
32	p7-E6	D	YPD(37C)	5.939402275	-0.938610025	0.704085685	3.767523688	-0.003411841	-1.550697302	-0.505350332	-0.631399748	0.36759428	-0.056048396	0.631829414	-0.167621091
33	p2-G5	D	YPD+AA	-0.236149735	-0.501016055	0.495791794	-1.778242746	0.216098804	0.847257064	1.288872141	0.725225254	0.677548463	1.719889325	-0.224152422	2.361207215
34	p6-C8	D	YPD	-0.723897387	-0.643460027	-0.043302463	-1.767946544	-1.221547022	0.740494738	-1.410506099	0.09964558	-1.687995971	0.283823466	-1.209373459	0.239198349
35	p6-B6	D	YPD	-0.666679894	0.050898059	-1.95563728	-1.936991029	-0.444629744	1.436249177	-0.906646386	0.703183718	-0.974039777	0.892874144	-0.44115704	1.00886036
36	p4-H7	D	YPD+AA	-0.541348008	-0.51251722	1.080859905	-0.970847974	2.94684756	-0.311574157	1.842029075	0.001387633	2.243644787	-0.150248212	2.102420433	-0.349177161
37	p2-H7	D	YPD+AA	-0.420041518	-0.413165449	0.477836983	-0.684507248	0.786161405	-0.466629793	2.575544696	-1.874426678	2.112141589	-1.86137461	1.997231849	-1.865468902
38	p8-A8	D	YPD(37C)	-0.742014397	-0.051352472	-1.877359806	0.57876483	-1.28820918	-1.007342712	-1.126344581	-0.81325435	-1.493596805	-0.280342701	-0.744007205	-0.036252389
39	p1-C8	D	YPD	-0.710294291	-0.202362811	1.218252822	-1.519091803	1.133240956	0.251947883	1.676836672	-0.59405472	1.002913895	-0.44863541	0.789239037	-0.403444014
40	p2-B6	D	YPD	0.194279897	2.247373892	0.581712231	-1.220915451	-0.403605383	0.839372532	0.020009409	-0.064235757	0.458362871	-0.172880989	0.630731608	-0.267668522
41	p6-H7	D	YPD+AA	-0.701507985	0.019631564	-2.318834232	-3.408981417	-2.271896525	4.337246334	-2.153980587	4.251966863	-2.587095185	4.65190617	-1.218641384	4.15188278
42	p4-G8	D	YPD+AA	0.175670208	-0.625853267	0.960859407	-1.080376851	0.913601007	1.426953243	0.33046038	1.143225892	1.629627237	-0.211773522	1.974392235	-0.880502473
43	p6-C6	D	YPD+AA	1.847546086	5.602546189	3.691418099	0.831972959	3.878742617	-0.506971116	3.242839445	0.094360366	2.946250609	-0.058121599	2.515917573	-0.005387098
44	p4-E7	D	YPD	-0.508247066	-0.127217247	-1.108883668	-0.432405316	-1.346422957	0.994718124	-1.473141679	0.440648707	1.023223763	-0.328267579	0.838142999	-0.286681314
45	p4-F6	D	YPD+AA	-0.267680429	-0.403375133	2.063525665	-0.281789378	3.086725982	-0.06225676	2.9818482	0.472038095	2.918609675	0.241980237	2.645585655	-0.237774917
46	p7-B7	D	YPD(37C)	-0.891905376	0.004206565	-0.710889863	0.509767527	-1.148282488	-0.423710432	-1.532287372	-0.20579427	-2.263142189	-0.008662447	-2.153231886	0.192939076
47	p6-D5	D	YPD+AA	2.353297855	-0.534470237	1.311607345	-1.043979777	1.159691497	0.383508319	1.492494979	0.58947631	1.545230071	0.43117936	2.389937143	0.223039106
48	p6-G8	D	YPD+AA	-0.00880207	-0.187754853	1.448945831	-0.879861252	0.187604986	1.272974395	0.010472586	0.896487106	-0.334321056	1.429204124	-0.562544466	2.065573836
49	p2-C6	D	YPD+AA	-0.859866393	1.67902033	1.896852797	-0.520106163	2.067740751	-0.491936577	2.600962771	-1.442049723	1.936596035	-1.393702242	1.770489871	-1.533251398
50	p6-E7	D	YPD	-0.325893023	-0.173980414	1.874722071	-0.862415549	0.927064984	0.600735093	1.552832219	0.200168392	1.440138649	-0.241636066	1.04857907	-0.635832884
51	p4-C6	D	YPD+AA	-0.160577346	-0.263676359	1.160460161	-0.267028136	0.15876485	1.353970259	-0.401589433	2.521358263	-0.116436373	2.798716632	0.218293233	3.120246696
52	p8-C6	D	YPD(37C)	-0.199977625	-0.338423136	-1.948945512	0.372709035	-1.554283318	-0.923297029	-1.428223988	-0.897398691	-1.990138856	-0.539598749	-2.345517145	-0.112766687
53	p2-A8	D	YPD+AA	-0.203394007	-0.443112247	0.094526402	-1.456499075	-0.028498787	0.920682227	-0.043481272	0.610880171	-0.317888346	1.237895883	-0.072298426	1.292960155
54	p8-C8	D	YPD(37C)	-1.116043934	0.242788116	-1.822546863	0.003150389	-2.065586162	-0.011056655	-2.602288131	0.007027806	-2.146745472	0.251838347	-1.470968376	0.452009632
55	p4-B6	D	YPD	1.254744487	-0.375017069	1.855666347	-1.549166871	-0.002999346	0.805091367	0.944174596	-0.431735516	0.759095353	-0.819427126	0.517467069	-0.762308543
56	p7-G7	D	YPD(37C)	0.037637435	-0.442304762	-1.352886434	0.203332701	-1.364066295	-0.400743628	-2.035155248	-0.237449606	-2.557406603	0.209938665	-2.930415978	0.351902276
57	p8-G8	D	YPD(37C)	-0.316872787	-0.386878002	-1.579657311	0.900598524	-1.103874206	-0.816645943	-1.795155196	-0.214558123	-2.125447576	-0.230559781	-2.382704316	0.083306261
58	p6-F6	D	YPD+AA	-0.492360466	-0.136242326	-1.067919071	-2.916063957	-0.182107988	1.663987281	0.252329534	0.422663949	1.025731388	-0.038647839	0.799594909	-0.067575327
59	p8-E5	D	YPD(37C)	-0.882945616	0.188117434	-0.718561467	1.057488458	-0.091195883	-1.362398919	-1.218253652	-0.642787672	-1.725107588	-0.171831722	-0.593234849	-0.688161148
60	p5-C8	D	YPD	-0.769395309	-0.68744245	-0.837263928	-0.319968268	-0.057582593	0.45845317	0.74567438	-0.213249375	1.299735858	-0.365811248	1.094811608	-0.42055833
61	p4-A8	D	YPD+AA	-0.878479424	0.353316881	0.541689996	-1.20436037	1.620362789	-0.03634745	2.354907937	0.219936606	1.771064788	-0.412339904	1.555101872	-0.512707058
62	p8-E7	D	YPD(37C)	-0.311789476	0.018358545	-1.779258254	0.329800693	-1.412839749	-0.523108644	-1.575157061	-0.319725384	-0.988110575	-0.235436353	-0.021871518	-0.608721932
63	p8-B6	D	YPD(37C)	1.275388577	-0.852757043	0.405652157	3.239711482	-0.341547124	-1.612531369	-0.908481282	-0.683751459	-1.253200211	-0.505998356	-1.420293928	-0.251784
64	p7-F5	D	YPD(37C)	-0.772125367	-0.469347162	-1.93097255	0.17855594	-2.561991045	0.131438835	-1.919524693	-0.349270091	-2.933898233	0.359110489	-2.871271957	0.063416374
65	p8-A7	D	YPD(37C)	-0.365971757	-0.663679344	-0.019317403	2.486649454	-0.838416498	-1.108735458	-1.398755683	-0.581844055	-1.65102088	-0.312166488	-1.962356649	-0.399200679
66	p8-D5	D	YPD(37C)	-0.60257391	-0.151321749	-1.7299337	0.416314797	-1.805026394	-0.804340046	-1.833532432	-0.425073606	-2.00442242	-0.237339025	-2.266960222	-0.070963964
67	p7-D6	D	YPD(37C)	-0.60589293	-0.188236268	-1.759457444	0.577992721	-1.353468477	-0.93529893	-1.818913563	-0.317827364	-1.939496845	0.002806196	-1.118017657	-0.099406908
68	p7-F7	D	YPD(37C)	0.005482489	-0.26908293	-0.180929339	2.025450251	-0.247537393	-1.427380251	-1.170884016	-0.789598198	-1.474934496	-0.26680876	-1.492156618	-0.181770199
69	p3-G7	D	YPD	-0.674265025	-0.027949514	1.752727122	-0.54757307	2.354292731	-0.094876264	1.511311073	0.005719595	1.145490924	-0.026058021	0.795665772	-0.224781371
70	p4-A7	D	YPD	-0.718629359	-0.605221256	-1.270143465	-0.025847539	-0.972663505	0.6183054	0.673417002	-0.633200256	0.850738	-0.195491211	1.122009256	-0.322058023
71	p7-A5	D	YPD(37C)	2.723982783	-1.222541983	0.53382072	3.684869296	-0.219393484	-1.549128191	-1.127286732	-0.576000289	-1.214995021	-0.47863302	-1.801296658	-0.420356991
72	p8-F6	D	YPD(37C)	-0.406919527	-0.562862616	-1.822353479	0.392691686	-1.878240567	-0.299478255	-2.420243212	-0.333077428	-2.994910284	0.193185214	-2.415866327	0.26079154
73	p8-E8	D	YPD(37C)	2.626357701	-0.643026501	0.007749585	2.6517926	-0.572671236	-0.927835691	-1.253170096	-0.436777894	-1.400116429	-0.393437422	-1.98489309	-0.05482599
74	p8-G5	D	YPD(37C)	-0.542756252	-0.394443904	-1.553429548	0.895484858	-0.546014224	-1.534181655	-0.914851613	-0.703280403	-0.963995332	-0.508076253	-1.123950974	-0.487621936
75	p5-B7	D	YPD+AA	-0.813957563	-0.396020211	-1.199882284	-2.920181683	-1.184810337	3.862680564	-1.073619474	3.684540806	-0.950480893	3.535781111	-0.501629914	3.330681771
76	p6-G5	D	YPD+AA	-0.691352452	2.000636678	1.818160974	-0.341431374	3.145884295	-0.286536841	1.954168001	0.013560571	1.461258079	0.047122448	1.431133441	0.040931095
77	p3-B7	D	YPD+AA	-0.809674685	-0.589534704	1.865671565	-1.539242997	1.155298253	1.724291588	0.009257416	3.226289397	-0.147280584	3.460022932	-0.029180435	1.840091054
78	p1-A5	D	YPD+AA	-0.424100852	0.02069206	0.655136239	-1.001884892	0.685911782	0.769719984	0.939576538	0.230037568	0.98798907	0.45113232	2.059514326	-0.142881318
79	p7-E8	D	YPD(37C)	-0.57968449	-0.617275771	-1.772253964	0.788380444	-0.909968742	-0.733287413	-1.719045203	-0.128923078	-1.746515466	0.149996016	-1.298601502	0.101720066
80	p8-H5	D	YPD(37C)	1.681462094	-0.882334099	0.008503995	2.382158124	-0.930129806	-0.887954975	-1.941156291	-0.369430715	-1.407576763	-0.164026577	-1.109194971	-0.450260345
81	p4-D5	D	YPD+AA	-1.08277153	0.683689507	1.437022935	-0.673732432	3.088203394	-0.035459285	2.232983214	-0.181523369	2.638672847	0.054835167	3.162044543	1.202057497
82	p5-A5	D	YPD+AA	-0.88191288	-0.211129691	1.790241066	-0.094795422	2.748746314	-0.265469975	1.831363025	-0.346337461	1.183683424	-0.168681984	0.586430045	0.11417942
83	p2-D5	D	YPD+AA	1.085998527	-0.141594803	1.298798689	-0.737369424	0.296030573	0.674002155	0.388981017	0.95398504	1.002559942	0.661790983	1.285774062	-0.071920766
84	p3-F5	D	YPD	-0.633506344	-0.500399806	1.327146648	-0.760594033	-0.143406562	0.919393421	1.671645779	-0.247023072	2.138424699	-0.368600003	1.493594287	-0.307321585
85	p8-H7	D	YPD(37C)	-0.30780418	-0.931161247	-1.834392471	0.914382204	-0.791133999	-1.27076194	-1.448058482	-0.521028815	-1.182675474	-0.479807591	-0.444644114	-0.99695996
86	p7-C8	D	YPD(37C)	-0.869496289	-0.275268542	-1.473808324	0.841097921	-1.484251649	-0.489194302	-1.641987836	-0.317001788	-1.664577675	-0.074808421	-1.66802722	-0.067764156
87	p1-E6	D	YPD	-0.709769552	-0.509958985	-0.619583575	-0.276687676	-0.536239073	0.852228595	0.241666816	-0.200291385	0.557744448	-0.276343729	0.62776895	0.105761917
88	p3-H6	D	YPD	-0.191425326	-0.327419049	0.791005039	-0.977156031	0.129388072	0.476652906	0.505387155	-0.420363729	0.312830759	-0.289882674	-0.062101524	-0.380078654
89	p3-G8	D	YPD+AA	-0.372775899	-0.115999133	1.664634579	-1.61799875	0.661317045	2.978337235	-0.078500027	3.902451186	0.004297569	3.599870762	0.016593914	3.001199752
90	p3-A8	D	YPD+AA	-0.412515929	-0.32805416	0.018352662	-1.331600695	-0.112956346	0.018225136	1.467006384	-0.766968453	1.082628866	-0.555839019	1.180907935	-0.446206603
91	p5-G8	D	YPD+AA	0.627493696	-0.912369533	-0.279960671	-1.363662811	-1.060513045	1.10339617	0.092952049	-0.122816187	-0.229044304	0.471757958	1.360578735	-0.101866245
92	p5-E6	D	YPD	-0.821660746	-0.437596051	0.237386149	-1.158173359	0.476980842	0.540790772	0.994038964	0.037789091	1.039868325	0.047533021	0.681554637	-0.066893477
93	p5-A8	D	YPD+AA	-0.660732937	-0.318088156	1.55860288	-1.657387767	0.600939758	0.736272388	-0.527171389	3.853887193	-0.462079808	3.963579763	-0.206278869	3.318995677
94	p5-G7	D	YPD	1.860350691	-1.684454257	1.502964318	-0.714567814	0.881769838	-0.124208684	0.333539319	-0.737974863	-0.132476745	-0.55036866	-0.080123136	-0.418745408
95	p7-B5	D	YPD(37C)	-0.680554824	-0.09875922	-1.868346662	0.386194451	-1.536382809	-0.729592072	-1.651413705	-0.376084085	-1.589774375	0.07827482	-1.923519965	0.226090924
96	p3-A5	D	YPD+AA	-0.8057214	0.02481399	0.997636733	-0.973574274	1.4023049	-0.130368267	2.795542149	-1.579291399	1.817932684	-1.598930069	1.966533921	-1.736430315
97	p3-E6	D	YPD	-0.244316382	-0.060320544	1.372733118	-0.789445813	0.529411671	0.101009564	1.949738078	-0.318236743	1.662562345	-0.293470041	1.045865515	-0.085613211
98	p8-A5	D	YPD(37C)	8.90569292	-1.445771185	1.372893261	3.094950477	0.229731608	-1.637049117	-0.083545566	-0.941408947	0.281635488	-1.224093278	0.038184538	-1.236817447
99	p1-G5	D	YPD+AA	1.111349953	0.078269579	1.243492378	-0.744079831	0.487116148	0.374782709	-0.148084301	1.32127717	-0.783022877	3.45337205	-0.694159724	2.399869783
100	p7-E7	D	YPD(37C)	6.0285203	-0.332896757	0.584545754	2.897786459	-0.42283399	-1.573241249	-0.936295866	-0.614465563	-0.76098469	-0.725098696	0.275769392	-0.98143331
101	p1-F8	D	YPD	1.695926825	-0.001920652	3.688216044	0.125564501	1.921841147	-0.176801751	1.890799117	-0.244325405	1.985233977	-0.43141191	1.493627306	-0.060800727
102	p6-A5	D	YPD+AA	-0.799359146	0.54892884	0.236656256	-1.507379063	1.224628825	-0.23535635	2.690967463	-0.812864947	2.614626073	-1.292391757	2.322243673	-1.213251623
103	p2-F8	D	YPD	-0.403162387	-0.188277279	-0.753067153	-0.191171306	0.402191072	0.442416588	1.872643879	0.261605971	1.752383363	0.281378565	1.608069947	0.521876254
104	p1-H7	D	YPD+AA	-0.468499498	-0.588838576	0.067240891	-1.268918157	0.460901319	0.431408137	2.600816669	0.798155496	2.400588018	0.202271501	1.902532916	0.055226517
105	p8-G7	D	YPD(37C)	5.582608471	2.018142621	3.343167534	2.258513739	2.960634881	-1.379757434	1.891950424	-0.501760233	1.232610103	-0.78903922	0.806158222	-1.119717719
106	p4-H6	D	YPD	0.249815604	-0.753205788	-0.383257034	-1.071612437	-0.427883175	0.351837462	0.044509736	-0.250249801	0.038092123	-0.202775961	0.79646908	0.399990105
107	p6-G7	D	YPD	-0.060441493	-0.165411782	0.200899391	-0.938267476	0.328933412	0.412543562	2.055688091	0.370688905	1.590313632	0.333982169	1.477970479	0.599245693
108	p2-G7	D	YPD	-0.577922101	0.280600088	-0.013209671	-0.827687731	-0.236921859	0.421016393	0.499440346	-0.445687453	0.197855684	-0.437808516	-0.147753262	-0.19963663
109	p5-G5	D	YPD+AA	-1.940599221	-1.339600382	0.481517798	-0.710821358	3.106485283	0.507022352	2.362473449	1.207200661	1.882219866	0.889760852	1.987566887	0.89737367
110	p2-B7	D	YPD+AA	-0.555579482	0.480626384	-0.160998087	-1.286197192	-0.051201522	1.821924097	-0.165154985	3.070901115	1.255087955	1.743750435	1.414344115	0.919294549
111	p7-D8	D	YPD(37C)	1.72593093	6.36257198	-0.152240351	-0.493525468	-0.771644133	-0.706679577	-1.446415418	-0.483413773	-1.793041011	-0.080986968	-2.272229228	0.23385621
112	p1-E7	D	YPD	0.706402177	5.723498462	0.173609039	-0.904471729	1.818880621	-0.395499319	1.498776152	-0.433326562	1.260967869	-0.683463341	0.815687326	-0.18064611
113	p1-A7	D	YPD	-0.400971244	-0.40116885	-1.926978739	-0.343797704	-0.686901099	-0.056482212	0.045849858	-0.735167927	0.063816412	-0.332378144	0.902296057	0.026976456
114	p7-H5	D	YPD(37C)	2.136652708	-0.35448899	0.249776828	2.218147426	-0.600661438	-1.065023492	-0.547420549	-0.499801901	-0.364955621	-0.636648067	-0.388290199	-0.444895131
115	p4-G7	D	YPD	-0.806197449	0.188507837	-1.50337643	-0.128056544	-1.42913997	0.273394791	-0.220471148	0.595742219	0.222918726	0.278811307	1.890816658	-0.731990788
116	p5-D5	D	YPD+AA	5.890074565	0.340442241	3.839121813	1.683572258	3.013109577	-0.34411499	4.212444674	-0.224096796	4.56126919	0.593712119	4.121890119	1.088431441
117	p2-F5	D	YPD	-0.555100612	-0.040181609	-1.589237485	-0.068671315	0.181438094	0.652133794	-0.748255844	0.686577616	-0.541732574	0.479915552	0.233491961	0.254904778
118	p2-H6	D	YPD	-0.255640795	-0.760464515	-1.277136085	0.009276644	-0.477027425	0.053905451	-0.210487656	-0.320541339	0.795982359	-0.171212234	0.543041513	0.05277777
119	p1-B6	D	YPD	-0.484906081	-0.189241739	-1.30039795	-0.980443019	-0.737584565	0.997896862	-1.026255218	0.782052573	0.718569939	0.469600004	0.774365607	1.033682391
120	p5-A7	D	YPD	-0.400140013	-1.027089886	-0.18468466	-0.822722423	-0.743562959	0.894780718	-0.216370147	0.51544996	0.494332864	0.64778088	0.486392669	0.730555812
121	p7-C6	D	YPD(37C)	-0.764471652	0.07331926	0.345407995	1.601104251	0.702046547	-1.045249927	1.703811105	-0.602719354	0.959478142	-1.044732615	0.584460875	-1.445236106
122	p6-H6	D	YPD	-0.444210718	-0.279695899	-1.872076676	0.394178219	-1.192462092	1.111124945	-1.819507054	0.997523317	1.698230245	-1.385993985	1.27561457	-1.163633238
123	p4-F5	D	YPD	2.60186842	-0.68192647	1.691780144	0.676355815	1.856062348	-0.315694455	1.381200264	0.022992145	1.277819288	-0.136274635	1.329417938	0.068888511
124	p3-F8	D	YPD	-0.613456492	-0.156725851	-1.09130304	-0.255329908	-1.313773782	0.404912331	0.339360683	-0.262477059	0.430221952	-0.130975711	0.568710547	0.24792366
125	p3-G5	D	YPD+AA	-1.39663951	-0.14669116	1.34271117	-0.140392199	2.022130264	0.037329344	2.285561272	0.384435645	1.732171611	0.913304746	0.52689609	2.166450236
126	p8-F8	D	YPD(37C)	0.192957489	0.07364392	-1.026155292	0.90537212	-1.244274235	-0.96434679	-1.570455179	-0.623561193	-2.027697868	-0.413368043	-2.081797817	-0.062854203
127	p7-H8	D	YPD(37C)	-0.488321453	-0.238566557	-0.134651322	1.853254737	0.163429801	-1.372684085	0.694421577	-1.043853593	1.541377541	-0.774403245	0.87927455	-0.520814751
128	p6-F5	D	YPD	-0.803256971	-0.502011056	-0.702123999	-0.587273473	-0.442422012	-0.054276033	1.661909303	-0.403640834	1.334062365	-0.428494862	0.999015206	-0.290177114
129	p1-D8	D	YPD+AA	-0.569890424	-0.596505783	1.723102414	0.402948131	1.500786944	2.901561823	0.012939233	3.702658055	-0.473263091	3.59432534	0.298149157	3.892499687
130	p4-B7	D	YPD+AA	1.431598836	0.140300172	1.027640073	-0.779454246	2.407308427	-0.037858711	1.920295973	0.419449871	1.832971404	0.307695005	1.081423016	0.299248151
131	p8-C7	D	YPD(37C)	-0.380967383	-0.098691298	-1.535882395	0.565392927	-0.502247426	-1.424913171	-0.942786426	-0.623704159	-1.760229205	-0.418677313	-2.364570826	-0.018304561
132	p5-F6	D	YPD+AA	-0.633942262	-0.097830927	0.235523164	-0.235177202	0.413964454	2.905199069	-1.216327134	4.832407209	-0.230435501	4.357786677	-0.198717479	4.210942779
133	p7-F8	D	YPD(37C)	-0.979871225	-0.33210648	-2.05767594	0.370460257	-1.860978311	-0.520970933	-2.088961809	-0.634906918	-2.594526425	-0.689708068	-3.258341394	-0.144010565
134	p7-B8	D	YPD(37C)	0.087380509	-0.09535987	-1.582161656	0.442940633	-1.068333435	-0.721505945	-2.149254943	-0.318750029	-2.472757916	-0.431826509	-2.970531759	0.292891666
135	p6-E6	D	YPD	-0.950933697	0.061120372	0.594779742	-0.328864118	0.19571324	0.309030031	0.418282364	0.470648679	0.019934974	0.403123942	0.1032978	0.257483711
136	p2-D8	D	YPD+AA	-1.35862745	-0.14475967	0.291946985	-0.776726398	0.954454287	0.4340151	1.962908215	0.607811861	2.053952741	0.274983204	1.973550531	-0.076485237
137	p8-D8	D	YPD(37C)	0.8513054	-0.066015351	-0.299278984	1.407039859	-1.212218529	-0.779626703	-2.028319061	-0.226910158	-1.922180966	-0.493557433	-2.19494917	-0.394943745
138	p2-E6	D	YPD	-0.537992486	-0.865402832	2.701208733	1.045610165	1.29141747	-0.409637029	0.444395161	-0.219362847	0.236973694	-0.20198215	0.501876154	0.082131334
139	p6-D8	D	YPD+AA	-1.036504805	-0.022365969	1.134975653	-0.522847973	2.043076507	0.197407368	1.299489732	0.553469477	0.831143114	0.128767221	0.589529926	0.09128695
140	p8-E6	D	YPD(37C)	0.873759966	-0.289238182	-0.258764917	1.800807221	-1.06780936	-1.012440551	-1.339233934	-0.421284353	-1.790300187	-0.25164987	-1.853007126	-0.020966595
141	p7-B6	D	YPD(37C)	-0.496972078	0.020012095	-1.159820587	0.886790678	-0.657634703	-1.049363086	-0.618143241	-0.600862806	0.345481755	-0.983624764	0.910004809	-0.845594212
142	p8-F5	D	YPD(37C)	-0.684896907	-0.011842799	-1.418632941	0.580989692	-0.702274564	-0.943283332	-1.028031368	-0.754074767	-1.375996333	-0.371290426	-1.672658253	-0.197155424
143	p8-H6	D	YPD(37C)	0.082266093	-0.27501481	-1.680730843	0.823660203	-0.903548414	-1.067461138	-1.080607565	-0.983608577	-0.97552741	-0.563052847	-1.150899588	-0.363383862
144	p3-C6	D	YPD+AA	-0.656773713	-0.051754741	-0.026635653	-1.531920069	-0.912045491	1.049142568	0.16505706	0.300635387	-0.205341524	0.703490636	0.201592777	1.403781259
145	p4-F8	D	YPD	-0.392051428	0.044220729	-1.268273636	-0.347435424	-1.069505429	0.964065616	0.957567543	0.021301977	2.288307099	-0.215516617	1.712086401	0.088903115
146	p3-E7	D	YPD	-1.083232083	-0.004565687	-0.133063435	-0.855885114	-0.688416487	1.077006518	-0.754707718	0.652229255	0.178698943	0.22601156	0.255235806	0.405991037
147	p8-B7	D	YPD(37C)	-0.699249411	0.182892394	-1.778833724	0.659466387	-0.84936164	-0.933087247	-1.482363878	-0.317380433	-1.607488498	-0.263050126	-1.716075797	-0.486872928
148	p7-H7	D	YPD(37C)	-0.013020967	-0.28941342	-1.601735071	0.589542242	-1.073988569	-0.702014906	-1.349993155	-0.436123427	-1.759302508	-0.483153422	-1.869844558	-0.254019721
149	p7-D5	D	YPD(37C)	-0.811643243	-0.190661781	-1.765321653	0.211254154	-2.383706331	-0.217608278	-1.285374016	-0.475852267	-1.561758918	-0.498359496	-1.091264378	-0.397081986
150	p7-E5	D	YPD(37C)	0.447001532	0.847033998	0.884652939	2.473054963	0.059170481	-1.578955435	-0.695376457	-0.534230735	-1.183862992	-0.894250885	-1.124856224	-0.38558261
151	p1-D5	D	YPD+AA	-1.186840915	-0.047277395	-3.345493396	-3.28437647	-2.779589725	5.659326489	-2.549476405	4.075370007	-1.470163097	3.623975389	-1.537536321	4.242265646
152	p5-B6	D	YPD	-0.836600519	-0.074183085	0.124040625	-0.810304808	-0.61164809	1.216206013	-0.331271326	0.704588929	-0.588988558	0.598073592	0.069187124	0.697349639
153	p5-E7	D	YPD	-0.356326418	-0.563498933	-0.727112186	-0.618004548	-0.541482952	0.615568327	0.670145732	0.374311981	0.755296082	0.246733497	0.841335581	0.500718057
154	p7-A7	D	YPD(37C)	-0.410702502	-0.148016426	-1.490433956	0.679200509	1.554432184	-1.132970121	1.982083736	-0.853143669	1.871498402	-1.700489204	1.467590217	-1.776389224
155	p8-F7	D	YPD(37C)	-0.120248259	-0.629733174	0.884414103	0.970804402	0.477082621	-0.919125483	1.514390939	-1.010337107	1.537232092	-0.689962154	0.856624536	-0.668040962
156	p5-C6	D	YPD+AA	-0.434363135	0.109779946	0.105894709	-1.176418323	-0.559595436	0.881570085	0.384242783	0.471145007	0.921454423	0.297865246	0.594603619	0.397181469
157	p8-B5	D	YPD(37C)	-0.570842446	-0.494564148	-0.944852883	0.788121769	-0.226242318	-1.440554987	-0.257930742	-0.345391511	0.071233278	-0.312712639	-0.170050766	-0.086518365
158	p3-H7	D	YPD+AA	-0.861932854	0.455272548	0.322585356	0.629478497	2.234421799	0.485925946	1.508868101	0.863094165	1.116669091	0.667971952	1.041951003	0.57426049
159	p5-F8	D	YPD	0.070767542	-0.234565141	-0.152022412	-0.479806504	-0.772721999	0.955116466	-1.603414874	0.944032989	-0.119619435	0.287654113	0.924492561	0.223547078
160	p4-E6	D	YPD	-0.9783837	-0.026464949	0.957925227	-0.730924296	-0.435913886	1.149066623	0.825906267	0.448323171	0.889985707	0.417501021	0.661848938	0.546888257
161	p3-F6	D	YPD+AA	-0.666348356	0.41349381	2.395266487	1.322188827	2.688577452	-0.420220301	2.127962014	0.283867415	1.660591229	0.206275719	1.488118536	-0.017928226
162	p2-A5	D	YPD+AA	-0.457649434	-0.290504261	0.740114571	-0.369814575	0.497025117	1.170395176	0.301162921	1.410224351	0.971238986	-0.146624911	2.086110088	-1.061108559
163	p7-G5	D	YPD(37C)	-0.986983505	-0.161618917	-1.148155469	0.436312898	-1.120933809	-0.677705443	-1.34791445	-0.474912755	0.280857739	-0.978645587	-0.136758105	-0.733592725
164	p3-B6	D	YPD	-0.15514985	-0.325154018	-0.146150427	-1.104870607	-1.425876231	0.690878711	0.978273402	0.087910866	0.987844992	0.552580917	0.616410619	0.607557705
165	p3-D8	D	YPD+AA	-0.636050016	-0.155394292	3.860525528	0.811752371	2.865819282	-0.077072548	2.91754833	0.360828431	3.155724862	0.004330831	2.849239975	-0.155384788
166	p5-D8	D	YPD+AA	-1.07232456	0.170119779	0.958898969	-0.420838756	2.290703779	0.033145921	1.632540634	0.758453415	1.435685608	0.824921234	1.147222753	0.810510555
167	p8-D6	D	YPD(37C)	0.293194508	-0.728519282	0.233296568	2.417491821	0.019658339	-1.454434491	-0.725085476	-0.587221423	-1.006131072	-0.538889461	-1.64233686	-0.297270161
168	p4-A5	D	YPD+AA	-0.423338894	0.853076919	1.668072839	-1.464815138	2.199862947	0.274390568	1.418919663	-0.007200782	1.417941818	-0.398628851	1.317633247	-0.650004318
169	p3-D5	D	YPD+AA	-0.755071609	-0.507785622	1.902971208	0.518559502	3.532468945	-0.301233633	2.187430715	0.585507911	2.205229214	0.245857592	2.047982828	0.367834396
170	p3-A7	D	YPD	-0.200037399	-0.433105263	-1.14776679	-0.622533452	-1.56807907	1.557287067	-0.731232846	1.026480523	0.030066017	0.746596121	0.888038755	0.333420465
171	p5-H7	D	YPD+AA	-2.950564965	-1.903992755	1.057067256	-0.57853474	2.002989469	0.180914833	1.362666045	0.575140958	1.447702727	0.596619025	1.102155629	0.560468805
