# Supplementary material for: Dynamics and variability in the pleiotropic effects of adaptation in laboratory budding yeast populations
Source: eLife. 2021 Oct 1;10:e70918. doi: 10.7554/eLife.70918 (PMC8579951; doi:10.7554/eLife.70918)
Supplement: Figure 4—figure supplement 1—source data 1. [file elife-70918-fig4-figsupp1-data1.zip › Figure 4supp1A/4supp1A_varianceexplained.csv]

	component	0	200	400	600	800	1000
0	1	0.5197299109067258	0.39509993481882233	0.3958796751201144	0.42974568637001803	0.4493887595940415	0.4485982381584004
1	2	0.22700154481596868	0.333377061393205	0.2880402818633148	0.31637159648258206	0.31764779729600484	0.3205609553584566
