# Supplementary material for: Dynamics and variability in the pleiotropic effects of adaptation in laboratory budding yeast populations
Source: eLife. 2021 Oct 1;10:e70918. doi: 10.7554/eLife.70918 (PMC8579951; doi:10.7554/eLife.70918)
Supplement: Figure 4—figure supplement 1—source data 2. [file elife-70918-fig4-figsupp1-data2.zip › Figure 4supp1B/4supp1B_components.csv]

	generation-environment	Contribution to PC1	Contribution to PC2
0	0-30C	0.02742098702419171	-0.13107791623820958
1	0-37C	0.009928800057467114	-0.09546407870452875
2	0-Ac ac	0.08437723613462075	-0.043671121810570854
3	0-21C	-0.09229294982755053	-0.006593315977490755
4	0-NaCl	0.005468523713424444	-0.13690317890082093
5	200-30C	0.2698195919338419	-0.012966621495420536
6	200-37C	0.08704478872219809	-0.27507249111018595
7	200-Ac ac	0.27611077136836876	0.14892039748945327
8	200-21C	0.024191870633788554	0.021085428059110938
9	200-NaCl	0.010030720322163874	-0.20760180127179545
10	400-30C	0.28397697916160425	-0.07816360561975916
11	400-37C	0.04215340533333301	-0.3236657679292057
12	400-Ac ac	0.28988145415742433	0.14534024457919448
13	400-21C	-0.10323252224917329	-0.10235928607137049
14	400-NaCl	0.07031314231130838	-0.2268472696639111
15	600-30C	0.28329418098626485	-0.10336340683364573
16	600-37C	0.018844062631058447	-0.3317279390252175
17	600-Ac ac	0.2974590962187376	0.12198572163854737
18	600-21C	-0.15661167137887377	-0.1503701983764817
19	600-NaCl	0.14085446133057247	-0.2419089297975149
20	800-30C	0.27625148754240486	-0.10502654741154742
21	800-37C	-0.0029407029127141928	-0.3228825644060463
22	800-Ac ac	0.29358380608686574	0.11895745697511026
23	800-21C	-0.17247785808389873	-0.16306562162367425
24	800-NaCl	0.17506836643896173	-0.22851730209643162
25	1000-30C	0.2599840790415222	-0.10816346864979624
26	1000-37C	-0.02844948028852055	-0.3170656109186951
27	1000-Ac ac	0.2886370421151183	0.11966719820712177
28	1000-21C	-0.16982604618457617	-0.16226228890498068
29	1000-NaCl	0.16493039648093827	-0.19916138077971543
