# Supplementary material for: Dynamics and variability in the pleiotropic effects of adaptation in laboratory budding yeast populations
Source: eLife. 2021 Oct 1;10:e70918. doi: 10.7554/eLife.70918 (PMC8579951; doi:10.7554/eLife.70918)
Supplement: Figure 4—figure supplement 1—source data 2. [file elife-70918-fig4-figsupp1-data2.zip › Figure 4supp1B/4supp1B_coordinates.csv]

	evocode	ploidy	evoEnvt	principal component 1	principal component 2
0	p8-F1	H	YPD(37C)	-5.165758544	-1.116466173
1	p8-C2	H	YPD(37C)	-3.714453363	-0.78226335
2	p7-D10	H	YPD(37C)	-4.364307444	-3.719845444
3	p8-D1	H	YPD(37C)	-4.77725957	-1.070917599
4	p8-C4	H	YPD(37C)	-3.690374472	-0.127727618
5	p8-D3	H	YPD(37C)	-5.253057525	0.056011481
6	p8-F2	H	YPD(37C)	-3.751028994	-3.089373175
7	p7-G12	H	YPD(37C)	-1.672652752	-1.703926691
8	p7-G10	H	YPD(37C)	-3.067670293	-3.776330802
9	p7-C10	H	YPD(37C)	-2.841159336	-1.568830226
10	p7-E12	H	YPD(37C)	-3.962598232	-1.679883015
11	p8-E3	H	YPD(37C)	-3.733980449	1.184925838
12	p7-F9	H	YPD(37C)	-4.717805342	-2.336180913
13	p8-C3	H	YPD(37C)	-4.98120346	-0.59529433
14	p8-E1	H	YPD(37C)	-3.943444779	-0.464200263
15	p8-G1	H	YPD(37C)	-2.43462879	-2.145390532
16	p8-G3	H	YPD(37C)	-3.42814203	-4.663809154
17	p8-B2	H	YPD(37C)	0.347963474	-3.37586656
18	p8-D2	H	YPD(37C)	-1.765996455	-2.390707874
19	p8-F4	H	YPD(37C)	-2.981128267	-2.440791424
20	p4-G5	D	YPD+AA	2.936264573	4.169663521
21	p4-C8	D	YPD	0.662183732	-2.472679935
22	p7-A8	D	YPD(37C)	-1.265295488	-3.639388574
23	p1-G8	D	YPD+AA	3.681945756	-0.536424051
24	p1-G7	D	YPD	-0.147061995	0.023412102
25	p1-F5	D	YPD	1.216483693	0.615196063
26	p1-H6	D	YPD	0.300587795	-1.589713008
27	p2-F6	D	YPD+AA	4.308934307	-1.086552384
28	p2-G8	D	YPD+AA	0.027200192	9.423551934
29	p6-A7	D	YPD	0.856491662	-2.285696194
30	p1-B7	D	YPD+AA	2.626036051	0.593056021
31	p2-C8	D	YPD	-1.58063119	0.964172908
32	p7-E6	D	YPD(37C)	-0.283088746	-3.475417989
33	p2-G5	D	YPD+AA	1.998155437	2.582836621
34	p6-C8	D	YPD	-1.93474793	2.104574904
35	p6-B6	D	YPD	-1.04183724	3.451559887
36	p4-H7	D	YPD+AA	4.414658461	-1.060056486
37	p2-H7	D	YPD+AA	2.96233597	-3.390178464
38	p8-A8	D	YPD(37C)	-3.308251709	-0.379661978
39	p1-C8	D	YPD	2.45042616	-0.681120586
40	p2-B6	D	YPD	1.073905844	0.320572791
41	p6-H7	D	YPD+AA	-2.030282505	10.72621099
42	p4-G8	D	YPD+AA	2.98284145	0.639736555
43	p6-C6	D	YPD+AA	7.148304429	-2.967287046
44	p4-E7	D	YPD	-0.472408051	1.123400017
45	p4-F6	D	YPD+AA	5.952631253	-1.281601289
46	p7-B7	D	YPD(37C)	-3.588658242	0.669578019
47	p6-D5	D	YPD+AA	3.890020631	-0.461226537
48	p6-G8	D	YPD+AA	1.064336976	2.730865697
49	p2-C6	D	YPD+AA	4.141086058	-2.980638913
50	p6-E7	D	YPD	3.141451561	-0.346418489
51	p4-C6	D	YPD+AA	1.558152324	4.18815796
52	p8-C6	D	YPD(37C)	-4.372534406	-0.151212695
53	p2-A8	D	YPD+AA	0.551233228	2.266285383
54	p8-C8	D	YPD(37C)	-4.332137089	1.642677276
55	p4-B6	D	YPD	1.854469045	-0.78214386
56	p7-G7	D	YPD(37C)	-4.484106799	0.942224989
57	p8-G8	D	YPD(37C)	-4.127735187	0.257876132
58	p6-F6	D	YPD+AA	1.07667826	1.858248628
59	p8-E5	D	YPD(37C)	-2.644234734	-1.066860767
60	p5-C8	D	YPD	1.179479614	-0.054676506
61	p4-A8	D	YPD+AA	3.413837125	-0.892921212
62	p8-E7	D	YPD(37C)	-2.678275051	-0.090391117
63	p8-B6	D	YPD(37C)	-2.649561037	-2.298643488
64	p7-F5	D	YPD(37C)	-5.198976178	1.622267791
65	p8-A7	D	YPD(37C)	-3.341783664	-1.191499944
66	p8-D5	D	YPD(37C)	-4.448264656	0.3248476
67	p7-D6	D	YPD(37C)	-3.773280854	0.258512227
68	p7-F7	D	YPD(37C)	-2.829693376	-1.402246337
69	p3-G7	D	YPD	3.173389277	-0.675359023
70	p4-A7	D	YPD	0.294743723	-0.034169724
71	p7-A5	D	YPD(37C)	-2.716363301	-2.623472848
72	p8-F6	D	YPD(37C)	-4.983601625	1.231715852
73	p8-E8	D	YPD(37C)	-2.85443787	-1.706551372
74	p8-G5	D	YPD(37C)	-2.739922271	-1.032807069
75	p5-B7	D	YPD+AA	-0.100278352	8.629333852
76	p6-G5	D	YPD+AA	4.223160068	-1.076104679
77	p3-B7	D	YPD+AA	2.340852138	4.72991326
78	p1-A5	D	YPD+AA	2.656861354	0.566226132
79	p7-E8	D	YPD(37C)	-3.403839169	0.525031742
80	p8-H5	D	YPD(37C)	-2.854421558	-1.145480016
81	p4-D5	D	YPD+AA	5.585995016	-0.564713728
82	p5-A5	D	YPD+AA	3.256899493	-0.833564738
83	p2-D5	D	YPD+AA	2.265238843	0.507251648
84	p3-F5	D	YPD	3.072163766	-0.399487099
85	p8-H7	D	YPD(37C)	-3.108652733	-1.070703447
86	p7-C8	D	YPD(37C)	-3.615869296	0.548517003
87	p1-E6	D	YPD	0.345552368	0.501565391
88	p3-H6	D	YPD	0.815831702	-0.176165393
89	p3-G8	D	YPD+AA	2.330961467	6.192341326
90	p3-A8	D	YPD+AA	1.608524345	-0.875207482
91	p5-G8	D	YPD+AA	0.460908139	0.790217977
92	p5-E6	D	YPD	1.74667368	0.385761773
93	p5-A8	D	YPD+AA	1.841122418	5.485853175
94	p5-G7	D	YPD	0.832811349	-1.229824823
95	p7-B5	D	YPD(37C)	-3.87531754	0.580453436
96	p3-A5	D	YPD+AA	3.510542917	-2.604568251
97	p3-E6	D	YPD	2.891424921	-0.873972893
98	p8-A5	D	YPD(37C)	0.060861888	-4.854566515
99	p1-G5	D	YPD+AA	0.913725919	3.145589658
100	p7-E7	D	YPD(37C)	-1.39469457	-3.716714698
101	p1-F8	D	YPD	4.397119509	-2.111742193
102	p6-A5	D	YPD+AA	3.883629611	-1.710571972
103	p2-F8	D	YPD	2.430504781	0.168981524
104	p1-H7	D	YPD+AA	3.751387803	0.002874409
105	p8-G7	D	YPD(37C)	3.755473429	-5.061168802
106	p4-H6	D	YPD	0.386907847	0.502654946
107	p6-G7	D	YPD	2.821746489	0.256452007
108	p2-G7	D	YPD	0.210083219	0.017410124
109	p5-G5	D	YPD+AA	4.691547985	1.081309695
110	p2-B7	D	YPD+AA	2.204589092	3.789121552
111	p7-D8	D	YPD(37C)	-2.542340993	-0.349296374
112	p1-E7	D	YPD	2.627861452	-1.405445868
113	p1-A7	D	YPD	-0.583212192	0.010520067
114	p7-H5	D	YPD(37C)	-1.336137675	-2.160402591
115	p4-G7	D	YPD	-0.163991154	0.560781235
116	p5-D5	D	YPD+AA	8.570922144	-3.604047357
117	p2-F5	D	YPD	-0.612322358	1.399521851
118	p2-H6	D	YPD	0.028327908	0.119055827
119	p1-B6	D	YPD	0.09558683	2.151013339
120	p5-A7	D	YPD	0.502980483	1.569098777
121	p7-C6	D	YPD(37C)	1.14376182	-2.906284188
122	p6-H6	D	YPD	-0.529860849	0.3376461
123	p4-F5	D	YPD	3.03989328	-1.889014235
124	p3-F8	D	YPD	-0.317019377	0.277760798
125	p3-G5	D	YPD+AA	3.735438325	0.8062392
126	p8-F8	D	YPD(37C)	-3.908509449	-0.51606883
127	p7-H8	D	YPD(37C)	0.612415514	-2.462661409
128	p6-F5	D	YPD	1.25934874	-0.627421099
129	p1-D8	D	YPD+AA	2.621955599	5.842724848
130	p4-B7	D	YPD+AA	3.794938164	-0.526010384
131	p8-C7	D	YPD(37C)	-3.598195866	-0.514573378
132	p5-F6	D	YPD+AA	1.18702999	8.023439966
133	p7-F8	D	YPD(37C)	-5.304257815	0.538321873
134	p7-B8	D	YPD(37C)	-4.629618386	0.434709705
135	p6-E6	D	YPD	0.74030603	0.726119298
136	p2-D8	D	YPD+AA	3.41011481	0.111957427
137	p8-D8	D	YPD(37C)	-3.771065206	-0.626606579
138	p2-E6	D	YPD	1.848390223	-1.025569155
139	p6-D8	D	YPD+AA	2.578751297	0.2613326
140	p8-E6	D	YPD(37C)	-3.279370688	-0.836038631
141	p7-B6	D	YPD(37C)	-0.980627721	-1.444616076
142	p8-F5	D	YPD(37C)	-3.121795085	-0.525816415
143	p8-H6	D	YPD(37C)	-2.905581361	-0.981426726
144	p3-C6	D	YPD+AA	0.379912126	2.147818031
145	p4-F8	D	YPD	1.541014336	0.172917781
146	p3-E7	D	YPD	-0.086281022	1.719124956
147	p8-B7	D	YPD(37C)	-3.567831743	-0.139201474
148	p7-H7	D	YPD(37C)	-3.582672512	-0.186592553
149	p7-D5	D	YPD(37C)	-3.561579959	0.425951167
150	p7-E5	D	YPD(37C)	-1.879169448	-2.23022514
151	p1-D5	D	YPD+AA	-2.51673865	11.10613817
152	p5-B6	D	YPD	0.069543215	2.157563038
153	p5-E7	D	YPD	0.999800575	1.067043158
154	p7-A7	D	YPD(37C)	1.82031395	-3.172474958
155	p8-F7	D	YPD(37C)	1.885595455	-2.51333626
156	p5-C6	D	YPD+AA	1.225355779	1.25722419
157	p8-B5	D	YPD(37C)	-1.102754322	-0.814438173
158	p3-H7	D	YPD+AA	3.031605497	0.8478389
159	p5-F8	D	YPD	-0.156027064	1.637297333
160	p4-E6	D	YPD	1.701927539	1.139988089
161	p3-F6	D	YPD+AA	3.989319438	-1.439999294
162	p2-A5	D	YPD+AA	2.294176992	0.678103167
163	p7-G5	D	YPD(37C)	-1.776039532	-0.805043325
164	p3-B6	D	YPD	0.973713362	1.042111579
165	p3-D8	D	YPD+AA	6.579958785	-1.860735904
166	p5-D8	D	YPD+AA	3.508620421	0.524234269
167	p8-D6	D	YPD(37C)	-2.149902532	-1.807349703
168	p4-A5	D	YPD+AA	3.644406154	-0.679359322
169	p3-D5	D	YPD+AA	4.998702502	-0.908039061
170	p3-A7	D	YPD	-0.157505745	2.349670847
171	p5-H7	D	YPD+AA	3.525984865	1.125206811
