# Supplementary material for: Dynamics and variability in the pleiotropic effects of adaptation in laboratory budding yeast populations
Source: eLife. 2021 Oct 1;10:e70918. doi: 10.7554/eLife.70918 (PMC8579951; doi:10.7554/eLife.70918)
Supplement: Supplementary file 2. [file elife-70918-supp2.zip]

Archive with 1 entries (1 files):
- Supplementary file 2.dna
